# Supplementary material for: The evolution of reproductive modes and life cycles in amphibians
Source: Nat Commun. 2022 Nov 17;13:7039. doi: 10.1038/s41467-022-34474-4 (PMC9672123; doi:10.1038/s41467-022-34474-4)
Supplement: Supplementary file 3 — Supplementary Data 1 [file 41467_2022_34474_MOESM3_ESM.xlsx]

## Sheet: legend
Supplementary Data 1: Table of life history coding used in our analyses. Coding is based on information listed on AmphibiaWeb (AmphibiaWeb 2019), IUCN red list (IUCN 2019), and associated currated (e.g. Amphibians of China and Anfibios de Ecuador). In cases where additional references were used, these are listed. Coding corresponds to A: Aquatic, S: Semi-terrestrial, T: Terrestrial, D: Direct dev…
Column headings:
Order	Taxonomic level: Order
Family	Taxonomic level: Family
Species	Taxonomic level: Genus_species
Life History Mode	Life history mode coded as: A - Aquatic, S - Semi-terrestrial, T - Terrestrial, D - Direct development, L - live bearing, P - paedomorphism
Inferred?	Yes - life history mode unknown, but inferred based on convincing, secondary lines of evidence (see methods in main text)
In phylogeny?	Whether species is represented in the phylogeny
AmphibiaWeb URL	AmphibiWeb species profile
IUCN Red List URL	IUCN Red List species profile
Additional References	Additional sources for life history mode coding

## Sheet: data
Order	Family	Species	Life History Mode	Inferred?	In phylogeny?	AmphibiaWeb URL	IUCN Red List URL	Additional References
Anura	Allophrynidae	Allophryne relicta	A	Yes	Yes	https://amphibiaweb.org/species/8097
Anura	Allophrynidae	Allophryne resplendens	A	Yes	Yes	https://amphibiaweb.org/species/7786
Anura	Allophrynidae	Allophryne ruthveni	A		Yes	https://amphibiaweb.org/species/2059	https://www.iucnredlist.org/species/59659/11965583
Anura	Alsodidae	Alsodes australis	A		Yes	https://amphibiaweb.org/species/5715	https://www.iucnredlist.org/species/56313/11456847
Anura	Alsodidae	Alsodes barrioi	A		Yes	https://amphibiaweb.org/species/2552	https://www.iucnredlist.org/species/928/79808332
Anura	Alsodidae	Alsodes cantillanensis	A	Yes		https://amphibiaweb.org/species/8311	https://www.iucnredlist.org/species/76338143/76338146
Anura	Alsodidae	Alsodes coppingeri	A		Yes	https://amphibiaweb.org/species/7307
Anura	Alsodidae	Alsodes gargola	A		Yes	https://amphibiaweb.org/species/2553	https://www.iucnredlist.org/species/45477278/45477314
Anura	Alsodidae	Alsodes hugoi	A		Yes	https://amphibiaweb.org/species/5836	https://www.iucnredlist.org/species/56315/11457587
Anura	Alsodidae	Alsodes igneus	A		Yes	https://amphibiaweb.org/species/6427	https://www.iucnredlist.org/species/61800/12556398
Anura	Alsodidae	Alsodes kaweshkari	A	Yes	Yes	https://amphibiaweb.org/species/5716	https://www.iucnredlist.org/species/56316/79811222
Anura	Alsodidae	Alsodes montanus	A			https://amphibiaweb.org/species/2555	https://www.iucnredlist.org/species/929/79808437
Anura	Alsodidae	Alsodes monticola	A		Yes	https://amphibiaweb.org/species/2556	https://www.iucnredlist.org/species/56318/11458313
Anura	Alsodidae	Alsodes neuquensis	A	Yes	Yes	https://amphibiaweb.org/species/7893	https://www.iucnredlist.org/species/45477280/45477430
Anura	Alsodidae	Alsodes nodosus	A		Yes	https://amphibiaweb.org/species/2557	https://www.iucnredlist.org/species/76755055/79315936
Anura	Alsodidae	Alsodes norae	A	Yes	Yes	https://amphibiaweb.org/species/7115	https://www.iucnredlist.org/species/18435553/79814184
Anura	Alsodidae	Alsodes pehuenche	A		Yes	https://amphibiaweb.org/species/2558	https://www.iucnredlist.org/species/56319/79811367	Corbalán et al. 2014
Anura	Alsodidae	Alsodes tumultuosus	A		Yes	https://amphibiaweb.org/species/2559	https://www.iucnredlist.org/species/40785/79810485
Anura	Alsodidae	Alsodes valdiviensis	A		Yes	https://amphibiaweb.org/species/6428	https://www.iucnredlist.org/species/56320/79811588
Anura	Alsodidae	Alsodes vanzolinii	A		Yes	https://amphibiaweb.org/species/2560	https://www.iucnredlist.org/species/932/79808564
Anura	Alsodidae	Alsodes verrucosus	A		Yes	https://amphibiaweb.org/species/2561	https://www.iucnredlist.org/species/56321/79811666
Anura	Alsodidae	Alsodes vittatus	A	Yes		https://amphibiaweb.org/species/2562	https://www.iucnredlist.org/species/56322/79811780
Anura	Alsodidae	Eupsophus altor	S	Yes	Yes			Formas & Vera 1980; Candioti et al. 2016; Suárez-Villota et al. 2018
Anura	Alsodidae	Eupsophus calcaratus	A		Yes	https://amphibiaweb.org/species/2625	https://www.iucnredlist.org/species/76755072/78276016
Anura	Alsodidae	Eupsophus contulmoensis	S	Yes	Yes			Formas & Vera 1980; Candioti et al. 2016; Suárez-Villota et al. 2018
Anura	Alsodidae	Eupsophus emiliopugini	A		Yes	https://amphibiaweb.org/species/2627	https://www.iucnredlist.org/species/57077/79812546
Anura	Alsodidae	Eupsophus insularis	A		Yes	https://amphibiaweb.org/species/2628	https://www.iucnredlist.org/species/8375/79809055
Anura	Alsodidae	Eupsophus migueli	A		Yes	https://amphibiaweb.org/species/2629	https://www.iucnredlist.org/species/121428012/79809169
Anura	Alsodidae	Eupsophus nahuelbutensis	S	Yes	Yes			Formas & Vera 1980; Candioti et al. 2016; Suárez-Villota et al. 2018
Anura	Alsodidae	Eupsophus roseus	A		Yes	https://amphibiaweb.org/species/2631	https://www.iucnredlist.org/species/80611681/79812769
Anura	Alsodidae	Eupsophus septentrionalis	S	Yes	Yes			Formas & Vera 1980; Candioti et al. 2016; Suárez-Villota et al. 2018
Anura	Alsodidae	Eupsophus vertebralis	A		Yes	https://amphibiaweb.org/species/2632	https://www.iucnredlist.org/species/57080/79812871
Anura	Alsodidae	Limnomedusa macroglossa	A		Yes	https://amphibiaweb.org/species/2649	https://www.iucnredlist.org/species/57176/11580028
Anura	Alytidae	Alytes cisternasii	S		Yes	https://amphibiaweb.org/species/1519	https://www.iucnredlist.org/species/55266/11283060	Marquez 1992
Anura	Alytidae	Alytes dickhilleni	S		Yes	https://amphibiaweb.org/species/1520	https://www.iucnredlist.org/species/979/86229986	Masó & Pijoan 2011
Anura	Alytidae	Alytes maurus	S		Yes	https://amphibiaweb.org/species/6244	https://www.iucnredlist.org/species/55267/11283451
Anura	Alytidae	Alytes muletensis	S		Yes	https://amphibiaweb.org/species/1521	https://www.iucnredlist.org/species/977/13099129	Masó & Pijoan 2011
Anura	Alytidae	Alytes obstetricans	S		Yes	https://amphibiaweb.org/species/1522	https://www.iucnredlist.org/species/55268/87541047	García-París 1985
Anura	Alytidae	Discoglossus galganoi	A		Yes	https://amphibiaweb.org/species/5581	https://www.iucnredlist.org/species/55269/86637387	Masó & Pijoan 2011
Anura	Alytidae	Discoglossus jeanneae	A				https://www.iucnredlist.org/species/6713/12798514	Masó & Pijoan 2011
Anura	Alytidae	Discoglossus montalentii	A		Yes	https://amphibiaweb.org/species/1525	https://www.iucnredlist.org/species/6714/12798994
Anura	Alytidae	Discoglossus pictus	A		Yes	https://amphibiaweb.org/species/1527	https://www.iucnredlist.org/species/55270/11285021
Anura	Alytidae	Discoglossus sardus	A		Yes	https://amphibiaweb.org/species/1528	https://www.iucnredlist.org/species/55271/11265832
Anura	Alytidae	Discoglossus scovazzi	A		Yes	https://amphibiaweb.org/species/6554	https://www.iucnredlist.org/species/55272/11266253
Anura	Alytidae	Latonia nigriventer	A		Yes	https://amphibiaweb.org/species/1526	https://www.iucnredlist.org/species/6715/13339841
Anura	Aromobatidae	Allobates alessandroi	S	Yes		https://amphibiaweb.org/species/5993	https://www.iucnredlist.org/species/55045/3022825
Anura	Aromobatidae	Allobates algorei	S	Yes	Yes	https://amphibiaweb.org/species/7407	https://www.iucnredlist.org/species/190978/1964002
Anura	Aromobatidae	Allobates amissibilis	S	Yes		https://amphibiaweb.org/species/8098	https://www.iucnredlist.org/species/77186357/77186371
Anura	Aromobatidae	Allobates bacurau	S			https://amphibiaweb.org/species/8449
Anura	Aromobatidae	Allobates bromelicola	S	Yes		https://amphibiaweb.org/species/1545	https://www.iucnredlist.org/species/55058/11247005
Anura	Aromobatidae	Allobates brunneus	S		Yes	https://amphibiaweb.org/species/1546	https://www.iucnredlist.org/species/55059/11233688
Anura	Aromobatidae	Allobates caeruleodactylus	S	Yes	Yes	https://amphibiaweb.org/species/5829	https://www.iucnredlist.org/species/55060/11234104
Anura	Aromobatidae	Allobates carajas	S					Simões et al. 2019
Anura	Aromobatidae	Allobates caribe	S	Yes		https://amphibiaweb.org/species/6809	https://www.iucnredlist.org/species/136097/4233419
Anura	Aromobatidae	Allobates cepedai	S	Yes		https://amphibiaweb.org/species/6574	https://www.iucnredlist.org/species/55064/11235251
Anura	Aromobatidae	Allobates chalcopis	T		Yes	https://amphibiaweb.org/species/1551	https://www.iucnredlist.org/species/55066/11247344	Caldwell & Lima 2003
Anura	Aromobatidae	Allobates conspicuus	S	Yes	Yes	https://amphibiaweb.org/species/6309	https://www.iucnredlist.org/species/55068/11247662
Anura	Aromobatidae	Allobates crombiei	S		Yes	https://amphibiaweb.org/species/6310	https://www.iucnredlist.org/species/55069/11247763
Anura	Aromobatidae	Allobates femoralis	S		Yes	https://amphibiaweb.org/species/1661	https://www.iucnredlist.org/species/55038/11244330	Ringler et al. 2009; Erich 2013
Anura	Aromobatidae	Allobates flaviventris	S			https://amphibiaweb.org/species/8072
Anura	Aromobatidae	Allobates fratisenescus	S	Yes		https://amphibiaweb.org/species/6575	https://www.iucnredlist.org/species/55084/11237863
Anura	Aromobatidae	Allobates fuscellus	S			https://amphibiaweb.org/species/6311	https://www.iucnredlist.org/species/55088/11239445
Anura	Aromobatidae	Allobates gasconi	S		Yes	https://amphibiaweb.org/species/6312	https://www.iucnredlist.org/species/55089/11239677
Anura	Aromobatidae	Allobates goianus	S			https://amphibiaweb.org/species/1567	https://www.iucnredlist.org/species/55090/11239898
Anura	Aromobatidae	Allobates granti	S		Yes	https://amphibiaweb.org/species/6810	https://www.iucnredlist.org/species/136167/120127603
Anura	Aromobatidae	Allobates grillisimilis	S		Yes	https://amphibiaweb.org/species/7968
Anura	Aromobatidae	Allobates hodli	S		Yes	https://amphibiaweb.org/species/7471		Simões et al. 2010
Anura	Aromobatidae	Allobates humilis	S	Yes	Yes	https://amphibiaweb.org/species/1568	https://www.iucnredlist.org/species/55092/11240532
Anura	Aromobatidae	Allobates ignotus	S			https://amphibiaweb.org/species/7824	https://www.iucnredlist.org/species/77187242/85872707
Anura	Aromobatidae	Allobates insperatus	S	Yes	Yes	https://amphibiaweb.org/species/6576	https://www.iucnredlist.org/species/55097/98645194
Anura	Aromobatidae	Allobates juami	S	Yes		https://amphibiaweb.org/species/8785
Anura	Aromobatidae	Allobates juanii	S		Yes	https://amphibiaweb.org/species/1574	https://www.iucnredlist.org/species/55099/11242133
Anura	Aromobatidae	Allobates kingsburyi	S	Yes	Yes	https://amphibiaweb.org/species/1575	https://www.iucnredlist.org/species/55100/11248911
Anura	Aromobatidae	Allobates magnussoni	S			https://amphibiaweb.org/species/8262		Lima et al. 2014
Anura	Aromobatidae	Allobates mandelorum	S			https://amphibiaweb.org/species/1582	https://www.iucnredlist.org/species/55108/11251397
Anura	Aromobatidae	Allobates marchesianus	S		Yes	https://amphibiaweb.org/species/1584	https://www.iucnredlist.org/species/55110/11251897
Anura	Aromobatidae	Allobates masniger	S		Yes	https://amphibiaweb.org/species/6313	https://www.iucnredlist.org/species/55112/11252468
Anura	Aromobatidae	Allobates mcdiarmidi	S			https://amphibiaweb.org/species/1586	https://www.iucnredlist.org/species/55113/11252717
Anura	Aromobatidae	Allobates melanolaemus	S	Yes		https://amphibiaweb.org/species/5992	https://www.iucnredlist.org/species/55114/89199469
Anura	Aromobatidae	Allobates myersi	S	Yes		https://amphibiaweb.org/species/1667	https://www.iucnredlist.org/species/55228/11275865
Anura	Aromobatidae	Allobates nidicola	T		Yes	https://amphibiaweb.org/species/6097	https://www.iucnredlist.org/species/55120/11254726
Anura	Aromobatidae	Allobates niputidea	S	Yes		https://amphibiaweb.org/species/7074	https://www.iucnredlist.org/species/136098/4233860
Anura	Aromobatidae	Allobates olfersioides	S			https://amphibiaweb.org/species/1592	https://www.iucnredlist.org/species/55122/11255268
Anura	Aromobatidae	Allobates ornatus	T	Yes	Yes	https://amphibiaweb.org/species/6360	https://www.iucnredlist.org/species/55123/89199777	Duellman 2004
Anura	Aromobatidae	Allobates paleovarzensis	S		Yes	https://amphibiaweb.org/species/7414	https://www.iucnredlist.org/species/190492/1953619	Lima et al. 2010
Anura	Aromobatidae	Allobates picachos	S	Yes		https://amphibiaweb.org/species/6113	https://www.iucnredlist.org/species/55131/11258575
Anura	Aromobatidae	Allobates pittieri	S	Yes	Yes	https://amphibiaweb.org/species/6783	https://www.iucnredlist.org/species/61765/12555417
Anura	Aromobatidae	Allobates ranoides	S	Yes		https://amphibiaweb.org/species/1603	https://www.iucnredlist.org/species/55141/11260032
Anura	Aromobatidae	Allobates sanmartini	S	Yes		https://amphibiaweb.org/species/1606	https://www.iucnredlist.org/species/55147/11260995
Anura	Aromobatidae	Allobates subfolionidificans	S		Yes	https://amphibiaweb.org/species/6900	https://www.iucnredlist.org/species/135892/4217343
Anura	Aromobatidae	Allobates sumtuosus	S		Yes	https://amphibiaweb.org/species/6314	https://www.iucnredlist.org/species/55153/11261780	Kok & Ernst 2007
Anura	Aromobatidae	Allobates talamancae	S		Yes	https://amphibiaweb.org/species/1614	https://www.iucnredlist.org/species/55155/11262051
Anura	Aromobatidae	Allobates tapajos	S			https://amphibiaweb.org/species/8353		Lima et al. 2015
Anura	Aromobatidae	Allobates tinae	S	Yes		https://amphibiaweb.org/species/8880		{MeloSampaio:2018bm}
Anura	Aromobatidae	Allobates trilineatus	S		Yes	https://amphibiaweb.org/species/1617	https://www.iucnredlist.org/species/55160/11249085
Anura	Aromobatidae	Allobates undulatus	S		Yes	https://amphibiaweb.org/species/6116	https://www.iucnredlist.org/species/55161/11249637
Anura	Aromobatidae	Allobates vanzolinius	S			https://amphibiaweb.org/species/6315	https://www.iucnredlist.org/species/55163/11262352
Anura	Aromobatidae	Allobates wayuu	S			https://amphibiaweb.org/species/6577	https://www.iucnredlist.org/species/55166/85889561
Anura	Aromobatidae	Allobates zaparo	S		Yes	https://amphibiaweb.org/species/1676	https://www.iucnredlist.org/species/55039/89198822
Anura	Aromobatidae	Anomaloglossus apiau	S	Yes		https://amphibiaweb.org/species/8310
Anura	Aromobatidae	Anomaloglossus ayarzaguenai	S	Yes		https://amphibiaweb.org/species/5569	https://www.iucnredlist.org/species/55050/11245959
Anura	Aromobatidae	Anomaloglossus baeobatrachus	S		Yes	https://amphibiaweb.org/species/6825	https://www.iucnredlist.org/species/55051/11246053
Anura	Aromobatidae	Anomaloglossus beebei	S		Yes	https://amphibiaweb.org/species/1540	https://www.iucnredlist.org/species/55052/120128244
Anura	Aromobatidae	Anomaloglossus blanci	S	Yes		https://amphibiaweb.org/species/8773	https://www.iucnredlist.org/species/125200267/125200500	Kok et al. 2010; 2018
Anura	Aromobatidae	Anomaloglossus breweri	S	Yes		https://amphibiaweb.org/species/6695	https://www.iucnredlist.org/species/136051/4242379
Anura	Aromobatidae	Anomaloglossus degranvillei	T	Yes	Yes	https://amphibiaweb.org/species/1553	https://www.iucnredlist.org/species/125200843/120129386
Anura	Aromobatidae	Anomaloglossus dewynteri	S	Yes		https://amphibiaweb.org/species/8774	https://www.iucnredlist.org/species/125200559/125200619	Kok et al. 2010; 2018
Anura	Aromobatidae	Anomaloglossus guanayensis	S	Yes		https://amphibiaweb.org/species/5570	https://www.iucnredlist.org/species/55091/11240216
Anura	Aromobatidae	Anomaloglossus kaiei	S		Yes	https://amphibiaweb.org/species/6757	https://www.iucnredlist.org/species/135874/120129553
Anura	Aromobatidae	Anomaloglossus leopardus	S	Yes		https://amphibiaweb.org/species/7841	https://www.iucnredlist.org/species/77319999/120294047
Anura	Aromobatidae	Anomaloglossus meansi	S	Yes		https://amphibiaweb.org/species/8852		Kok et al. 2010; 2018
Anura	Aromobatidae	Anomaloglossus megacephalus	S	Yes			https://www.iucnredlist.org/species/77320150/120297321	Kok et al. 2010
Anura	Aromobatidae	Anomaloglossus mitaraka	S	Yes				Kok et al. 2010; 2018
Anura	Aromobatidae	Anomaloglossus moffetti	S	Yes		https://amphibiaweb.org/species/7217
Anura	Aromobatidae	Anomaloglossus murisipanensis	S	Yes		https://amphibiaweb.org/species/5571	https://www.iucnredlist.org/species/55117/11253488
Anura	Aromobatidae	Anomaloglossus parimae	S	Yes		https://amphibiaweb.org/species/5572	https://www.iucnredlist.org/species/55126/11256880
Anura	Aromobatidae	Anomaloglossus parkerae	S	Yes		https://amphibiaweb.org/species/1594	https://www.iucnredlist.org/species/55127/11257165
Anura	Aromobatidae	Anomaloglossus praderioi	S		Yes	https://amphibiaweb.org/species/5573	https://www.iucnredlist.org/species/55134/11258885
Anura	Aromobatidae	Anomaloglossus roraima	S		Yes	https://amphibiaweb.org/species/5574	https://www.iucnredlist.org/species/55142/11260189
Anura	Aromobatidae	Anomaloglossus rufulus	S	Yes	Yes	https://amphibiaweb.org/species/1644	https://www.iucnredlist.org/species/55235/11277760
Anura	Aromobatidae	Anomaloglossus shrevei	S	Yes		https://amphibiaweb.org/species/1609	https://www.iucnredlist.org/species/55149/11261210
Anura	Aromobatidae	Anomaloglossus stepheni	T		Yes	https://amphibiaweb.org/species/1611	https://www.iucnredlist.org/species/55151/11261544
Anura	Aromobatidae	Anomaloglossus surinamensis	S	Yes		https://amphibiaweb.org/species/7840	https://www.iucnredlist.org/species/77320262/121056533
Anura	Aromobatidae	Anomaloglossus tamacuarensis	S	Yes		https://amphibiaweb.org/species/5576	https://www.iucnredlist.org/species/55156/11262241
Anura	Aromobatidae	Anomaloglossus tepequem	S	Yes		https://amphibiaweb.org/species/8309
Anura	Aromobatidae	Anomaloglossus tepuyensis	S		Yes	https://amphibiaweb.org/species/5577	https://www.iucnredlist.org/species/55157/11248696
Anura	Aromobatidae	Anomaloglossus triunfo	S	Yes		https://amphibiaweb.org/species/6425	https://www.iucnredlist.org/species/61766/12555575
Anura	Aromobatidae	Anomaloglossus verbeeksnyderorum	S	Yes	Yes	https://amphibiaweb.org/species/7480
Anura	Aromobatidae	Anomaloglossus wothuja	S		Yes	https://amphibiaweb.org/species/6426	https://www.iucnredlist.org/species/61767/12555662
Anura	Aromobatidae	Aromobates alboguttatus	S			https://amphibiaweb.org/species/1697	https://www.iucnredlist.org/species/55253/11281658
Anura	Aromobatidae	Aromobates cannatellai	S	Yes	Yes	https://amphibiaweb.org/species/7882
Anura	Aromobatidae	Aromobates capurinensis	S	Yes		https://amphibiaweb.org/species/1547	https://www.iucnredlist.org/species/55062/11234301
Anura	Aromobatidae	Aromobates duranti	S			https://amphibiaweb.org/species/1556	https://www.iucnredlist.org/species/55254/11281790
Anura	Aromobatidae	Aromobates ericksonae	S	Yes	Yes	https://amphibiaweb.org/species/7883
Anura	Aromobatidae	Aromobates haydeeae	S			https://amphibiaweb.org/species/1698	https://www.iucnredlist.org/species/55255/11281918
Anura	Aromobatidae	Aromobates leopardalis	S	Yes		https://amphibiaweb.org/species/1579	https://www.iucnredlist.org/species/55104/11250110
Anura	Aromobatidae	Aromobates mayorgai	S			https://amphibiaweb.org/species/1699	https://www.iucnredlist.org/species/55256/11282171
Anura	Aromobatidae	Aromobates meridensis	S		Yes	https://amphibiaweb.org/species/1700	https://www.iucnredlist.org/species/55257/11263629
Anura	Aromobatidae	Aromobates molinarii	S		Yes	https://amphibiaweb.org/species/1701	https://www.iucnredlist.org/species/55258/11263998
Anura	Aromobatidae	Aromobates nocturnus	S		Yes	https://amphibiaweb.org/species/1531	https://www.iucnredlist.org/species/55040/11244766
Anura	Aromobatidae	Aromobates ornatissimus	S	Yes	Yes	https://amphibiaweb.org/species/7730
Anura	Aromobatidae	Aromobates orostoma	S			https://amphibiaweb.org/species/1702	https://www.iucnredlist.org/species/55259/11264820
Anura	Aromobatidae	Aromobates saltuensis	S		Yes	https://amphibiaweb.org/species/1605	https://www.iucnredlist.org/species/55146/11260819
Anura	Aromobatidae	Aromobates serranus	S			https://amphibiaweb.org/species/1608	https://www.iucnredlist.org/species/55260/11265129
Anura	Aromobatidae	Aromobates tokuko	S			https://amphibiaweb.org/species/7692		Rojas-Runjaic et al. 2011
Anura	Aromobatidae	Aromobates walterarpi	S	Yes		https://amphibiaweb.org/species/7854
Anura	Aromobatidae	Aromobates zippeli	S	Yes		https://amphibiaweb.org/species/7884
Anura	Aromobatidae	Mannophryne caquetio	S	Yes	Yes	https://amphibiaweb.org/species/5526	https://www.iucnredlist.org/species/55241/11278830
Anura	Aromobatidae	Mannophryne collaris	S		Yes	https://amphibiaweb.org/species/1678	https://www.iucnredlist.org/species/55242/11278976
Anura	Aromobatidae	Mannophryne cordilleriana	S		Yes	https://amphibiaweb.org/species/5580	https://www.iucnredlist.org/species/55243/11279468
Anura	Aromobatidae	Mannophryne herminae	S		Yes	https://amphibiaweb.org/species/1679	https://www.iucnredlist.org/species/55244/11279872
Anura	Aromobatidae	Mannophryne lamarcai	S	Yes	Yes	https://amphibiaweb.org/species/5480	https://www.iucnredlist.org/species/55245/11280015
Anura	Aromobatidae	Mannophryne larandina	S	Yes	Yes	https://amphibiaweb.org/species/6118	https://www.iucnredlist.org/species/55246/11280172
Anura	Aromobatidae	Mannophryne leonardoi	S	Yes	Yes	https://amphibiaweb.org/species/6925	https://www.iucnredlist.org/species/136125/4244165
Anura	Aromobatidae	Mannophryne molinai	S	Yes		https://amphibiaweb.org/species/8899		Kok et al. 2010; 2018
Anura	Aromobatidae	Mannophryne neblina	S	Yes		https://amphibiaweb.org/species/1680	https://www.iucnredlist.org/species/55247/11280265
Anura	Aromobatidae	Mannophryne oblitterata	S		Yes	https://amphibiaweb.org/species/1681	https://www.iucnredlist.org/species/55248/11280383
Anura	Aromobatidae	Mannophryne olmonae	S		Yes	https://amphibiaweb.org/species/1682	https://www.iucnredlist.org/species/55249/3026022
Anura	Aromobatidae	Mannophryne orellana	S	Yes		https://amphibiaweb.org/species/7519
Anura	Aromobatidae	Mannophryne riveroi	S		Yes	https://amphibiaweb.org/species/1683	https://www.iucnredlist.org/species/55250/11280758
Anura	Aromobatidae	Mannophryne speeri	S	Yes		https://amphibiaweb.org/species/7359	https://www.iucnredlist.org/species/190995/18469201
Anura	Aromobatidae	Mannophryne trinitatis	S		Yes	https://amphibiaweb.org/species/1684	https://www.iucnredlist.org/species/55251/11280883	Duellman & Trueb 1994
Anura	Aromobatidae	Mannophryne trujillensis	S	Yes		https://amphibiaweb.org/species/6989	https://www.iucnredlist.org/species/136122/4243125
Anura	Aromobatidae	Mannophryne urticans	S	Yes		https://amphibiaweb.org/species/7520
Anura	Aromobatidae	Mannophryne venezuelensis	S	Yes	Yes	https://amphibiaweb.org/species/6990	https://www.iucnredlist.org/species/136174/4255031
Anura	Aromobatidae	Mannophryne vulcano	S	Yes		https://amphibiaweb.org/species/7521
Anura	Aromobatidae	Mannophryne yustizi	S		Yes	https://amphibiaweb.org/species/1685	https://www.iucnredlist.org/species/55252/11281408
Anura	Aromobatidae	Prostherapis dunni	S	Yes		https://amphibiaweb.org/species/1555	https://www.iucnredlist.org/species/55072/11248293
Anura	Aromobatidae	Rheobates palmatus	S	Yes	Yes	https://amphibiaweb.org/species/1593	https://www.iucnredlist.org/species/55124/86440581
Anura	Aromobatidae	Rheobates pseudopalmatus	S	Yes		https://amphibiaweb.org/species/6114	https://www.iucnredlist.org/species/55136/11259116
Anura	Arthroleptidae	Arthroleptis adelphus	D		Yes	https://amphibiaweb.org/species/1425	https://www.iucnredlist.org/species/59660/3079603
Anura	Arthroleptidae	Arthroleptis adolfifriederici	D		Yes	https://amphibiaweb.org/species/1426	https://www.iucnredlist.org/species/54364/3014681
Anura	Arthroleptidae	Arthroleptis affinis	D		Yes	https://amphibiaweb.org/species/1427	https://www.iucnredlist.org/species/54365/18366748
Anura	Arthroleptidae	Arthroleptis anotis	D	Yes		https://amphibiaweb.org/species/7881	https://www.iucnredlist.org/species/202528/2745548
Anura	Arthroleptidae	Arthroleptis aureoli	D	Yes	Yes	https://amphibiaweb.org/species/1438	https://www.iucnredlist.org/species/54397/11134435
Anura	Arthroleptidae	Arthroleptis bioko	D	Yes	Yes	https://amphibiaweb.org/species/7529	https://www.iucnredlist.org/species/16575406/16575409
Anura	Arthroleptidae	Arthroleptis bivittatus	D	Yes		https://amphibiaweb.org/species/1428	https://www.iucnredlist.org/species/54366/18366853
Anura	Arthroleptidae	Arthroleptis brevipes	D	Yes	Yes	https://amphibiaweb.org/species/1429	https://www.iucnredlist.org/species/54367/18366480
Anura	Arthroleptidae	Arthroleptis carquejai	D	Yes		https://amphibiaweb.org/species/1430	https://www.iucnredlist.org/species/54368/77159732
Anura	Arthroleptidae	Arthroleptis crusculum	D		Yes	https://amphibiaweb.org/species/5889	https://www.iucnredlist.org/species/54369/16819624	Xavier 2009
Anura	Arthroleptidae	Arthroleptis fichika	D	Yes	Yes	https://amphibiaweb.org/species/7309	https://www.iucnredlist.org/species/175359/7137532
Anura	Arthroleptidae	Arthroleptis formosus	D	Yes	Yes	https://amphibiaweb.org/species/7706	https://www.iucnredlist.org/species/15745196/15745265
Anura	Arthroleptidae	Arthroleptis francei	D		Yes	https://amphibiaweb.org/species/1431	https://www.iucnredlist.org/species/54371/77165298
Anura	Arthroleptidae	Arthroleptis hematogaster	D	Yes		https://amphibiaweb.org/species/5821	https://www.iucnredlist.org/species/54372/18364309
Anura	Arthroleptidae	Arthroleptis kidogo	D	Yes	Yes	https://amphibiaweb.org/species/7310	https://www.iucnredlist.org/species/175360/7137675
Anura	Arthroleptidae	Arthroleptis krokosua	D		Yes	https://amphibiaweb.org/species/7095	https://www.iucnredlist.org/species/174591/137083009
Anura	Arthroleptidae	Arthroleptis kutogundua	D	Yes		https://amphibiaweb.org/species/7827	https://www.iucnredlist.org/species/16770720/16770723
Anura	Arthroleptidae	Arthroleptis lameerei	D			https://amphibiaweb.org/species/1458	https://www.iucnredlist.org/species/54373/18363981
Anura	Arthroleptidae	Arthroleptis langeri	D		Yes	https://amphibiaweb.org/species/7399	https://www.iucnredlist.org/species/175361/16670356
Anura	Arthroleptidae	Arthroleptis loveridgei	D	Yes		https://amphibiaweb.org/species/1459	https://www.iucnredlist.org/species/54374/18364081
Anura	Arthroleptidae	Arthroleptis mossoensis	D	Yes		https://amphibiaweb.org/species/1461	https://www.iucnredlist.org/species/54376/18364154
Anura	Arthroleptidae	Arthroleptis nguruensis	D	Yes		https://amphibiaweb.org/species/7272	https://www.iucnredlist.org/species/176285/1437185
Anura	Arthroleptidae	Arthroleptis nikeae	D		Yes	https://amphibiaweb.org/species/6247	https://www.iucnredlist.org/species/54377/16934273
Anura	Arthroleptidae	Arthroleptis nimbaensis	D		Yes	https://amphibiaweb.org/species/1462	https://www.iucnredlist.org/species/54378/18363583
Anura	Arthroleptidae	Arthroleptis nlonakoensis	D	Yes		https://amphibiaweb.org/species/6863	https://www.iucnredlist.org/species/135994/18394643
Anura	Arthroleptidae	Arthroleptis palava	D	Yes	Yes	https://amphibiaweb.org/species/7528	https://www.iucnredlist.org/species/16577598/16577601
Anura	Arthroleptidae	Arthroleptis perreti	D	Yes	Yes	https://amphibiaweb.org/species/7253	https://www.iucnredlist.org/species/190982/1964450
Anura	Arthroleptidae	Arthroleptis phrynoides	D	Yes		https://amphibiaweb.org/species/1463	https://www.iucnredlist.org/species/54379/18363691
Anura	Arthroleptidae	Arthroleptis poecilonotus	D		Yes	https://amphibiaweb.org/species/1464	https://www.iucnredlist.org/species/54380/18363764
Anura	Arthroleptidae	Arthroleptis pyrrhoscelis	D	Yes		https://amphibiaweb.org/species/1465	https://www.iucnredlist.org/species/54381/49250941
Anura	Arthroleptidae	Arthroleptis reichei	D		Yes	https://amphibiaweb.org/species/5888	https://www.iucnredlist.org/species/54382/16934415
Anura	Arthroleptidae	Arthroleptis schubotzi	D		Yes	https://amphibiaweb.org/species/1466	https://www.iucnredlist.org/species/45550902/18363348
Anura	Arthroleptidae	Arthroleptis spinalis	D	Yes		https://amphibiaweb.org/species/1467	https://www.iucnredlist.org/species/54384/18363510
Anura	Arthroleptidae	Arthroleptis stenodactylus	D		Yes	https://amphibiaweb.org/species/1432	https://www.iucnredlist.org/species/45550871/3014890
Anura	Arthroleptidae	Arthroleptis stridens	D	Yes		https://amphibiaweb.org/species/6946	https://www.iucnredlist.org/species/135901/16934557
Anura	Arthroleptidae	Arthroleptis sylvaticus	D		Yes	https://amphibiaweb.org/species/1468	https://www.iucnredlist.org/species/54386/18365805
Anura	Arthroleptidae	Arthroleptis taeniatus	D		Yes	https://amphibiaweb.org/species/1469	https://www.iucnredlist.org/species/54387/18365946
Anura	Arthroleptidae	Arthroleptis tanneri	D		Yes	https://amphibiaweb.org/species/1433	https://www.iucnredlist.org/species/54388/16934674
Anura	Arthroleptidae	Arthroleptis troglodytes	D	Yes		https://amphibiaweb.org/species/1470	https://www.iucnredlist.org/species/54389/77165733
Anura	Arthroleptidae	Arthroleptis tuberosus	D	Yes		https://amphibiaweb.org/species/1434	https://www.iucnredlist.org/species/54390/18365432
Anura	Arthroleptidae	Arthroleptis variabilis	D		Yes	https://amphibiaweb.org/species/1435	https://www.iucnredlist.org/species/54391/18365650
Anura	Arthroleptidae	Arthroleptis vercammeni	D	Yes		https://amphibiaweb.org/species/1471	https://www.iucnredlist.org/species/54392/18365577
Anura	Arthroleptidae	Arthroleptis wageri	D	Yes		https://amphibiaweb.org/species/8931		Tolley et al. 2018
Anura	Arthroleptidae	Arthroleptis wahlbergii	D		Yes	https://amphibiaweb.org/species/1436	https://www.iucnredlist.org/species/54393/3015050
Anura	Arthroleptidae	Arthroleptis xenochirus	D	Yes		https://amphibiaweb.org/species/1473	https://www.iucnredlist.org/species/54412/18362572
Anura	Arthroleptidae	Arthroleptis xenodactyloides	D		Yes	https://amphibiaweb.org/species/1474	https://www.iucnredlist.org/species/73346893/18365093	Malonza et al. 2010
Anura	Arthroleptidae	Arthroleptis xenodactylus	D		Yes	https://amphibiaweb.org/species/1475	https://www.iucnredlist.org/species/73343869/16947326
Anura	Arthroleptidae	Arthroleptis zimmeri	D	Yes		https://amphibiaweb.org/species/1476	https://www.iucnredlist.org/species/54396/18365360
Anura	Arthroleptidae	Astylosternus batesi	A		Yes	https://amphibiaweb.org/species/1479	https://www.iucnredlist.org/species/54415/18390475
Anura	Arthroleptidae	Astylosternus diadematus	A		Yes	https://amphibiaweb.org/species/1481	https://www.iucnredlist.org/species/54416/95838823
Anura	Arthroleptidae	Astylosternus fallax	A	Yes		https://amphibiaweb.org/species/1482	https://www.iucnredlist.org/species/54417/95841677
Anura	Arthroleptidae	Astylosternus laticephalus	A		Yes	https://amphibiaweb.org/species/7790	https://www.iucnredlist.org/species/16577694/16577698
Anura	Arthroleptidae	Astylosternus laurenti	A			https://amphibiaweb.org/species/1483	https://www.iucnredlist.org/species/54418/95843221
Anura	Arthroleptidae	Astylosternus montanus	A			https://amphibiaweb.org/species/1484	https://www.iucnredlist.org/species/54419/49251040
Anura	Arthroleptidae	Astylosternus nganhanus	A			https://amphibiaweb.org/species/1485	https://www.iucnredlist.org/species/54420/11140843
Anura	Arthroleptidae	Astylosternus occidentalis	A		Yes	https://amphibiaweb.org/species/1486	https://www.iucnredlist.org/species/54421/18390613
Anura	Arthroleptidae	Astylosternus perreti	A			https://amphibiaweb.org/species/1487	https://www.iucnredlist.org/species/54422/95847819
Anura	Arthroleptidae	Astylosternus ranoides	A	Yes		https://amphibiaweb.org/species/1488	https://www.iucnredlist.org/species/54423/16862507
Anura	Arthroleptidae	Astylosternus rheophilus	A	Yes		https://amphibiaweb.org/species/1489	https://www.iucnredlist.org/species/54424/95848815
Anura	Arthroleptidae	Astylosternus schioetzi	A		Yes	https://amphibiaweb.org/species/1490	https://www.iucnredlist.org/species/54425/95850221
Anura	Arthroleptidae	Cardioglossa alsco	S	Yes		https://amphibiaweb.org/species/6548	https://www.iucnredlist.org/species/61745/95916446
Anura	Arthroleptidae	Cardioglossa annulata	S	Yes		https://amphibiaweb.org/species/8378	https://www.iucnredlist.org/species/89186648/95890502
Anura	Arthroleptidae	Cardioglossa congolia	S	Yes		https://amphibiaweb.org/species/8379
Anura	Arthroleptidae	Cardioglossa cyaneospila	S			https://amphibiaweb.org/species/1439	https://www.iucnredlist.org/species/54398/18364387	Blackburn et al. 2016
Anura	Arthroleptidae	Cardioglossa elegans	S		Yes	https://amphibiaweb.org/species/1441	https://www.iucnredlist.org/species/54400/18364713
Anura	Arthroleptidae	Cardioglossa escalerae	S	Yes		https://amphibiaweb.org/species/1442	https://www.iucnredlist.org/species/54401/18362991
Anura	Arthroleptidae	Cardioglossa gracilis	S		Yes	https://amphibiaweb.org/species/1443	https://www.iucnredlist.org/species/54402/18363123
Anura	Arthroleptidae	Cardioglossa gratiosa	S		Yes	https://amphibiaweb.org/species/1444	https://www.iucnredlist.org/species/54403/18362697
Anura	Arthroleptidae	Cardioglossa inornata	S	Yes		https://amphibiaweb.org/species/8380	https://www.iucnredlist.org/species/89186727/95898171
Anura	Arthroleptidae	Cardioglossa leucomystax	S		Yes	https://amphibiaweb.org/species/1445	https://www.iucnredlist.org/species/54404/11136447	Blackburn et al. 2008; Blackburn 2008
Anura	Arthroleptidae	Cardioglossa manengouba	S		Yes	https://amphibiaweb.org/species/7207	https://www.iucnredlist.org/species/16854228/16854231
Anura	Arthroleptidae	Cardioglossa melanogaster	S		Yes	https://amphibiaweb.org/species/1447	https://www.iucnredlist.org/species/54405/16864192
Anura	Arthroleptidae	Cardioglossa nigromaculata	S	Yes		https://amphibiaweb.org/species/1448	https://www.iucnredlist.org/species/89186860/49312036
Anura	Arthroleptidae	Cardioglossa occidentalis	S		Yes	https://amphibiaweb.org/species/7231
Anura	Arthroleptidae	Cardioglossa oreas	S		Yes	https://amphibiaweb.org/species/1449	https://www.iucnredlist.org/species/54407/16864715
Anura	Arthroleptidae	Cardioglossa pulchra	S		Yes	https://amphibiaweb.org/species/1450	https://www.iucnredlist.org/species/54408/16865741
Anura	Arthroleptidae	Cardioglossa schioetzi	S		Yes	https://amphibiaweb.org/species/1451	https://www.iucnredlist.org/species/54409/95940657
Anura	Arthroleptidae	Cardioglossa trifasciata	S	Yes		https://amphibiaweb.org/species/1452	https://www.iucnredlist.org/species/54410/16866334
Anura	Arthroleptidae	Cardioglossa venusta	S	Yes		https://amphibiaweb.org/species/1453	https://www.iucnredlist.org/species/54411/16866960
Anura	Arthroleptidae	Leptodactylodon albiventris	A	Yes		https://amphibiaweb.org/species/1492	https://www.iucnredlist.org/species/54426/96265679
Anura	Arthroleptidae	Leptodactylodon axillaris	A		Yes	https://amphibiaweb.org/species/1493	https://www.iucnredlist.org/species/54427/16924959
Anura	Arthroleptidae	Leptodactylodon bicolor	A		Yes	https://amphibiaweb.org/species/1494	https://www.iucnredlist.org/species/54428/96273985
Anura	Arthroleptidae	Leptodactylodon blanci	A	Yes		https://amphibiaweb.org/species/5477	https://www.iucnredlist.org/species/54429/11143828
Anura	Arthroleptidae	Leptodactylodon boulengeri	A			https://amphibiaweb.org/species/1495	https://www.iucnredlist.org/species/54430/96285877
Anura	Arthroleptidae	Leptodactylodon bueanus	A			https://amphibiaweb.org/species/6546	https://www.iucnredlist.org/species/54431/96289583
Anura	Arthroleptidae	Leptodactylodon erythrogaster	A	Yes		https://amphibiaweb.org/species/1496	https://www.iucnredlist.org/species/54432/16925100
Anura	Arthroleptidae	Leptodactylodon mertensi	A			https://amphibiaweb.org/species/1497	https://www.iucnredlist.org/species/54433/16925214
Anura	Arthroleptidae	Leptodactylodon ornatus	A			https://amphibiaweb.org/species/1498	https://www.iucnredlist.org/species/54434/96290794
Anura	Arthroleptidae	Leptodactylodon ovatus	A			https://amphibiaweb.org/species/1499	https://www.iucnredlist.org/species/54435/49315004
Anura	Arthroleptidae	Leptodactylodon perreti	A		Yes	https://amphibiaweb.org/species/1500	https://www.iucnredlist.org/species/54436/11145376
Anura	Arthroleptidae	Leptodactylodon polyacanthus	A			https://amphibiaweb.org/species/1501	https://www.iucnredlist.org/species/54437/96309226
Anura	Arthroleptidae	Leptodactylodon stevarti	A			https://amphibiaweb.org/species/6249	https://www.iucnredlist.org/species/54438/96312311
Anura	Arthroleptidae	Leptodactylodon ventrimarmoratus	A			https://amphibiaweb.org/species/1502	https://www.iucnredlist.org/species/54439/96317446
Anura	Arthroleptidae	Leptodactylodon wildi	A			https://amphibiaweb.org/species/6547	https://www.iucnredlist.org/species/54440/96318039
Anura	Arthroleptidae	Leptopelis anchietae	S			https://amphibiaweb.org/species/3632	https://www.iucnredlist.org/species/56239/18385703
Anura	Arthroleptidae	Leptopelis anebos	S	Yes		https://amphibiaweb.org/species/8135	https://www.iucnredlist.org/species/73785830/73785852
Anura	Arthroleptidae	Leptopelis argenteus	S		Yes	https://amphibiaweb.org/species/3633	https://www.iucnredlist.org/species/88340714/18385796
Anura	Arthroleptidae	Leptopelis aubryi	S			https://amphibiaweb.org/species/3634	https://www.iucnredlist.org/species/56241/18387184
Anura	Arthroleptidae	Leptopelis aubryioides	S			https://amphibiaweb.org/species/7267	https://www.iucnredlist.org/species/56273/11437753
Anura	Arthroleptidae	Leptopelis bequaerti	S	Yes		https://amphibiaweb.org/species/3636	https://www.iucnredlist.org/species/56243/18387109
Anura	Arthroleptidae	Leptopelis bocagii	S		Yes	https://amphibiaweb.org/species/3637	https://www.iucnredlist.org/species/56244/18386903
Anura	Arthroleptidae	Leptopelis boulengeri	S			https://amphibiaweb.org/species/3638	https://www.iucnredlist.org/species/56245/18386764
Anura	Arthroleptidae	Leptopelis brevipes	D	Yes		https://amphibiaweb.org/species/3639	https://www.iucnredlist.org/species/56246/18386701
Anura	Arthroleptidae	Leptopelis brevirostris	S		Yes	https://amphibiaweb.org/species/3640	https://www.iucnredlist.org/species/56247/18386575
Anura	Arthroleptidae	Leptopelis bufonides	S	Yes		https://amphibiaweb.org/species/3642	https://www.iucnredlist.org/species/56249/18388066
Anura	Arthroleptidae	Leptopelis calcaratus	S	Yes	Yes	https://amphibiaweb.org/species/3643	https://www.iucnredlist.org/species/56250/18387924
Anura	Arthroleptidae	Leptopelis christyi	S			https://amphibiaweb.org/species/3644	https://www.iucnredlist.org/species/56251/18387768
Anura	Arthroleptidae	Leptopelis concolor	S	Yes	Yes	https://amphibiaweb.org/species/3645	https://www.iucnredlist.org/species/56252/18387668
Anura	Arthroleptidae	Leptopelis crystallinoron	D	Yes		https://amphibiaweb.org/species/6689	https://www.iucnredlist.org/species/61799/17111425
Anura	Arthroleptidae	Leptopelis cynnamomeus	S	Yes		https://amphibiaweb.org/species/3646	https://www.iucnredlist.org/species/56253/18387567
Anura	Arthroleptidae	Leptopelis fenestratus	S			https://amphibiaweb.org/species/3647	https://www.iucnredlist.org/species/56254/16934886
Anura	Arthroleptidae	Leptopelis fiziensis	S	Yes	Yes	https://amphibiaweb.org/species/3648	https://www.iucnredlist.org/species/56255/18387461
Anura	Arthroleptidae	Leptopelis flavomaculatus	S	Yes	Yes	https://amphibiaweb.org/species/3649	https://www.iucnredlist.org/species/87733649/87725178
Anura	Arthroleptidae	Leptopelis gramineus	S	Yes		https://amphibiaweb.org/species/3650	https://www.iucnredlist.org/species/56257/16947615
Anura	Arthroleptidae	Leptopelis grandiceps	S	Yes		https://amphibiaweb.org/species/8172	https://www.iucnredlist.org/species/76317600/87676070
Anura	Arthroleptidae	Leptopelis jordani	S	Yes		https://amphibiaweb.org/species/3652	https://www.iucnredlist.org/species/56259/77164561
Anura	Arthroleptidae	Leptopelis karissimbensis	S	Yes	Yes	https://amphibiaweb.org/species/3653	https://www.iucnredlist.org/species/56260/3036621
Anura	Arthroleptidae	Leptopelis kivuensis	S		Yes	https://amphibiaweb.org/species/3654	https://www.iucnredlist.org/species/56261/3036750
Anura	Arthroleptidae	Leptopelis lebeaui	S	Yes		https://amphibiaweb.org/species/3655	https://www.iucnredlist.org/species/56262/18388270
Anura	Arthroleptidae	Leptopelis mackayi	S	Yes		https://amphibiaweb.org/species/6879	https://www.iucnredlist.org/species/135846/4210456
Anura	Arthroleptidae	Leptopelis macrotis	S	Yes		https://amphibiaweb.org/species/3656	https://www.iucnredlist.org/species/56263/16925323
Anura	Arthroleptidae	Leptopelis marginatus	S	Yes		https://amphibiaweb.org/species/3657	https://www.iucnredlist.org/species/56264/77164261
Anura	Arthroleptidae	Leptopelis millsoni	S	Yes	Yes	https://amphibiaweb.org/species/3658	https://www.iucnredlist.org/species/56265/18389014
Anura	Arthroleptidae	Leptopelis modestus	S	Yes	Yes	https://amphibiaweb.org/species/3659	https://www.iucnredlist.org/species/56266/11450906
Anura	Arthroleptidae	Leptopelis mossambicus	S			https://amphibiaweb.org/species/5711	https://www.iucnredlist.org/species/56267/3036885
Anura	Arthroleptidae	Leptopelis mtoewaate	S	Yes		https://amphibiaweb.org/species/8236
Anura	Arthroleptidae	Leptopelis natalensis	S		Yes	https://amphibiaweb.org/species/3661	https://www.iucnredlist.org/species/56268/3037035
Anura	Arthroleptidae	Leptopelis nordequatorialis	S	Yes		https://amphibiaweb.org/species/3662	https://www.iucnredlist.org/species/56269/18388631
Anura	Arthroleptidae	Leptopelis notatus	S	Yes		https://amphibiaweb.org/species/3663	https://www.iucnredlist.org/species/56270/18388729
Anura	Arthroleptidae	Leptopelis occidentalis	S			https://amphibiaweb.org/species/3664	https://www.iucnredlist.org/species/56271/16925453
Anura	Arthroleptidae	Leptopelis ocellatus	S			https://amphibiaweb.org/species/3665	https://www.iucnredlist.org/species/56272/18388877
Anura	Arthroleptidae	Leptopelis oryi	S	Yes		https://amphibiaweb.org/species/3667	https://www.iucnredlist.org/species/56274/18389652
Anura	Arthroleptidae	Leptopelis palmatus	S	Yes	Yes	https://amphibiaweb.org/species/3668	https://www.iucnredlist.org/species/56275/11438231
Anura	Arthroleptidae	Leptopelis parbocagii	S	Yes		https://amphibiaweb.org/species/3669	https://www.iucnredlist.org/species/56276/18389911
Anura	Arthroleptidae	Leptopelis parkeri	S	Yes		https://amphibiaweb.org/species/3670	https://www.iucnredlist.org/species/56277/3037156
Anura	Arthroleptidae	Leptopelis parvus	S	Yes		https://amphibiaweb.org/species/3671	https://www.iucnredlist.org/species/56278/18389418
Anura	Arthroleptidae	Leptopelis ragazzii	S			https://amphibiaweb.org/species/3672	https://www.iucnredlist.org/species/56279/16947831
Anura	Arthroleptidae	Leptopelis rufus	S	Yes		https://amphibiaweb.org/species/3673	https://www.iucnredlist.org/species/56280/11439867
Anura	Arthroleptidae	Leptopelis spiritusnoctis	S			https://amphibiaweb.org/species/6938	https://www.iucnredlist.org/species/56258/18388424
Anura	Arthroleptidae	Leptopelis susanae	S	Yes		https://amphibiaweb.org/species/3674	https://www.iucnredlist.org/species/56281/16947955
Anura	Arthroleptidae	Leptopelis uluguruensis	S	Yes		https://amphibiaweb.org/species/3675	https://www.iucnredlist.org/species/87733802/76501940
Anura	Arthroleptidae	Leptopelis vannutellii	S			https://amphibiaweb.org/species/3676	https://www.iucnredlist.org/species/56283/16948184
Anura	Arthroleptidae	Leptopelis vermiculatus	S		Yes	https://amphibiaweb.org/species/3677	https://www.iucnredlist.org/species/56284/3037319
Anura	Arthroleptidae	Leptopelis viridis	S			https://amphibiaweb.org/species/3678	https://www.iucnredlist.org/species/56285/18390029
Anura	Arthroleptidae	Leptopelis xenodactylus	S	Yes		https://amphibiaweb.org/species/3679	https://www.iucnredlist.org/species/11700/77163657
Anura	Arthroleptidae	Leptopelis yaldeni	S			https://amphibiaweb.org/species/3680	https://www.iucnredlist.org/species/56286/16948299
Anura	Arthroleptidae	Leptopelis zebra	S	Yes		https://amphibiaweb.org/species/5854	https://www.iucnredlist.org/species/56287/11442004
Anura	Arthroleptidae	Nyctibates corrugatus	A		Yes	https://amphibiaweb.org/species/1480	https://www.iucnredlist.org/species/54441/18360769
Anura	Arthroleptidae	Scotobleps gabonicus	A		Yes	https://amphibiaweb.org/species/1504	https://www.iucnredlist.org/species/54442/18360880
Anura	Arthroleptidae	Trichobatrachus robustus	A		Yes	https://amphibiaweb.org/species/1506	https://www.iucnredlist.org/species/54443/18361006
Anura	Ascaphidae	Ascaphus montanus	A		Yes	https://amphibiaweb.org/species/5822	https://www.iucnredlist.org/species/54413/56953461	Altig & McDiarmid 2015
Anura	Ascaphidae	Ascaphus truei	A		Yes	https://amphibiaweb.org/species/2049	https://www.iucnredlist.org/species/54414/78905810	Duellman & Trueb 1994
Anura	Batrachylidae	Atelognathus nitoi	A		Yes	https://amphibiaweb.org/species/2565	https://www.iucnredlist.org/species/2296/101421841
Anura	Batrachylidae	Atelognathus patagonicus	A		Yes	https://amphibiaweb.org/species/2566	https://www.iucnredlist.org/species/56323/101427111
Anura	Batrachylidae	Atelognathus praebasalticus	A	Yes		https://amphibiaweb.org/species/2567	https://www.iucnredlist.org/species/56324/96477527
Anura	Batrachylidae	Atelognathus reverberii	A			https://amphibiaweb.org/species/2568	https://www.iucnredlist.org/species/2297/85301943
Anura	Batrachylidae	Atelognathus solitarius	A	Yes		https://amphibiaweb.org/species/2570	https://www.iucnredlist.org/species/2298/101422158
Anura	Batrachylidae	Batrachyla antartandica	S		Yes	https://amphibiaweb.org/species/2580	https://www.iucnredlist.org/species/56330/79811859
Anura	Batrachylidae	Batrachyla fitzroya	S	Yes		https://amphibiaweb.org/species/2581	https://www.iucnredlist.org/species/56331/101427302
Anura	Batrachylidae	Batrachyla leptopus	S		Yes	https://amphibiaweb.org/species/2582	https://www.iucnredlist.org/species/56332/79812006
Anura	Batrachylidae	Batrachyla nibaldoi	S			https://amphibiaweb.org/species/5717	https://www.iucnredlist.org/species/56333/79812178
Anura	Batrachylidae	Batrachyla taeniata	S		Yes	https://amphibiaweb.org/species/2583	https://www.iucnredlist.org/species/56334/79812277	Cei 1980
Anura	Batrachylidae	Chaltenobatrachus grandisonae	A	Yes		https://amphibiaweb.org/species/2564	https://www.iucnredlist.org/species/2295/79808678
Anura	Batrachylidae	Hylorina sylvatica	A		Yes	https://amphibiaweb.org/species/2639	https://www.iucnredlist.org/species/57104/79812981
Anura	Bombinatoridae	Barbourula busuangensis			Yes	https://amphibiaweb.org/species/2038	https://www.iucnredlist.org/species/23900/58474888
Anura	Bombinatoridae	Barbourula kalimantanensis			Yes	https://amphibiaweb.org/species/2039	https://www.iucnredlist.org/species/54444/3015179
Anura	Bombinatoridae	Bombina bombina	A		Yes	https://amphibiaweb.org/species/2041	https://www.iucnredlist.org/species/2865/9489517	Szymura & Barton 1986; Kinne et al. 2006
Anura	Bombinatoridae	Bombina maxima	A		Yes	https://amphibiaweb.org/species/2043
Anura	Bombinatoridae	Bombina microdeladigitora	A		Yes	https://amphibiaweb.org/species/2044	https://www.iucnredlist.org/species/54446/11146727
Anura	Bombinatoridae	Bombina orientalis	A		Yes	https://amphibiaweb.org/species/2045	https://www.iucnredlist.org/species/54449/11146991	AmphibiaChina 2019; Encyclopedia of Life
Anura	Bombinatoridae	Bombina pachypus	A	Yes	Yes	https://amphibiaweb.org/species/5994	https://www.iucnredlist.org/species/54450/86629977
Anura	Bombinatoridae	Bombina variegata	A		Yes	https://amphibiaweb.org/species/2046	https://www.iucnredlist.org/species/54451/11148290	Szymura & Barton 1986; Kwet 2005; Dino et al. 2010
Anura	Brachycephalidae	Brachycephalus actaeus	D			https://amphibiaweb.org/species/8817		Hedges et al. 2008; Heinicke et al. 2018
Anura	Brachycephalidae	Brachycephalus albolineatus	D	Yes		https://amphibiaweb.org/species/8526
Anura	Brachycephalidae	Brachycephalus alipioi	D	Yes	Yes	https://amphibiaweb.org/species/6807	https://www.iucnredlist.org/species/135774/4199662
Anura	Brachycephalidae	Brachycephalus atelopoide	D	Yes		https://amphibiaweb.org/species/7848
Anura	Brachycephalidae	Brachycephalus auroguttatus	D	Yes		https://amphibiaweb.org/species/8338
Anura	Brachycephalidae	Brachycephalus boticario	D	Yes		https://amphibiaweb.org/species/8342
Anura	Brachycephalidae	Brachycephalus brunneus	D	Yes	Yes	https://amphibiaweb.org/species/6541	https://www.iucnredlist.org/species/61746/12553521
Anura	Brachycephalidae	Brachycephalus bufonoides	D	Yes		https://amphibiaweb.org/species/7850
Anura	Brachycephalidae	Brachycephalus coloratus	D	Yes		https://amphibiaweb.org/species/8659
Anura	Brachycephalidae	Brachycephalus crispus	D	Yes		https://amphibiaweb.org/species/8134
Anura	Brachycephalidae	Brachycephalus curupira	D	Yes		https://amphibiaweb.org/species/8660
Anura	Brachycephalidae	Brachycephalus darkside	D	Yes		https://amphibiaweb.org/species/8618
Anura	Brachycephalidae	Brachycephalus didactylus	D		Yes	https://amphibiaweb.org/species/5536	https://www.iucnredlist.org/species/54452/11148997
Anura	Brachycephalidae	Brachycephalus ephippium	D		Yes	https://amphibiaweb.org/species/2033	https://www.iucnredlist.org/species/54453/11149233	Pombal 1999
Anura	Brachycephalidae	Brachycephalus ferruginus	D	Yes	Yes	https://amphibiaweb.org/species/6742	https://www.iucnredlist.org/species/135912/4220152
Anura	Brachycephalidae	Brachycephalus fuscolineatus	D	Yes		https://amphibiaweb.org/species/8340
Anura	Brachycephalidae	Brachycephalus garbeanus	D	Yes		https://amphibiaweb.org/species/7849
Anura	Brachycephalidae	Brachycephalus guarani	D	Yes		https://amphibiaweb.org/species/7906
Anura	Brachycephalidae	Brachycephalus hermogenesi	D	Yes	Yes	https://amphibiaweb.org/species/5514	https://www.iucnredlist.org/species/29487/9501270
Anura	Brachycephalidae	Brachycephalus izecksohni	D	Yes	Yes	https://amphibiaweb.org/species/6542	https://www.iucnredlist.org/species/61747/12553638
Anura	Brachycephalidae	Brachycephalus leopardus	D	Yes		https://amphibiaweb.org/species/8341
Anura	Brachycephalidae	Brachycephalus margaritatus	D			https://amphibiaweb.org/species/7961
Anura	Brachycephalidae	Brachycephalus mariaeterezae	D	Yes		https://amphibiaweb.org/species/8336
Anura	Brachycephalidae	Brachycephalus mirissimus	D	Yes		https://amphibiaweb.org/species/8916		Pie et al. 2018
Anura	Brachycephalidae	Brachycephalus nodoterga	D	Yes	Yes	https://amphibiaweb.org/species/2034	https://www.iucnredlist.org/species/54454/11149387
Anura	Brachycephalidae	Brachycephalus olivaceus	D	Yes		https://amphibiaweb.org/species/8337
Anura	Brachycephalidae	Brachycephalus pernix	D		Yes	https://amphibiaweb.org/species/5421	https://www.iucnredlist.org/species/54455/11149530
Anura	Brachycephalidae	Brachycephalus pitanga	D	Yes	Yes	https://amphibiaweb.org/species/7334
Anura	Brachycephalidae	Brachycephalus pombali	D	Yes	Yes	https://amphibiaweb.org/species/6743	https://www.iucnredlist.org/species/135830/4208137
Anura	Brachycephalidae	Brachycephalus pulex	D	Yes		https://amphibiaweb.org/species/7691
Anura	Brachycephalidae	Brachycephalus quiririensis	D	Yes		https://amphibiaweb.org/species/8365
Anura	Brachycephalidae	Brachycephalus sulfuratus	D	Yes		https://amphibiaweb.org/species/8447
Anura	Brachycephalidae	Brachycephalus toby	D	Yes	Yes	https://amphibiaweb.org/species/7590
Anura	Brachycephalidae	Brachycephalus tridactylus	D	Yes		https://amphibiaweb.org/species/7839
Anura	Brachycephalidae	Brachycephalus verrucosus	D	Yes		https://amphibiaweb.org/species/8339
Anura	Brachycephalidae	Brachycephalus vertebralis	D	Yes	Yes	https://amphibiaweb.org/species/5835	https://www.iucnredlist.org/species/54456/11134718
Anura	Brachycephalidae	Ischnocnema abdita	D	Yes	Yes	https://amphibiaweb.org/species/7639
Anura	Brachycephalidae	Ischnocnema bolbodactyla	D	Yes	Yes	https://amphibiaweb.org/species/2810	https://www.iucnredlist.org/species/56470/11482188
Anura	Brachycephalidae	Ischnocnema colibri	D	Yes		https://amphibiaweb.org/species/8902		Taucce et al. 2018
Anura	Brachycephalidae	Ischnocnema concolor	D	Yes	Yes	https://amphibiaweb.org/species/7401
Anura	Brachycephalidae	Ischnocnema epipeda	D			https://amphibiaweb.org/species/2907	https://www.iucnredlist.org/species/56581/11486386
Anura	Brachycephalidae	Ischnocnema erythromera	D	Yes	Yes	https://amphibiaweb.org/species/2911	https://www.iucnredlist.org/species/56586/11488322
Anura	Brachycephalidae	Ischnocnema feioi	D	Yes		https://amphibiaweb.org/species/8856		Taucce et al. 2018
Anura	Brachycephalidae	Ischnocnema garciai	D	Yes		https://amphibiaweb.org/species/8857		Taucce et al. 2018
Anura	Brachycephalidae	Ischnocnema gehrti	D	Yes		https://amphibiaweb.org/species/6148	https://www.iucnredlist.org/species/56612/11504303
Anura	Brachycephalidae	Ischnocnema gualteri	D			https://amphibiaweb.org/species/2949	https://www.iucnredlist.org/species/56635/11511212
Anura	Brachycephalidae	Ischnocnema guentheri	D		Yes	https://amphibiaweb.org/species/2952	https://www.iucnredlist.org/species/56638/11511741
Anura	Brachycephalidae	Ischnocnema henselii	D		Yes	https://amphibiaweb.org/species/6697	https://www.iucnredlist.org/species/136035/4237156
Anura	Brachycephalidae	Ischnocnema hoehnei	D		Yes	https://amphibiaweb.org/species/2967	https://www.iucnredlist.org/species/56655/11514498
Anura	Brachycephalidae	Ischnocnema holti	D	Yes	Yes	https://amphibiaweb.org/species/2968	https://www.iucnredlist.org/species/56656/11514597
Anura	Brachycephalidae	Ischnocnema izecksohni	D	Yes	Yes	https://amphibiaweb.org/species/2985	https://www.iucnredlist.org/species/56679/11503280
Anura	Brachycephalidae	Ischnocnema juipoca	D		Yes	https://amphibiaweb.org/species/2994	https://www.iucnredlist.org/species/56689/11506879
Anura	Brachycephalidae	Ischnocnema karst	D	Yes		https://amphibiaweb.org/species/7908
Anura	Brachycephalidae	Ischnocnema lactea	D		Yes	https://amphibiaweb.org/species/3002	https://www.iucnredlist.org/species/56696/11508917
Anura	Brachycephalidae	Ischnocnema manezinho	D	Yes		https://amphibiaweb.org/species/5756	https://www.iucnredlist.org/species/56740/11529088
Anura	Brachycephalidae	Ischnocnema melanopygia	D	Yes	Yes	https://amphibiaweb.org/species/7400
Anura	Brachycephalidae	Ischnocnema nanahallux	D	Yes	Yes	https://amphibiaweb.org/species/8013
Anura	Brachycephalidae	Ischnocnema nasuta	D		Yes	https://amphibiaweb.org/species/3075	https://www.iucnredlist.org/species/56784/11522213
Anura	Brachycephalidae	Ischnocnema nigriventris	D	Yes		https://amphibiaweb.org/species/3080	https://www.iucnredlist.org/species/56790/11524076
Anura	Brachycephalidae	Ischnocnema octavioi	D	Yes	Yes	https://amphibiaweb.org/species/3094	https://www.iucnredlist.org/species/56805/11534936
Anura	Brachycephalidae	Ischnocnema oea	D		Yes	https://amphibiaweb.org/species/3095	https://www.iucnredlist.org/species/56806/11535175
Anura	Brachycephalidae	Ischnocnema paranaensis	D	Yes		https://amphibiaweb.org/species/5761	https://www.iucnredlist.org/species/29425/9496209
Anura	Brachycephalidae	Ischnocnema parnaso	D	Yes		https://amphibiaweb.org/species/8901		Taucce et al. 2018
Anura	Brachycephalidae	Ischnocnema parva	D		Yes	https://amphibiaweb.org/species/3113	https://www.iucnredlist.org/species/56831/11542229
Anura	Brachycephalidae	Ischnocnema penaxavantinho	D	Yes		https://amphibiaweb.org/species/7017	https://www.iucnredlist.org/species/136108/4238205
Anura	Brachycephalidae	Ischnocnema pusilla	D	Yes		https://amphibiaweb.org/species/3157	https://www.iucnredlist.org/species/56889/11538761
Anura	Brachycephalidae	Ischnocnema randorum	D	Yes		https://amphibiaweb.org/species/3165	https://www.iucnredlist.org/species/56899/11541716
Anura	Brachycephalidae	Ischnocnema sambaqui	D		Yes	https://amphibiaweb.org/species/6157	https://www.iucnredlist.org/species/56944/11558229
Anura	Brachycephalidae	Ischnocnema spanios	D	Yes	Yes	https://amphibiaweb.org/species/3218	https://www.iucnredlist.org/species/56972/11561847
Anura	Brachycephalidae	Ischnocnema surda	D	Yes		https://amphibiaweb.org/species/7599
Anura	Brachycephalidae	Ischnocnema venancioi	D		Yes	https://amphibiaweb.org/species/3266	https://www.iucnredlist.org/species/57033/11571923
Anura	Brachycephalidae	Ischnocnema verrucosa	D	Yes	Yes	https://amphibiaweb.org/species/2647	https://www.iucnredlist.org/species/57109/11580553
Anura	Brachycephalidae	Ischnocnema vizottoi	D	Yes	Yes	https://amphibiaweb.org/species/7552
Anura	Brevicipitidae	Balebreviceps hillmani	T	Yes	Yes	https://amphibiaweb.org/species/2369	https://www.iucnredlist.org/species/57703/16948437
Anura	Brevicipitidae	Breviceps acutirostris	T			https://amphibiaweb.org/species/2371	https://www.iucnredlist.org/species/57711/3061868
Anura	Brevicipitidae	Breviceps adspersus	T		Yes	https://amphibiaweb.org/species/2372	https://www.iucnredlist.org/species/57712/3061969
Anura	Brevicipitidae	Breviceps bagginsi	T			https://amphibiaweb.org/species/6246	https://www.iucnredlist.org/species/57713/77162467
Anura	Brevicipitidae	Breviceps branchi	T		Yes	https://amphibiaweb.org/species/7843	https://www.iucnredlist.org/species/19520513/19520659
Anura	Brevicipitidae	Breviceps carruthersi	T			https://amphibiaweb.org/species/8665
Anura	Brevicipitidae	Breviceps fichus	T	Yes	Yes	https://amphibiaweb.org/species/6569	https://www.iucnredlist.org/species/61845/18373277
Anura	Brevicipitidae	Breviceps fuscus	T		Yes	https://amphibiaweb.org/species/2373	https://www.iucnredlist.org/species/57714/3062117
Anura	Brevicipitidae	Breviceps gibbosus	T			https://amphibiaweb.org/species/2374	https://www.iucnredlist.org/species/3069/77162627
Anura	Brevicipitidae	Breviceps macrops	T		Yes	https://amphibiaweb.org/species/2375	https://www.iucnredlist.org/species/3070/2794989
Anura	Brevicipitidae	Breviceps montanus	T			https://amphibiaweb.org/species/2377	https://www.iucnredlist.org/species/57715/3062218
Anura	Brevicipitidae	Breviceps mossambicus	T		Yes	https://amphibiaweb.org/species/2378	https://www.iucnredlist.org/species/57716/3062310	Müller et al. 2007; Harper et al. 2010
Anura	Brevicipitidae	Breviceps namaquensis	T		Yes	https://amphibiaweb.org/species/2379	https://www.iucnredlist.org/species/57717/3062461
Anura	Brevicipitidae	Breviceps passmorei	T			https://amphibiaweb.org/species/8666
Anura	Brevicipitidae	Breviceps pentheri	T	Yes				Nielsen et al. 2018
Anura	Brevicipitidae	Breviceps poweri	T			https://amphibiaweb.org/species/2380	https://www.iucnredlist.org/species/57718/18362273
Anura	Brevicipitidae	Breviceps rosei	T			https://amphibiaweb.org/species/2381	https://www.iucnredlist.org/species/57719/3062565
Anura	Brevicipitidae	Breviceps sopranus	T			https://amphibiaweb.org/species/6245	https://www.iucnredlist.org/species/57720/18362405
Anura	Brevicipitidae	Breviceps sylvestris	T			https://amphibiaweb.org/species/2382	https://www.iucnredlist.org/species/57721/77162960
Anura	Brevicipitidae	Breviceps verrucosus	T			https://amphibiaweb.org/species/2383	https://www.iucnredlist.org/species/57722/3062696
Anura	Brevicipitidae	Callulina dawida	T		Yes	https://amphibiaweb.org/species/7314	https://www.iucnredlist.org/species/175363/1422889
Anura	Brevicipitidae	Callulina hanseni	T	Yes		https://amphibiaweb.org/species/7593	https://www.iucnredlist.org/species/193425/2235726
Anura	Brevicipitidae	Callulina kanga	T	Yes	Yes	https://amphibiaweb.org/species/7594	https://www.iucnredlist.org/species/193426/2235870
Anura	Brevicipitidae	Callulina kisiwamsitu	T		Yes	https://amphibiaweb.org/species/6285	https://www.iucnredlist.org/species/61847/16935075
Anura	Brevicipitidae	Callulina kreffti	T		Yes	https://amphibiaweb.org/species/2385	https://www.iucnredlist.org/species/62181621/3062808
Anura	Brevicipitidae	Callulina laphami	T	Yes	Yes	https://amphibiaweb.org/species/7581	https://www.iucnredlist.org/species/193427/2236006
Anura	Brevicipitidae	Callulina meteora	T	Yes		https://amphibiaweb.org/species/7741	https://www.iucnredlist.org/species/202410/2744064
Anura	Brevicipitidae	Callulina shengena	T	Yes	Yes	https://amphibiaweb.org/species/7582	https://www.iucnredlist.org/species/193428/2236156
Anura	Brevicipitidae	Callulina stanleyi	T	Yes	Yes	https://amphibiaweb.org/species/7583	https://www.iucnredlist.org/species/193429/2236296
Anura	Brevicipitidae	Probreviceps durirostris	T	Yes	Yes	https://amphibiaweb.org/species/6776	https://www.iucnredlist.org/species/135988/17178116
Anura	Brevicipitidae	Probreviceps loveridgei	T		Yes	https://amphibiaweb.org/species/6829	https://www.iucnredlist.org/species/136142/16948552
Anura	Brevicipitidae	Probreviceps macrodactylus	T		Yes	https://amphibiaweb.org/species/2387	https://www.iucnredlist.org/species/57980/3063584	Müller et al. 2007
Anura	Brevicipitidae	Probreviceps rhodesianus	T			https://amphibiaweb.org/species/2388	https://www.iucnredlist.org/species/57981/16948694
Anura	Brevicipitidae	Probreviceps rungwensis	T		Yes	https://amphibiaweb.org/species/7296	https://www.iucnredlist.org/species/57982/16935177
Anura	Brevicipitidae	Probreviceps uluguruensis	T		Yes	https://amphibiaweb.org/species/2389	https://www.iucnredlist.org/species/57983/16935312
Anura	Brevicipitidae	Spelaeophryne methneri	T		Yes	https://amphibiaweb.org/species/2391	https://www.iucnredlist.org/species/58004/18373903
Anura	Bufonidae	Adenomus kandianus	A	Yes		https://amphibiaweb.org/species/5995	https://www.iucnredlist.org/species/54458/17511456
Anura	Bufonidae	Adenomus kelaartii	A		Yes	https://amphibiaweb.org/species/211	https://www.iucnredlist.org/species/54459/11135197
Anura	Bufonidae	Altiphrynoides malcolmi	T			https://amphibiaweb.org/species/3	https://www.iucnredlist.org/species/54460/16948812
Anura	Bufonidae	Altiphrynoides osgoodi	A			https://amphibiaweb.org/species/423	https://www.iucnredlist.org/species/54886/16948933
Anura	Bufonidae	Amazophrynella amazonicola	S	Yes		https://amphibiaweb.org/species/8331
Anura	Bufonidae	Amazophrynella bilinguis	S	Yes		https://amphibiaweb.org/species/8995		Kaefer et al. 2019
Anura	Bufonidae	Amazophrynella bokermanni	S		Yes	https://amphibiaweb.org/species/325	https://www.iucnredlist.org/species/54805/11203960
Anura	Bufonidae	Amazophrynella javierbustamantei	S	Yes		https://amphibiaweb.org/species/8451
Anura	Bufonidae	Amazophrynella manaos	S	Yes		https://amphibiaweb.org/species/8113
Anura	Bufonidae	Amazophrynella matses	S	Yes		https://amphibiaweb.org/species/8332
Anura	Bufonidae	Amazophrynella minuta	S		Yes	https://amphibiaweb.org/species/329	https://www.iucnredlist.org/species/54809/11205201
Anura	Bufonidae	Amazophrynella moisesii	S	Yes		https://amphibiaweb.org/species/8878		Rojas et al. 2018
Anura	Bufonidae	Amazophrynella siona	S	Yes		https://amphibiaweb.org/species/8876		Rojas et al. 2018
Anura	Bufonidae	Amazophrynella teko	S	Yes		https://amphibiaweb.org/species/8875		Rojas et al. 2018
Anura	Bufonidae	Amazophrynella vote	S	Yes		https://amphibiaweb.org/species/7903
Anura	Bufonidae	Amazophrynella xinguensis	S	Yes		https://amphibiaweb.org/species/8877		Rojas et al. 2018
Anura	Bufonidae	Anaxyrus americanus	A		Yes	https://amphibiaweb.org/species/100	https://www.iucnredlist.org/species/54570/56843565	Altig & McDiarmid 2015
Anura	Bufonidae	Anaxyrus baxteri	A	Yes	Yes	https://amphibiaweb.org/species/114	https://www.iucnredlist.org/species/54583/11155140
Anura	Bufonidae	Anaxyrus boreas	A	Yes	Yes	https://amphibiaweb.org/species/122	https://www.iucnredlist.org/species/3179/53947725
Anura	Bufonidae	Anaxyrus californicus	A		Yes	https://amphibiaweb.org/species/131	https://www.iucnredlist.org/species/54599/11161610
Anura	Bufonidae	Anaxyrus canorus	A		Yes	https://amphibiaweb.org/species/135	https://www.iucnredlist.org/species/3180/9659674
Anura	Bufonidae	Anaxyrus cognatus	A		Yes	https://amphibiaweb.org/species/145	https://www.iucnredlist.org/species/54612/53949260	Altig & McDiarmid 2015
Anura	Bufonidae	Anaxyrus compactilis	A			https://amphibiaweb.org/species/146	https://www.iucnredlist.org/species/54613/53949415
Anura	Bufonidae	Anaxyrus debilis	A		Yes	https://amphibiaweb.org/species/159	https://www.iucnredlist.org/species/54626/11177308	Altig & McDiarmid 2015
Anura	Bufonidae	Anaxyrus exsul	A		Yes	https://amphibiaweb.org/species/166	https://www.iucnredlist.org/species/3169/9647112
Anura	Bufonidae	Anaxyrus fowleri	A		Yes	https://amphibiaweb.org/species/173	https://www.iucnredlist.org/species/54640/56844200	Mitchell & Pague 2014
Anura	Bufonidae	Anaxyrus hemiophrys	A		Yes	https://amphibiaweb.org/species/192	https://www.iucnredlist.org/species/54661/56844532
Anura	Bufonidae	Anaxyrus houstonensis	A		Yes	https://amphibiaweb.org/species/197	https://www.iucnredlist.org/species/3170/9651352
Anura	Bufonidae	Anaxyrus kelloggi	A			https://amphibiaweb.org/species/212	https://www.iucnredlist.org/species/54680/11172485
Anura	Bufonidae	Anaxyrus mexicanus	A			https://amphibiaweb.org/species/5545	https://www.iucnredlist.org/species/54708/11188923
Anura	Bufonidae	Anaxyrus microscaphus	A		Yes	https://amphibiaweb.org/species/237	https://www.iucnredlist.org/species/54709/11189148
Anura	Bufonidae	Anaxyrus nelsoni	A		Yes	https://amphibiaweb.org/species/6057	https://www.iucnredlist.org/species/3181/9661222
Anura	Bufonidae	Anaxyrus punctatus	A		Yes	https://amphibiaweb.org/species/260	https://www.iucnredlist.org/species/54739/11197415	Altig & McDiarmid 2015
Anura	Bufonidae	Anaxyrus quercicus	A		Yes	https://amphibiaweb.org/species/264	https://www.iucnredlist.org/species/54743/11197905	Altig & McDiarmid 2015
Anura	Bufonidae	Anaxyrus retiformis	A		Yes	https://amphibiaweb.org/species/269	https://www.iucnredlist.org/species/3173/9656360
Anura	Bufonidae	Anaxyrus speciosus	A		Yes	https://amphibiaweb.org/species/279	https://www.iucnredlist.org/species/54761/11186095
Anura	Bufonidae	Anaxyrus terrestris	A		Yes	https://amphibiaweb.org/species/291	https://www.iucnredlist.org/species/54777/11188391	Mitchell & Pague 2014; Altig & McDiarmid 2015
Anura	Bufonidae	Anaxyrus williamsi	A			https://amphibiaweb.org/species/8649
Anura	Bufonidae	Anaxyrus woodhousii	A		Yes	https://amphibiaweb.org/species/314	https://www.iucnredlist.org/species/54798/11195037
Anura	Bufonidae	Ansonia albomaculata	A		Yes	https://amphibiaweb.org/species/9	https://www.iucnredlist.org/species/54464/114916015
Anura	Bufonidae	Ansonia echinata	A	Yes		https://amphibiaweb.org/species/7694	https://www.iucnredlist.org/species/42858815/42858846
Anura	Bufonidae	Ansonia endauensis	A	Yes	Yes	https://amphibiaweb.org/species/6865	https://www.iucnredlist.org/species/135905/92435978
Anura	Bufonidae	Ansonia fuliginea	A	Yes	Yes	https://amphibiaweb.org/species/10	https://www.iucnredlist.org/species/54466/123645057
Anura	Bufonidae	Ansonia glandulosa	A	Yes		https://amphibiaweb.org/species/6830	https://www.iucnredlist.org/species/54467/95569910
Anura	Bufonidae	Ansonia guibei	A		Yes	https://amphibiaweb.org/species/11	https://www.iucnredlist.org/species/54468/123646580
Anura	Bufonidae	Ansonia hanitschi	A		Yes	https://amphibiaweb.org/species/12	https://www.iucnredlist.org/species/54469/114916135
Anura	Bufonidae	Ansonia inthanon	A		Yes	https://amphibiaweb.org/species/5416	https://www.iucnredlist.org/species/54470/84833347
Anura	Bufonidae	Ansonia jeetsukumarani	A	Yes		https://amphibiaweb.org/species/7222	https://www.iucnredlist.org/species/158637/92442409
Anura	Bufonidae	Ansonia khaochangensis	A			https://amphibiaweb.org/species/8652
Anura	Bufonidae	Ansonia kraensis	A		Yes	https://amphibiaweb.org/species/6609	https://www.iucnredlist.org/species/135840/84874311
Anura	Bufonidae	Ansonia latidisca	A	Yes	Yes	https://amphibiaweb.org/species/14	https://www.iucnredlist.org/species/54471/114916284
Anura	Bufonidae	Ansonia latiffi	A	Yes		https://amphibiaweb.org/species/7221	https://www.iucnredlist.org/species/158636/91672074
Anura	Bufonidae	Ansonia latirostra	A		Yes	https://amphibiaweb.org/species/6816	https://www.iucnredlist.org/species/135841/91673066
Anura	Bufonidae	Ansonia leptopus	A		Yes	https://amphibiaweb.org/species/15	https://www.iucnredlist.org/species/54472/3015521
Anura	Bufonidae	Ansonia longidigita	A		Yes	https://amphibiaweb.org/species/16	https://www.iucnredlist.org/species/54473/114916400
Anura	Bufonidae	Ansonia lumut	A	Yes		https://amphibiaweb.org/species/8132
Anura	Bufonidae	Ansonia malayana	A		Yes	https://amphibiaweb.org/species/17	https://www.iucnredlist.org/species/54474/51287347
Anura	Bufonidae	Ansonia mcgregori	A		Yes	https://amphibiaweb.org/species/18	https://www.iucnredlist.org/species/54475/58477082
Anura	Bufonidae	Ansonia minuta	A		Yes	https://amphibiaweb.org/species/19	https://www.iucnredlist.org/species/54476/114916512
Anura	Bufonidae	Ansonia muelleri	A		Yes	https://amphibiaweb.org/species/20	https://www.iucnredlist.org/species/54477/58477220
Anura	Bufonidae	Ansonia penangensis	A		Yes	https://amphibiaweb.org/species/22	https://www.iucnredlist.org/species/54479/3015679
Anura	Bufonidae	Ansonia phuketensis	S	Yes		https://amphibiaweb.org/species/8776		Matsui et al. 2018
Anura	Bufonidae	Ansonia pilokensis	S	Yes		https://amphibiaweb.org/species/8775		Matsui et al. 2018
Anura	Bufonidae	Ansonia platysoma	A		Yes	https://amphibiaweb.org/species/23	https://www.iucnredlist.org/species/54480/123691515
Anura	Bufonidae	Ansonia siamensis	A		Yes	https://amphibiaweb.org/species/25	https://www.iucnredlist.org/species/54482/11139455
Anura	Bufonidae	Ansonia smeagol	A	Yes		https://amphibiaweb.org/species/8466	https://www.iucnredlist.org/species/125164376/125164432
Anura	Bufonidae	Ansonia spinulifer	A		Yes	https://amphibiaweb.org/species/26	https://www.iucnredlist.org/species/54483/114916610
Anura	Bufonidae	Ansonia teneritas	A	Yes		https://amphibiaweb.org/species/8600
Anura	Bufonidae	Ansonia thinthinae	A		Yes	https://amphibiaweb.org/species/7767	https://www.iucnredlist.org/species/42859157/42859270
Anura	Bufonidae	Ansonia tiomanica	A		Yes	https://amphibiaweb.org/species/27	https://www.iucnredlist.org/species/54484/90603074
Anura	Bufonidae	Ansonia torrentis	A	Yes	Yes	https://amphibiaweb.org/species/28	https://www.iucnredlist.org/species/54485/123691619
Anura	Bufonidae	Ansonia vidua	A	Yes		https://amphibiaweb.org/species/8194	https://www.iucnredlist.org/species/78901981/95255201
Anura	Bufonidae	Atelopus andinus	A	Yes		https://amphibiaweb.org/species/5537	https://www.iucnredlist.org/species/54487/89195894
Anura	Bufonidae	Atelopus angelito	A	Yes		https://amphibiaweb.org/species/5418	https://www.iucnredlist.org/species/54488/49534394
Anura	Bufonidae	Atelopus ardila	A	Yes		https://amphibiaweb.org/species/7533	https://www.iucnredlist.org/species/18435521/56601916
Anura	Bufonidae	Atelopus arsyecue	A			https://amphibiaweb.org/species/5538	https://www.iucnredlist.org/species/54489/49534521
Anura	Bufonidae	Atelopus arthuri	A	Yes		https://amphibiaweb.org/species/32	https://www.iucnredlist.org/species/54490/11141551
Anura	Bufonidae	Atelopus balios	A			https://amphibiaweb.org/species/33	https://www.iucnredlist.org/species/54491/98640710
Anura	Bufonidae	Atelopus barbotini	A	Yes	Yes	https://amphibiaweb.org/species/7796
Anura	Bufonidae	Atelopus bomolochos	A	Yes	Yes	https://amphibiaweb.org/species/34	https://www.iucnredlist.org/species/54492/86102228
Anura	Bufonidae	Atelopus boulengeri	A			https://amphibiaweb.org/species/35	https://www.iucnredlist.org/species/54493/11142470
Anura	Bufonidae	Atelopus carauta	A			https://amphibiaweb.org/species/36	https://www.iucnredlist.org/species/54494/49534659
Anura	Bufonidae	Atelopus carbonerensis	A			https://amphibiaweb.org/species/37	https://www.iucnredlist.org/species/54495/11143193
Anura	Bufonidae	Atelopus carrikeri	A			https://amphibiaweb.org/species/38	https://www.iucnredlist.org/species/54496/49534770
Anura	Bufonidae	Atelopus certus	A	Yes		https://amphibiaweb.org/species/39	https://www.iucnredlist.org/species/54497/11143926
Anura	Bufonidae	Atelopus chiriquiensis	A	Yes	Yes	https://amphibiaweb.org/species/40	https://www.iucnredlist.org/species/54498/11144381
Anura	Bufonidae	Atelopus chirripoensis	A	Yes		https://amphibiaweb.org/species/7283	https://www.iucnredlist.org/species/186064/1809697
Anura	Bufonidae	Atelopus chocoensis	A			https://amphibiaweb.org/species/5539	https://www.iucnredlist.org/species/54499/49534920
Anura	Bufonidae	Atelopus chrysocorallus	A			https://amphibiaweb.org/species/41	https://www.iucnredlist.org/species/54500/11151136
Anura	Bufonidae	Atelopus coynei	A	Yes		https://amphibiaweb.org/species/42	https://www.iucnredlist.org/species/54501/11151836
Anura	Bufonidae	Atelopus cruciger	A	Yes		https://amphibiaweb.org/species/43	https://www.iucnredlist.org/species/54502/11152124
Anura	Bufonidae	Atelopus dimorphus	A			https://amphibiaweb.org/species/6250	https://www.iucnredlist.org/species/54503/89196004
Anura	Bufonidae	Atelopus ebenoides	A			https://amphibiaweb.org/species/44	https://www.iucnredlist.org/species/81646342/49535044
Anura	Bufonidae	Atelopus elegans	A	Yes		https://amphibiaweb.org/species/45	https://www.iucnredlist.org/species/54505/11153204
Anura	Bufonidae	Atelopus epikeisthos	A	Yes		https://amphibiaweb.org/species/6728	https://www.iucnredlist.org/species/136162/89221263
Anura	Bufonidae	Atelopus erythropus	A	Yes		https://amphibiaweb.org/species/46	https://www.iucnredlist.org/species/54506/89196113
Anura	Bufonidae	Atelopus eusebianus	A			https://amphibiaweb.org/species/47	https://www.iucnredlist.org/species/54507/49535373
Anura	Bufonidae	Atelopus eusebiodiazi	A	Yes		https://amphibiaweb.org/species/7186	https://www.iucnredlist.org/species/158466/89221443
Anura	Bufonidae	Atelopus exiguus	A		Yes	https://amphibiaweb.org/species/5336	https://www.iucnredlist.org/species/54508/98641331
Anura	Bufonidae	Atelopus famelicus	A	Yes		https://amphibiaweb.org/species/49	https://www.iucnredlist.org/species/54509/49535512
Anura	Bufonidae	Atelopus farci	A	Yes		https://amphibiaweb.org/species/48	https://www.iucnredlist.org/species/54510/49535647
Anura	Bufonidae	Atelopus flavescens	A		Yes	https://amphibiaweb.org/species/50	https://www.iucnredlist.org/species/54511/87542009	Mudde 2007; Gawor et al. 2012
Anura	Bufonidae	Atelopus franciscus	A	Yes	Yes	https://amphibiaweb.org/species/51	https://www.iucnredlist.org/species/54512/11155604
Anura	Bufonidae	Atelopus galactogaster	A	Yes		https://amphibiaweb.org/species/52	https://www.iucnredlist.org/species/54513/49535791
Anura	Bufonidae	Atelopus gigas	A	Yes		https://amphibiaweb.org/species/7534	https://www.iucnredlist.org/species/18435526/56602058
Anura	Bufonidae	Atelopus glyphus	A			https://amphibiaweb.org/species/53	https://www.iucnredlist.org/species/54514/11156070
Anura	Bufonidae	Atelopus guanujo	A	Yes		https://amphibiaweb.org/species/5976	https://www.iucnredlist.org/species/54515/98641500
Anura	Bufonidae	Atelopus guitarraensis	A	Yes		https://amphibiaweb.org/species/5936	https://www.iucnredlist.org/species/54516/49536067
Anura	Bufonidae	Atelopus halihelos	A	Yes	Yes	https://amphibiaweb.org/species/54	https://www.iucnredlist.org/species/54517/98641706
Anura	Bufonidae	Atelopus hoogmoedi	A	Yes	Yes	https://amphibiaweb.org/species/7798
Anura	Bufonidae	Atelopus ignescens	A	Yes	Yes	https://amphibiaweb.org/species/55	https://www.iucnredlist.org/species/54518/98641865
Anura	Bufonidae	Atelopus laetissimus	A			https://amphibiaweb.org/species/56	https://www.iucnredlist.org/species/54519/3015811
Anura	Bufonidae	Atelopus limosus	A		Yes	https://amphibiaweb.org/species/5540	https://www.iucnredlist.org/species/54520/11157978
Anura	Bufonidae	Atelopus loettersi	A	Yes		https://amphibiaweb.org/species/7702	https://www.iucnredlist.org/species/21567301/21567304
Anura	Bufonidae	Atelopus longibrachius	A	Yes		https://amphibiaweb.org/species/58	https://www.iucnredlist.org/species/54521/49536190
Anura	Bufonidae	Atelopus longirostris	A	Yes	Yes	https://amphibiaweb.org/species/59	https://www.iucnredlist.org/species/54522/11158637
Anura	Bufonidae	Atelopus lozanoi	A			https://amphibiaweb.org/species/5937	https://www.iucnredlist.org/species/54523/49536359
Anura	Bufonidae	Atelopus lynchi	A			https://amphibiaweb.org/species/60	https://www.iucnredlist.org/species/54524/56601724
Anura	Bufonidae	Atelopus mandingues	A			https://amphibiaweb.org/species/5938	https://www.iucnredlist.org/species/54525/49536473
Anura	Bufonidae	Atelopus marinkellei	A	Yes		https://amphibiaweb.org/species/7799	https://www.iucnredlist.org/species/81646204/85904070
Anura	Bufonidae	Atelopus mindoensis	A	Yes		https://amphibiaweb.org/species/61	https://www.iucnredlist.org/species/54526/98642134
Anura	Bufonidae	Atelopus minutulus	A	Yes		https://amphibiaweb.org/species/62	https://www.iucnredlist.org/species/54527/49536574
Anura	Bufonidae	Atelopus mittermeieri	A			https://amphibiaweb.org/species/6808	https://www.iucnredlist.org/species/136033/49538834
Anura	Bufonidae	Atelopus monohernandezii	A			https://amphibiaweb.org/species/6618	https://www.iucnredlist.org/species/54528/49536697
Anura	Bufonidae	Atelopus mucubajiensis	A	Yes		https://amphibiaweb.org/species/63	https://www.iucnredlist.org/species/54529/11162274
Anura	Bufonidae	Atelopus muisca	A			https://amphibiaweb.org/species/64	https://www.iucnredlist.org/species/54530/49536805
Anura	Bufonidae	Atelopus nahumae	A			https://amphibiaweb.org/species/65	https://www.iucnredlist.org/species/54531/3015954
Anura	Bufonidae	Atelopus nanay	A	Yes	Yes	https://amphibiaweb.org/species/5977	https://www.iucnredlist.org/species/54532/98642265
Anura	Bufonidae	Atelopus nepiozomus	A	Yes		https://amphibiaweb.org/species/66	https://www.iucnredlist.org/species/54533/98642427
Anura	Bufonidae	Atelopus nicefori	A			https://amphibiaweb.org/species/67	https://www.iucnredlist.org/species/54534/49536933
Anura	Bufonidae	Atelopus nocturnus	A	Yes		https://amphibiaweb.org/species/7725	https://www.iucnredlist.org/species/21567292/21567295
Anura	Bufonidae	Atelopus onorei	A		Yes	https://amphibiaweb.org/species/6969	https://www.iucnredlist.org/species/136173/98658156
Anura	Bufonidae	Atelopus orcesi	A	Yes		https://amphibiaweb.org/species/7535	https://www.iucnredlist.org/species/18435530/56602182
Anura	Bufonidae	Atelopus oxapampae	A	Yes	Yes	https://amphibiaweb.org/species/7225	https://www.iucnredlist.org/species/158545/89222132
Anura	Bufonidae	Atelopus oxyrhynchus	A			https://amphibiaweb.org/species/68	https://www.iucnredlist.org/species/54535/11163352
Anura	Bufonidae	Atelopus pachydermus	A			https://amphibiaweb.org/species/69	https://www.iucnredlist.org/species/54536/49537046
Anura	Bufonidae	Atelopus palmatus	A			https://amphibiaweb.org/species/70	https://www.iucnredlist.org/species/54537/98642557
Anura	Bufonidae	Atelopus pastuso	A			https://amphibiaweb.org/species/7536	https://www.iucnredlist.org/species/18435537/56602339
Anura	Bufonidae	Atelopus patazensis	A			https://amphibiaweb.org/species/7185	https://www.iucnredlist.org/species/158467/43475921
Anura	Bufonidae	Atelopus pedimarmoratus	A			https://amphibiaweb.org/species/71	https://www.iucnredlist.org/species/54538/49537246
Anura	Bufonidae	Atelopus peruensis	A	Yes	Yes	https://amphibiaweb.org/species/72	https://www.iucnredlist.org/species/54539/89196220
Anura	Bufonidae	Atelopus petersi	A			https://amphibiaweb.org/species/6970	https://www.iucnredlist.org/species/136038/4238016
Anura	Bufonidae	Atelopus petriruizi	A			https://amphibiaweb.org/species/5419	https://www.iucnredlist.org/species/54540/49537370
Anura	Bufonidae	Atelopus pictiventris	A	Yes		https://amphibiaweb.org/species/73	https://www.iucnredlist.org/species/54541/49537492
Anura	Bufonidae	Atelopus pinangoi	A			https://amphibiaweb.org/species/74	https://www.iucnredlist.org/species/54542/11164544
Anura	Bufonidae	Atelopus planispina	A			https://amphibiaweb.org/species/75	https://www.iucnredlist.org/species/54543/98642698
Anura	Bufonidae	Atelopus podocarpus	A	Yes	Yes	https://amphibiaweb.org/species/7537	https://www.iucnredlist.org/species/18435550/89224918
Anura	Bufonidae	Atelopus pulcher	A	Yes	Yes	https://amphibiaweb.org/species/6067	https://www.iucnredlist.org/species/54544/3016090
Anura	Bufonidae	Atelopus pyrodactylus	A			https://amphibiaweb.org/species/6803	https://www.iucnredlist.org/species/135890/89218336
Anura	Bufonidae	Atelopus quimbaya	A			https://amphibiaweb.org/species/76	https://www.iucnredlist.org/species/54545/49537609
Anura	Bufonidae	Atelopus reticulatus	A	Yes		https://amphibiaweb.org/species/6059	https://www.iucnredlist.org/species/54546/89196330
Anura	Bufonidae	Atelopus sanjosei	A			https://amphibiaweb.org/species/77	https://www.iucnredlist.org/species/54547/11165363
Anura	Bufonidae	Atelopus seminiferus	A	Yes	Yes	https://amphibiaweb.org/species/78	https://www.iucnredlist.org/species/54548/89196458
Anura	Bufonidae	Atelopus senex	A	Yes	Yes	https://amphibiaweb.org/species/79	https://www.iucnredlist.org/species/54549/11165586
Anura	Bufonidae	Atelopus sernai	A			https://amphibiaweb.org/species/80	https://www.iucnredlist.org/species/54550/123132884
Anura	Bufonidae	Atelopus simulatus	A			https://amphibiaweb.org/species/81	https://www.iucnredlist.org/species/54551/49537837
Anura	Bufonidae	Atelopus siranus	A			https://amphibiaweb.org/species/5907	https://www.iucnredlist.org/species/54552/89196563
Anura	Bufonidae	Atelopus sonsonensis	A			https://amphibiaweb.org/species/5541	https://www.iucnredlist.org/species/54553/49537963
Anura	Bufonidae	Atelopus sorianoi	A			https://amphibiaweb.org/species/82	https://www.iucnredlist.org/species/54554/11166503
Anura	Bufonidae	Atelopus spumarius	A	Yes	Yes	https://amphibiaweb.org/species/83	https://www.iucnredlist.org/species/54555/11166846
Anura	Bufonidae	Atelopus spurrelli	A	Yes	Yes	https://amphibiaweb.org/species/84	https://www.iucnredlist.org/species/54556/49538284
Anura	Bufonidae	Atelopus subornatus	A			https://amphibiaweb.org/species/85	https://www.iucnredlist.org/species/54557/49538452
Anura	Bufonidae	Atelopus tamaense	A			https://amphibiaweb.org/species/86	https://www.iucnredlist.org/species/54558/11167366
Anura	Bufonidae	Atelopus tricolor	A	Yes	Yes	https://amphibiaweb.org/species/87	https://www.iucnredlist.org/species/54559/86446362
Anura	Bufonidae	Atelopus varius	A	Yes	Yes	https://amphibiaweb.org/species/88	https://www.iucnredlist.org/species/54560/11167883
Anura	Bufonidae	Atelopus vogli	A			https://amphibiaweb.org/species/6268	https://www.iucnredlist.org/species/54561/11168132
Anura	Bufonidae	Atelopus walkeri	A			https://amphibiaweb.org/species/89	https://www.iucnredlist.org/species/54562/49538701
Anura	Bufonidae	Atelopus zeteki	A	Yes	Yes	https://amphibiaweb.org/species/91	https://www.iucnredlist.org/species/54563/11151286
Anura	Bufonidae	Barbarophryne brongersmai	A		Yes	https://amphibiaweb.org/species/125	https://www.iucnredlist.org/species/54594/11158438	Bogaerts 2001
Anura	Bufonidae	Blythophryne beryet	A			https://amphibiaweb.org/species/8441
Anura	Bufonidae	Bufo ailaoanus	A			https://amphibiaweb.org/species/96	https://www.iucnredlist.org/species/54566/11152659
Anura	Bufonidae	Bufo aspinius	A	Yes	Yes	https://amphibiaweb.org/species/5998	https://www.iucnredlist.org/species/54580/11153934
Anura	Bufonidae	Bufo bankorensis	A	Yes	Yes	https://amphibiaweb.org/species/113	https://www.iucnredlist.org/species/54582/11154827
Anura	Bufonidae	Bufo bufo	A		Yes	https://amphibiaweb.org/species/127	https://www.iucnredlist.org/species/54596/11159939	Kwet 2005
Anura	Bufonidae	Bufo cryptotympanicus	A		Yes	https://amphibiaweb.org/species/154	https://www.iucnredlist.org/species/54622/11176315
Anura	Bufonidae	Bufo eichwaldi	A		Yes	https://amphibiaweb.org/species/7152	https://www.iucnredlist.org/species/190987/1964861
Anura	Bufonidae	Bufo gargarizans	A		Yes	https://amphibiaweb.org/species/179	https://www.iucnredlist.org/species/78017839/63877827	AmphibiaChina 2019
Anura	Bufonidae	Bufo hadramautinus	A	Yes				Portik & Papenfuss 2015
Anura	Bufonidae	Bufo japonicus	A		Yes	https://amphibiaweb.org/species/204	https://www.iucnredlist.org/species/54673/11184598
Anura	Bufonidae	Bufo luchunnicus	A			https://amphibiaweb.org/species/7297
Anura	Bufonidae	Bufo menglianus	A			https://amphibiaweb.org/species/7298
Anura	Bufonidae	Bufo pageoti	A			https://amphibiaweb.org/species/245	https://www.iucnredlist.org/species/54722/11193472
Anura	Bufonidae	Bufo scorteccii	A			https://amphibiaweb.org/species/276	https://www.iucnredlist.org/species/54758/11200539
Anura	Bufonidae	Bufo spinosus	A		Yes	https://amphibiaweb.org/species/7754
Anura	Bufonidae	Bufo stejnegeri	A		Yes	https://amphibiaweb.org/species/282	https://www.iucnredlist.org/species/54766/11200818
Anura	Bufonidae	Bufo torrenticola	A		Yes	https://amphibiaweb.org/species/296	https://www.iucnredlist.org/species/54781/11189565
Anura	Bufonidae	Bufo tuberculatus	A		Yes	https://amphibiaweb.org/species/298	https://www.iucnredlist.org/species/54782/11189817
Anura	Bufonidae	Bufo tuberospinius	A		Yes	https://amphibiaweb.org/species/7299
Anura	Bufonidae	Bufo verrucosissimus	A		Yes	https://amphibiaweb.org/species/309	https://www.iucnredlist.org/species/39421/10235921
Anura	Bufonidae	Bufoides kempi	A	Yes		https://amphibiaweb.org/species/386	https://www.iucnredlist.org/species/16469/5918031
Anura	Bufonidae	Bufoides meghalayanus	A			https://amphibiaweb.org/species/317	https://www.iucnredlist.org/species/54800/19625860
Anura	Bufonidae	Bufotes balearicus	A	Yes	Yes	https://amphibiaweb.org/species/7083	https://www.iucnredlist.org/species/153567/4517245	Masó & Pijoan 2011
Anura	Bufonidae	Bufotes baturae	A			https://amphibiaweb.org/species/7801
Anura	Bufonidae	Bufotes boulengeri	A	Yes	Yes	https://amphibiaweb.org/species/7081	https://www.iucnredlist.org/species/153568/74497730
Anura	Bufonidae	Bufotes latastii	A			https://amphibiaweb.org/species/218	https://www.iucnredlist.org/species/54687/11174841
Anura	Bufonidae	Bufotes luristanicus	A			https://amphibiaweb.org/species/5940	https://www.iucnredlist.org/species/54697/74334931
Anura	Bufonidae	Bufotes oblongus	A		Yes	https://amphibiaweb.org/species/5941	https://www.iucnredlist.org/species/54718/74500311
Anura	Bufonidae	Bufotes pewzowi	A		Yes	https://amphibiaweb.org/species/5942	https://www.iucnredlist.org/species/161757/74503748
Anura	Bufonidae	Bufotes pseudoraddei	A			https://amphibiaweb.org/species/5943	https://www.iucnredlist.org/species/54738/74505373
Anura	Bufonidae	Bufotes shaartusiensis	A					Betto-Colliard et al. 2015
Anura	Bufonidae	Bufotes siculus	A		Yes		https://www.iucnredlist.org/species/153569/4517924
Anura	Bufonidae	Bufotes surdus	A			https://amphibiaweb.org/species/288	https://www.iucnredlist.org/species/54772/74505632
Anura	Bufonidae	Bufotes turanensis	A			https://amphibiaweb.org/species/7084	https://www.iucnredlist.org/species/153570/4518109
Anura	Bufonidae	Bufotes variabilis	A		Yes		https://www.iucnredlist.org/species/153571/74506381
Anura	Bufonidae	Bufotes viridis	A		Yes	https://amphibiaweb.org/species/312	https://www.iucnredlist.org/species/155333/86444583	García-París 1985; Kwet 2005
Anura	Bufonidae	Bufotes zamdaensis	A				https://www.iucnredlist.org/species/135857/4212121
Anura	Bufonidae	Bufotes zugmayeri	A			https://amphibiaweb.org/species/7082	https://www.iucnredlist.org/species/164778/5925264
Anura	Bufonidae	Capensibufo deceptus	A			https://amphibiaweb.org/species/8583	https://www.iucnredlist.org/species/112716175/112716181
Anura	Bufonidae	Capensibufo magistratus	A			https://amphibiaweb.org/species/8584	https://www.iucnredlist.org/species/112716189/112716195
Anura	Bufonidae	Capensibufo rosei	A		Yes	https://amphibiaweb.org/species/319	https://www.iucnredlist.org/species/112716154/47759127
Anura	Bufonidae	Capensibufo selenophos	A			https://amphibiaweb.org/species/8585	https://www.iucnredlist.org/species/112716203/112716215
Anura	Bufonidae	Capensibufo tradouwi	A		Yes	https://amphibiaweb.org/species/320	https://www.iucnredlist.org/species/54801/3020160
Anura	Bufonidae	Churamiti maridadi	A		Yes	https://amphibiaweb.org/species/6620	https://www.iucnredlist.org/species/54802/13323134
Anura	Bufonidae	Dendrophryniscus berthalutzae	A		Yes	https://amphibiaweb.org/species/324	https://www.iucnredlist.org/species/54804/11203767
Anura	Bufonidae	Dendrophryniscus brevipollicatus	A		Yes	https://amphibiaweb.org/species/326	https://www.iucnredlist.org/species/54806/11204311
Anura	Bufonidae	Dendrophryniscus carvalhoi	A		Yes	https://amphibiaweb.org/species/327	https://www.iucnredlist.org/species/54807/11204563
Anura	Bufonidae	Dendrophryniscus krausae	A		Yes	https://amphibiaweb.org/species/7179	https://www.iucnredlist.org/species/158476/5200886
Anura	Bufonidae	Dendrophryniscus leucomystax	A		Yes	https://amphibiaweb.org/species/328	https://www.iucnredlist.org/species/54808/11204787
Anura	Bufonidae	Dendrophryniscus oreites	A		Yes	https://amphibiaweb.org/species/7557
Anura	Bufonidae	Dendrophryniscus organensis	A			https://amphibiaweb.org/species/7556
Anura	Bufonidae	Dendrophryniscus proboscideus	A		Yes	https://amphibiaweb.org/species/259	https://www.iucnredlist.org/species/54880/89375059
Anura	Bufonidae	Dendrophryniscus skuki	A	Yes		https://amphibiaweb.org/species/7931
Anura	Bufonidae	Dendrophryniscus stawiarskyi	A	Yes		https://amphibiaweb.org/species/330	https://www.iucnredlist.org/species/54810/11206026
Anura	Bufonidae	Didynamipus sjostedti	D	Yes	Yes	https://amphibiaweb.org/species/332	https://www.iucnredlist.org/species/54811/16272990
Anura	Bufonidae	Duttaphrynus atukoralei	A	Yes	Yes	https://amphibiaweb.org/species/112	https://www.iucnredlist.org/species/54581/11154401
Anura	Bufonidae	Duttaphrynus beddomii	A			https://amphibiaweb.org/species/115	https://www.iucnredlist.org/species/54584/86543952
Anura	Bufonidae	Duttaphrynus brevirostris	A	Yes	Yes	https://amphibiaweb.org/species/124	https://www.iucnredlist.org/species/54593/11158157
Anura	Bufonidae	Duttaphrynus chandai	A			https://amphibiaweb.org/species/8009
Anura	Bufonidae	Duttaphrynus crocus	A		Yes	https://amphibiaweb.org/species/6415	https://www.iucnredlist.org/species/54620/11175808
Anura	Bufonidae	Duttaphrynus dhufarensis	A		Yes	https://amphibiaweb.org/species/160	https://www.iucnredlist.org/species/54627/11177549
Anura	Bufonidae	Duttaphrynus himalayanus	A		Yes	https://amphibiaweb.org/species/193	https://www.iucnredlist.org/species/54662/11170049
Anura	Bufonidae	Duttaphrynus hololius	A		Yes	https://amphibiaweb.org/species/196	https://www.iucnredlist.org/species/54665/86102727
Anura	Bufonidae	Duttaphrynus kiphirensis	A			https://amphibiaweb.org/species/7323
Anura	Bufonidae	Duttaphrynus kotagamai	A			https://amphibiaweb.org/species/215	https://www.iucnredlist.org/species/54683/11173459
Anura	Bufonidae	Duttaphrynus mamitensis	A			https://amphibiaweb.org/species/7324
Anura	Bufonidae	Duttaphrynus manipurensis	A			https://amphibiaweb.org/species/7325
Anura	Bufonidae	Duttaphrynus melanostictus	A		Yes	https://amphibiaweb.org/species/236	https://www.iucnredlist.org/species/54707/86445591
Anura	Bufonidae	Duttaphrynus microtympanum	A			https://amphibiaweb.org/species/238	https://www.iucnredlist.org/species/54710/86445171
Anura	Bufonidae	Duttaphrynus mizoramensis	A			https://amphibiaweb.org/species/7326
Anura	Bufonidae	Duttaphrynus nagalandensis	A			https://amphibiaweb.org/species/7327
Anura	Bufonidae	Duttaphrynus noellerti	A			https://amphibiaweb.org/species/5422	https://www.iucnredlist.org/species/54716/11191090
Anura	Bufonidae	Duttaphrynus olivaceus	A			https://amphibiaweb.org/species/244	https://www.iucnredlist.org/species/54721/11193040
Anura	Bufonidae	Duttaphrynus parietalis	A		Yes	https://amphibiaweb.org/species/249	https://www.iucnredlist.org/species/54725/11194867
Anura	Bufonidae	Duttaphrynus scaber	A		Yes	https://amphibiaweb.org/species/6048	https://www.iucnredlist.org/species/54753/11199889
Anura	Bufonidae	Duttaphrynus silentvalleyensis	A			https://amphibiaweb.org/species/277	https://www.iucnredlist.org/species/54759/11185070
Anura	Bufonidae	Duttaphrynus stomaticus	A		Yes	https://amphibiaweb.org/species/284	https://www.iucnredlist.org/species/54768/11201081
Anura	Bufonidae	Duttaphrynus stuarti	A		Yes	https://amphibiaweb.org/species/285	https://www.iucnredlist.org/species/54769/11201420
Anura	Bufonidae	Duttaphrynus sumatranus	A			https://amphibiaweb.org/species/286	https://www.iucnredlist.org/species/54770/114917254
Anura	Bufonidae	Duttaphrynus totol	A			https://amphibiaweb.org/species/7483	https://www.iucnredlist.org/species/42860901/42860904
Anura	Bufonidae	Duttaphrynus valhallae	A			https://amphibiaweb.org/species/304	https://www.iucnredlist.org/species/54788/95639789
Anura	Bufonidae	Duttaphrynus wokhaensis	A			https://amphibiaweb.org/species/7328
Anura	Bufonidae	Epidalea calamita	A		Yes	https://amphibiaweb.org/species/130	https://www.iucnredlist.org/species/54598/86640094	Kwet 2005
Anura	Bufonidae	Frostius erythrophthalmus	A	Yes	Yes	https://amphibiaweb.org/species/6954	https://www.iucnredlist.org/species/135859/4212359
Anura	Bufonidae	Frostius pernambucensis	A			https://amphibiaweb.org/species/334	https://www.iucnredlist.org/species/54812/11206526
Anura	Bufonidae	Ghatophryne ornata	A		Yes	https://amphibiaweb.org/species/21	https://www.iucnredlist.org/species/54478/11138528
Anura	Bufonidae	Ghatophryne rubigina	A			https://amphibiaweb.org/species/24	https://www.iucnredlist.org/species/54481/11139184
Anura	Bufonidae	Incilius alvarius	A		Yes	https://amphibiaweb.org/species/97	https://www.iucnredlist.org/species/54567/11152901	Altig & McDiarmid 2015
Anura	Bufonidae	Incilius aucoinae	A	Yes	Yes	https://amphibiaweb.org/species/6409	https://www.iucnredlist.org/species/61750/54356666
Anura	Bufonidae	Incilius aurarius	A			https://amphibiaweb.org/species/7956
Anura	Bufonidae	Incilius bocourti	A	Yes	Yes	https://amphibiaweb.org/species/121	https://www.iucnredlist.org/species/54591/11157580
Anura	Bufonidae	Incilius campbelli	A		Yes	https://amphibiaweb.org/species/132	https://www.iucnredlist.org/species/54601/11170251
Anura	Bufonidae	Incilius canaliferus	A		Yes	https://amphibiaweb.org/species/134	https://www.iucnredlist.org/species/54602/11170656
Anura	Bufonidae	Incilius cavifrons	A		Yes	https://amphibiaweb.org/species/137	https://www.iucnredlist.org/species/54605/53949004
Anura	Bufonidae	Incilius chompipe	A	Yes	Yes	https://amphibiaweb.org/species/6908	https://www.iucnredlist.org/species/136078/4227213
Anura	Bufonidae	Incilius coccifer	A		Yes	https://amphibiaweb.org/species/144	https://www.iucnredlist.org/species/54611/11172847
Anura	Bufonidae	Incilius coniferus	A		Yes	https://amphibiaweb.org/species/147	https://www.iucnredlist.org/species/54614/11174166
Anura	Bufonidae	Incilius cristatus	A		Yes	https://amphibiaweb.org/species/150	https://www.iucnredlist.org/species/54617/11175118
Anura	Bufonidae	Incilius cycladen	A		Yes	https://amphibiaweb.org/species/6649	https://www.iucnredlist.org/species/61751/12554174
Anura	Bufonidae	Incilius epioticus	A			https://amphibiaweb.org/species/322	https://www.iucnredlist.org/species/54803/11203518
Anura	Bufonidae	Incilius fastidiosus	A		Yes	https://amphibiaweb.org/species/167	https://www.iucnredlist.org/species/54635/11179196
Anura	Bufonidae	Incilius gemmifer	A			https://amphibiaweb.org/species/182	https://www.iucnredlist.org/species/54650/11181587
Anura	Bufonidae	Incilius guanacaste	A			https://amphibiaweb.org/species/6909	https://www.iucnredlist.org/species/135768/114573156
Anura	Bufonidae	Incilius holdridgei	A			https://amphibiaweb.org/species/195	https://www.iucnredlist.org/species/54664/3018206
Anura	Bufonidae	Incilius ibarrai	A		Yes	https://amphibiaweb.org/species/199	https://www.iucnredlist.org/species/54667/11183794
Anura	Bufonidae	Incilius karenlipsae	A		Yes	https://amphibiaweb.org/species/7468
Anura	Bufonidae	Incilius leucomyos	A		Yes	https://amphibiaweb.org/species/6047	https://www.iucnredlist.org/species/54690/11175905
Anura	Bufonidae	Incilius luetkenii	A		Yes	https://amphibiaweb.org/species/224	https://www.iucnredlist.org/species/54695/11177189
Anura	Bufonidae	Incilius macrocristatus	A		Yes	https://amphibiaweb.org/species/5544	https://www.iucnredlist.org/species/54698/11178095
Anura	Bufonidae	Incilius majordomus	A			https://amphibiaweb.org/species/7995
Anura	Bufonidae	Incilius marmoreus	A		Yes	https://amphibiaweb.org/species/230	https://www.iucnredlist.org/species/54702/11186299
Anura	Bufonidae	Incilius mazatlanensis	A		Yes	https://amphibiaweb.org/species/232	https://www.iucnredlist.org/species/54704/11187584
Anura	Bufonidae	Incilius mccoyi	A			https://amphibiaweb.org/species/7660
Anura	Bufonidae	Incilius melanochlorus	A		Yes	https://amphibiaweb.org/species/233	https://www.iucnredlist.org/species/54705/11187978
Anura	Bufonidae	Incilius nebulifer	A		Yes	https://amphibiaweb.org/species/6058	https://www.iucnredlist.org/species/54714/11190630	Altig & McDiarmid 2015
Anura	Bufonidae	Incilius occidentalis	A		Yes	https://amphibiaweb.org/species/242	https://www.iucnredlist.org/species/54719/11192351
Anura	Bufonidae	Incilius periglenes	A			https://amphibiaweb.org/species/253	https://www.iucnredlist.org/species/3172/9654595
Anura	Bufonidae	Incilius peripatetes	A			https://amphibiaweb.org/species/254	https://www.iucnredlist.org/species/54730/11196311
Anura	Bufonidae	Incilius perplexus	A		Yes	https://amphibiaweb.org/species/255	https://www.iucnredlist.org/species/54731/11196439
Anura	Bufonidae	Incilius pisinnus	A		Yes	https://amphibiaweb.org/species/6613	https://www.iucnredlist.org/species/61755/12554859
Anura	Bufonidae	Incilius porteri	A		Yes	https://amphibiaweb.org/species/6614	https://www.iucnredlist.org/species/61757/12536332
Anura	Bufonidae	Incilius signifer	A		Yes	https://amphibiaweb.org/species/6615	https://www.iucnredlist.org/species/61758/54356758
Anura	Bufonidae	Incilius spiculatus	A		Yes	https://amphibiaweb.org/species/5550	https://www.iucnredlist.org/species/54762/11185646
Anura	Bufonidae	Incilius tacanensis	A		Yes	https://amphibiaweb.org/species/289	https://www.iucnredlist.org/species/54773/11202264
Anura	Bufonidae	Incilius tutelarius	A		Yes	https://amphibiaweb.org/species/5551	https://www.iucnredlist.org/species/54785/11190498
Anura	Bufonidae	Incilius valliceps	A		Yes	https://amphibiaweb.org/species/305	https://www.iucnredlist.org/species/54789/11191593	Campbell 1999
Anura	Bufonidae	Ingerophrynus biporcatus	A	Yes	Yes	https://amphibiaweb.org/species/118	https://www.iucnredlist.org/species/54588/11156606
Anura	Bufonidae	Ingerophrynus celebensis	A		Yes	https://amphibiaweb.org/species/138	https://www.iucnredlist.org/species/54606/114916855
Anura	Bufonidae	Ingerophrynus claviger	A			https://amphibiaweb.org/species/143	https://www.iucnredlist.org/species/54610/114916976
Anura	Bufonidae	Ingerophrynus divergens	A		Yes	https://amphibiaweb.org/species/6003	https://www.iucnredlist.org/species/54629/11178247
Anura	Bufonidae	Ingerophrynus galeatus	A		Yes	https://amphibiaweb.org/species/177	https://www.iucnredlist.org/species/54645/113955676
Anura	Bufonidae	Ingerophrynus gollum	A			https://amphibiaweb.org/species/6928	https://www.iucnredlist.org/species/135802/91874517
Anura	Bufonidae	Ingerophrynus kumquat	A			https://amphibiaweb.org/species/6046	https://www.iucnredlist.org/species/54685/90960386
Anura	Bufonidae	Ingerophrynus ledongensis	A			https://amphibiaweb.org/species/7800
Anura	Bufonidae	Ingerophrynus macrotis	A		Yes	https://amphibiaweb.org/species/226	https://www.iucnredlist.org/species/54699/113955971
Anura	Bufonidae	Ingerophrynus parvus	A		Yes	https://amphibiaweb.org/species/251	https://www.iucnredlist.org/species/54727/54452675
Anura	Bufonidae	Ingerophrynus philippinicus	A		Yes	https://amphibiaweb.org/species/6056	https://www.iucnredlist.org/species/54734/114915002
Anura	Bufonidae	Ingerophrynus quadriporcatus	A			https://amphibiaweb.org/species/262	https://www.iucnredlist.org/species/54741/89871498
Anura	Bufonidae	Laurentophryne parkeri	A	Yes		https://amphibiaweb.org/species/336	https://www.iucnredlist.org/species/54813/16935437
Anura	Bufonidae	Leptophryne borbonica	A		Yes	https://amphibiaweb.org/species/338	https://www.iucnredlist.org/species/54814/62029818
Anura	Bufonidae	Leptophryne cruentata	A			https://amphibiaweb.org/species/339	https://www.iucnredlist.org/species/138045255/3020276
Anura	Bufonidae	Leptophryne javanica	A	Yes		https://amphibiaweb.org/species/8883	https://www.iucnredlist.org/species/138037908/138037921
Anura	Bufonidae	Melanophryniscus admirabilis	A			https://amphibiaweb.org/species/6758	https://www.iucnredlist.org/species/135993/44846478
Anura	Bufonidae	Melanophryniscus alipioi	A			https://amphibiaweb.org/species/7181	https://www.iucnredlist.org/species/158544/5210844
Anura	Bufonidae	Melanophryniscus atroluteus	A			https://amphibiaweb.org/species/341	https://www.iucnredlist.org/species/54816/11207899
Anura	Bufonidae	Melanophryniscus biancae	A			https://amphibiaweb.org/species/8418
Anura	Bufonidae	Melanophryniscus cambaraensis	A			https://amphibiaweb.org/species/342	https://www.iucnredlist.org/species/54817/11208173
Anura	Bufonidae	Melanophryniscus cupreuscapularis	A			https://amphibiaweb.org/species/6050	https://www.iucnredlist.org/species/54818/11208476
Anura	Bufonidae	Melanophryniscus devincenzii	A		Yes	https://amphibiaweb.org/species/343	https://www.iucnredlist.org/species/54819/11208647
Anura	Bufonidae	Melanophryniscus dorsalis	A			https://amphibiaweb.org/species/6185	https://www.iucnredlist.org/species/54820/11209178
Anura	Bufonidae	Melanophryniscus estebani	A			https://amphibiaweb.org/species/7350	https://www.iucnredlist.org/species/78520090/101436412
Anura	Bufonidae	Melanophryniscus fulvoguttatus	A		Yes	https://amphibiaweb.org/species/6327	https://www.iucnredlist.org/species/54821/11209419
Anura	Bufonidae	Melanophryniscus klappenbachi	A		Yes	https://amphibiaweb.org/species/6051	https://www.iucnredlist.org/species/54822/11209703
Anura	Bufonidae	Melanophryniscus krauczuki	A			https://amphibiaweb.org/species/6342	https://www.iucnredlist.org/species/61759/12536656
Anura	Bufonidae	Melanophryniscus langonei	A			https://amphibiaweb.org/species/7155	https://www.iucnredlist.org/species/158610/5241148
Anura	Bufonidae	Melanophryniscus macrogranulosus	A			https://amphibiaweb.org/species/344	https://www.iucnredlist.org/species/54823/11210082
Anura	Bufonidae	Melanophryniscus milanoi	A			https://amphibiaweb.org/species/8419
Anura	Bufonidae	Melanophryniscus montevidensis	A			https://amphibiaweb.org/species/345	https://www.iucnredlist.org/species/54824/11210277
Anura	Bufonidae	Melanophryniscus moreirae	A			https://amphibiaweb.org/species/346	https://www.iucnredlist.org/species/25954/9460487
Anura	Bufonidae	Melanophryniscus pachyrhynus	A	Yes	Yes	https://amphibiaweb.org/species/6328	https://www.iucnredlist.org/species/54826/11210690
Anura	Bufonidae	Melanophryniscus paraguayensis	A			https://amphibiaweb.org/species/7187
Anura	Bufonidae	Melanophryniscus peritus	A			https://amphibiaweb.org/species/7847	https://www.iucnredlist.org/species/46086107/46086111
Anura	Bufonidae	Melanophryniscus rubriventris	A		Yes	https://amphibiaweb.org/species/348	https://www.iucnredlist.org/species/54827/11210993
Anura	Bufonidae	Melanophryniscus sanmartini	A			https://amphibiaweb.org/species/349	https://www.iucnredlist.org/species/54828/11211264
Anura	Bufonidae	Melanophryniscus setiba	A		Yes	https://amphibiaweb.org/species/7952
Anura	Bufonidae	Melanophryniscus simplex	A			https://amphibiaweb.org/species/6330	https://www.iucnredlist.org/species/54829/11211488
Anura	Bufonidae	Melanophryniscus spectabilis	A			https://amphibiaweb.org/species/6331	https://www.iucnredlist.org/species/54830/11212090
Anura	Bufonidae	Melanophryniscus stelzneri	A		Yes	https://amphibiaweb.org/species/350	https://www.iucnredlist.org/species/54831/11212370	Cei 1980; Bustos Singer & Gutiérrez 1997; Langone et al. 2008
Anura	Bufonidae	Melanophryniscus tumifrons	A			https://amphibiaweb.org/species/351	https://www.iucnredlist.org/species/54832/11212648
Anura	Bufonidae	Melanophryniscus vilavelhensis	A			https://amphibiaweb.org/species/7249
Anura	Bufonidae	Melanophryniscus xanthostomus	A			https://amphibiaweb.org/species/8420
Anura	Bufonidae	Mertensophryne anotis	A		Yes	https://amphibiaweb.org/species/425	https://www.iucnredlist.org/species/54887/100921781
Anura	Bufonidae	Mertensophryne howelli	A			https://amphibiaweb.org/species/6053	https://www.iucnredlist.org/species/54888/84397243
Anura	Bufonidae	Mertensophryne lindneri	A		Yes	https://amphibiaweb.org/species/222	https://www.iucnredlist.org/species/54692/18371654
Anura	Bufonidae	Mertensophryne lonnbergi	A			https://amphibiaweb.org/species/223	https://www.iucnredlist.org/species/54694/16949350
Anura	Bufonidae	Mertensophryne loveridgei	A		Yes	https://amphibiaweb.org/species/426	https://www.iucnredlist.org/species/54889/18362171
Anura	Bufonidae	Mertensophryne melanopleura	A			https://amphibiaweb.org/species/235	https://www.iucnredlist.org/species/54706/18370631
Anura	Bufonidae	Mertensophryne micranotis	A		Yes	https://amphibiaweb.org/species/353	https://www.iucnredlist.org/species/54833/18366100
Anura	Bufonidae	Mertensophryne mocquardi	A			https://amphibiaweb.org/species/5546	https://www.iucnredlist.org/species/54712/18371014
Anura	Bufonidae	Mertensophryne nairobiensis	A			https://amphibiaweb.org/species/6833	https://www.iucnredlist.org/species/136044/18367054
Anura	Bufonidae	Mertensophryne nyikae	A			https://amphibiaweb.org/species/5548	https://www.iucnredlist.org/species/54717/16949450
Anura	Bufonidae	Mertensophryne schmidti	A			https://amphibiaweb.org/species/354	https://www.iucnredlist.org/species/54754/18367164
Anura	Bufonidae	Mertensophryne taitana	A		Yes	https://amphibiaweb.org/species/290	https://www.iucnredlist.org/species/54775/18367733
Anura	Bufonidae	Mertensophryne usambarae	A			https://amphibiaweb.org/species/6054	https://www.iucnredlist.org/species/54890/84397352
Anura	Bufonidae	Mertensophryne uzunguensis	A		Yes	https://amphibiaweb.org/species/303	https://www.iucnredlist.org/species/54787/16935532
Anura	Bufonidae	Metaphryniscus sosai	A			https://amphibiaweb.org/species/356	https://www.iucnredlist.org/species/54834/11213064
Anura	Bufonidae	Nannophryne apolobambica	A			https://amphibiaweb.org/species/6656	https://www.iucnredlist.org/species/61749/12553926
Anura	Bufonidae	Nannophryne cophotis	A		Yes	https://amphibiaweb.org/species/148	https://www.iucnredlist.org/species/54615/89196913
Anura	Bufonidae	Nannophryne corynetes	A			https://amphibiaweb.org/species/149	https://www.iucnredlist.org/species/54616/89197019
Anura	Bufonidae	Nannophryne variegata	A		Yes	https://amphibiaweb.org/species/306	https://www.iucnredlist.org/species/54790/79810905
Anura	Bufonidae	Nectophryne afra	A		Yes	https://amphibiaweb.org/species/358	https://www.iucnredlist.org/species/54835/18366215
Anura	Bufonidae	Nectophryne batesii	A		Yes	https://amphibiaweb.org/species/359	https://www.iucnredlist.org/species/54836/18366349
Anura	Bufonidae	Nectophrynoides asperginis	L			https://amphibiaweb.org/species/5397	https://www.iucnredlist.org/species/54837/16935685
Anura	Bufonidae	Nectophrynoides cryptus	L			https://amphibiaweb.org/species/361	https://www.iucnredlist.org/species/54838/16949555
Anura	Bufonidae	Nectophrynoides frontierei	L			https://amphibiaweb.org/species/6333	https://www.iucnredlist.org/species/54839/16949680
Anura	Bufonidae	Nectophrynoides laevis	L			https://amphibiaweb.org/species/6335	https://www.iucnredlist.org/species/54840/16949825
Anura	Bufonidae	Nectophrynoides laticeps	L			https://amphibiaweb.org/species/6719	https://www.iucnredlist.org/species/136057/16950012
Anura	Bufonidae	Nectophrynoides minutus	L		Yes	https://amphibiaweb.org/species/362	https://www.iucnredlist.org/species/54841/16936087
Anura	Bufonidae	Nectophrynoides paulae	L			https://amphibiaweb.org/species/6976	https://www.iucnredlist.org/species/136007/13322840
Anura	Bufonidae	Nectophrynoides poyntoni	L			https://amphibiaweb.org/species/6336	https://www.iucnredlist.org/species/54842/13323022
Anura	Bufonidae	Nectophrynoides pseudotornieri	L			https://amphibiaweb.org/species/6334	https://www.iucnredlist.org/species/54843/16937009
Anura	Bufonidae	Nectophrynoides tornieri	L		Yes	https://amphibiaweb.org/species/363	https://www.iucnredlist.org/species/54844/17179538	Wake 1980; 1993; Xavier 2009
Anura	Bufonidae	Nectophrynoides vestergaardi	L			https://amphibiaweb.org/species/6332	https://www.iucnredlist.org/species/54845/16937159
Anura	Bufonidae	Nectophrynoides viviparus	L		Yes	https://amphibiaweb.org/species/364	https://www.iucnredlist.org/species/54846/16950142
Anura	Bufonidae	Nectophrynoides wendyae	L			https://amphibiaweb.org/species/365	https://www.iucnredlist.org/species/54847/13322540
Anura	Bufonidae	Nimbaphrynoides occidentalis	L		Yes	https://amphibiaweb.org/species/368	https://www.iucnredlist.org/species/16793075/16793120	Sandberger-Loua et al. 2017
Anura	Bufonidae	Oreophrynella cryptica	D	Yes		https://amphibiaweb.org/species/370	https://www.iucnredlist.org/species/54849/11215493
Anura	Bufonidae	Oreophrynella huberi	D			https://amphibiaweb.org/species/371	https://www.iucnredlist.org/species/54850/11215867
Anura	Bufonidae	Oreophrynella macconnelli	D		Yes	https://amphibiaweb.org/species/372	https://www.iucnredlist.org/species/54851/11215977
Anura	Bufonidae	Oreophrynella nigra	D		Yes	https://amphibiaweb.org/species/373	https://www.iucnredlist.org/species/54852/11216075
Anura	Bufonidae	Oreophrynella quelchii	D		Yes	https://amphibiaweb.org/species/374	https://www.iucnredlist.org/species/54853/11216183
Anura	Bufonidae	Oreophrynella seegobini	D		Yes	https://amphibiaweb.org/species/7285
Anura	Bufonidae	Oreophrynella vasquezi	D		Yes	https://amphibiaweb.org/species/375	https://www.iucnredlist.org/species/54854/11216296
Anura	Bufonidae	Oreophrynella weiassipuensis	D	Yes		https://amphibiaweb.org/species/6621	https://www.iucnredlist.org/species/61760/12537590
Anura	Bufonidae	Osornophryne angel	D		Yes	https://amphibiaweb.org/species/7605
Anura	Bufonidae	Osornophryne antisana	D		Yes	https://amphibiaweb.org/species/377	https://www.iucnredlist.org/species/54855/11216403
Anura	Bufonidae	Osornophryne bufoniformis	D		Yes	https://amphibiaweb.org/species/378	https://www.iucnredlist.org/species/54856/11216724
Anura	Bufonidae	Osornophryne cofanorum	D		Yes	https://amphibiaweb.org/species/7522	https://www.iucnredlist.org/species/199853/2614309
Anura	Bufonidae	Osornophryne guacamayo	D		Yes	https://amphibiaweb.org/species/379	https://www.iucnredlist.org/species/54857/11202715
Anura	Bufonidae	Osornophryne occidentalis	D		Yes	https://amphibiaweb.org/species/7606
Anura	Bufonidae	Osornophryne percrassa	D		Yes	https://amphibiaweb.org/species/380	https://www.iucnredlist.org/species/54858/85881204
Anura	Bufonidae	Osornophryne puruanta	D		Yes	https://amphibiaweb.org/species/7151	https://www.iucnredlist.org/species/18435557/18629766
Anura	Bufonidae	Osornophryne simpsoni	D		Yes	https://amphibiaweb.org/species/7658
Anura	Bufonidae	Osornophryne sumacoensis	D		Yes	https://amphibiaweb.org/species/381	https://www.iucnredlist.org/species/54859/11203411
Anura	Bufonidae	Osornophryne talipes	D			https://amphibiaweb.org/species/382	https://www.iucnredlist.org/species/54860/85880997
Anura	Bufonidae	Parapelophryne scalpta	A			https://amphibiaweb.org/species/397	https://www.iucnredlist.org/species/54872/11204443
Anura	Bufonidae	Pedostibes tuberculosus	A		Yes	https://amphibiaweb.org/species/389	https://www.iucnredlist.org/species/16470/5918772
Anura	Bufonidae	Pelophryne albotaeniata	A			https://amphibiaweb.org/species/391	https://www.iucnredlist.org/species/29588/58475919
Anura	Bufonidae	Pelophryne api	A			https://amphibiaweb.org/species/5554	https://www.iucnredlist.org/species/54865/123691713
Anura	Bufonidae	Pelophryne brevipes	A		Yes	https://amphibiaweb.org/species/392	https://www.iucnredlist.org/species/54866/11217332
Anura	Bufonidae	Pelophryne guentheri	A			https://amphibiaweb.org/species/393	https://www.iucnredlist.org/species/88416812/3020885
Anura	Bufonidae	Pelophryne lighti	A			https://amphibiaweb.org/species/394	https://www.iucnredlist.org/species/54868/58477379
Anura	Bufonidae	Pelophryne linanitensis	A			https://amphibiaweb.org/species/7246	https://www.iucnredlist.org/species/159223/123694365
Anura	Bufonidae	Pelophryne misera	A		Yes	https://amphibiaweb.org/species/396	https://www.iucnredlist.org/species/128714306/123691805
Anura	Bufonidae	Pelophryne murudensis	A			https://amphibiaweb.org/species/7245	https://www.iucnredlist.org/species/159222/123694230
Anura	Bufonidae	Pelophryne penrissenensis	A			https://amphibiaweb.org/species/8668	https://www.iucnredlist.org/species/125163680/125163688
Anura	Bufonidae	Pelophryne rhopophilia	A			https://amphibiaweb.org/species/5555	https://www.iucnredlist.org/species/54871/114917827
Anura	Bufonidae	Pelophryne saravacensis	A			https://amphibiaweb.org/species/7695	https://www.iucnredlist.org/species/42862554/42862558
Anura	Bufonidae	Pelophryne signata	A	Yes	Yes	https://amphibiaweb.org/species/6624	https://www.iucnredlist.org/species/54873/11204686
Anura	Bufonidae	Peltophryne armata	A			https://amphibiaweb.org/species/8814		Hedges et al. 2019
Anura	Bufonidae	Peltophryne cataulaciceps	A		Yes	https://amphibiaweb.org/species/399	https://www.iucnredlist.org/species/54604/11171206
Anura	Bufonidae	Peltophryne dunni	A	Yes		https://amphibiaweb.org/species/9075		Hedges et al. 2019
Anura	Bufonidae	Peltophryne empusa	A		Yes	https://amphibiaweb.org/species/400	https://www.iucnredlist.org/species/54634/11179047
Anura	Bufonidae	Peltophryne florentinoi	A		Yes	https://amphibiaweb.org/species/6950	https://www.iucnredlist.org/species/135861/4212829
Anura	Bufonidae	Peltophryne fluviatica	A			https://amphibiaweb.org/species/401	https://www.iucnredlist.org/species/54639/11179710
Anura	Bufonidae	Peltophryne fustiger	A		Yes	https://amphibiaweb.org/species/6045	https://www.iucnredlist.org/species/54644/56053389
Anura	Bufonidae	Peltophryne guentheri	A		Yes	https://amphibiaweb.org/species/402	https://www.iucnredlist.org/species/54656/11182697
Anura	Bufonidae	Peltophryne gundlachi	A		Yes	https://amphibiaweb.org/species/403	https://www.iucnredlist.org/species/54657/11182838
Anura	Bufonidae	Peltophryne lemur	A		Yes	https://amphibiaweb.org/species/404	https://www.iucnredlist.org/species/54345/11127094
Anura	Bufonidae	Peltophryne longinasus	A		Yes	https://amphibiaweb.org/species/405	https://www.iucnredlist.org/species/54693/11176718
Anura	Bufonidae	Peltophryne peltocephala	A		Yes	https://amphibiaweb.org/species/406	https://www.iucnredlist.org/species/54728/11195872
Anura	Bufonidae	Peltophryne ramsdeni	A	Yes		https://amphibiaweb.org/species/9076		Hedges et al. 2019
Anura	Bufonidae	Peltophryne taladai	A		Yes	https://amphibiaweb.org/species/407	https://www.iucnredlist.org/species/54776/11188121
Anura	Bufonidae	Phrynoidis asper	A	Yes	Yes	https://amphibiaweb.org/species/110	https://www.iucnredlist.org/species/54579/62062983
Anura	Bufonidae	Phrynoidis juxtasper	A		Yes	https://amphibiaweb.org/species/207	https://www.iucnredlist.org/species/54676/114917162
Anura	Bufonidae	Poyntonophrynus beiranus	A			https://amphibiaweb.org/species/117	https://www.iucnredlist.org/species/54586/46811247
Anura	Bufonidae	Poyntonophrynus damaranus	A		Yes	https://amphibiaweb.org/species/5542	https://www.iucnredlist.org/species/54623/77158527
Anura	Bufonidae	Poyntonophrynus dombensis	A		Yes	https://amphibiaweb.org/species/164	https://www.iucnredlist.org/species/54632/18378193
Anura	Bufonidae	Poyntonophrynus fenoulheti	A		Yes	https://amphibiaweb.org/species/168	https://www.iucnredlist.org/species/54636/3016893
Anura	Bufonidae	Poyntonophrynus grandisonae	A			https://amphibiaweb.org/species/186	https://www.iucnredlist.org/species/54654/77164148
Anura	Bufonidae	Poyntonophrynus hoeschi	A		Yes	https://amphibiaweb.org/species/194	https://www.iucnredlist.org/species/54663/18374358
Anura	Bufonidae	Poyntonophrynus kavangensis	A			https://amphibiaweb.org/species/209	https://www.iucnredlist.org/species/54679/18373566
Anura	Bufonidae	Poyntonophrynus lughensis	A			https://amphibiaweb.org/species/225	https://www.iucnredlist.org/species/54696/18372536
Anura	Bufonidae	Poyntonophrynus pachnodes	A	Yes		https://amphibiaweb.org/species/8893
Anura	Bufonidae	Poyntonophrynus parkeri	A			https://amphibiaweb.org/species/250	https://www.iucnredlist.org/species/54726/18369854
Anura	Bufonidae	Poyntonophrynus vertebralis	A			https://amphibiaweb.org/species/310	https://www.iucnredlist.org/species/54793/3020048
Anura	Bufonidae	Pseudobufo subasper	A			https://amphibiaweb.org/species/409	https://www.iucnredlist.org/species/54874/89873232
Anura	Bufonidae	Rentapia everetti	A		Yes	https://amphibiaweb.org/species/388	https://www.iucnredlist.org/species/114108750/115741972
Anura	Bufonidae	Rentapia hosii	A		Yes	https://amphibiaweb.org/species/385	https://www.iucnredlist.org/species/54862/114110853
Anura	Bufonidae	Rhaebo andinophrynoides	A			https://amphibiaweb.org/species/7358	https://www.iucnredlist.org/species/191005/1966413
Anura	Bufonidae	Rhaebo atelopoides	A	Yes		https://amphibiaweb.org/species/5	https://www.iucnredlist.org/species/54461/85825965
Anura	Bufonidae	Rhaebo blombergi	A			https://amphibiaweb.org/species/120	https://www.iucnredlist.org/species/54590/11157227
Anura	Bufonidae	Rhaebo caeruleostictus	A	Yes		https://amphibiaweb.org/species/129	https://www.iucnredlist.org/species/54597/11160570
Anura	Bufonidae	Rhaebo colomai	A	Yes		https://amphibiaweb.org/species/6	https://www.iucnredlist.org/species/54462/85856993
Anura	Bufonidae	Rhaebo ecuadorensis	A	Yes		https://amphibiaweb.org/species/7897
Anura	Bufonidae	Rhaebo glaberrimus	A	Yes	Yes	https://amphibiaweb.org/species/183	https://www.iucnredlist.org/species/54651/11181866
Anura	Bufonidae	Rhaebo guttatus	A	Yes	Yes	https://amphibiaweb.org/species/188	https://www.iucnredlist.org/species/54658/11183165
Anura	Bufonidae	Rhaebo haematiticus	A	Yes	Yes	https://amphibiaweb.org/species/191	https://www.iucnredlist.org/species/54660/11183581
Anura	Bufonidae	Rhaebo hypomelas	A	Yes		https://amphibiaweb.org/species/198	https://www.iucnredlist.org/species/54666/85864712
Anura	Bufonidae	Rhaebo lynchi	A	Yes		https://amphibiaweb.org/species/7018	https://www.iucnredlist.org/species/136106/4237642
Anura	Bufonidae	Rhaebo nasicus	A	Yes	Yes	https://amphibiaweb.org/species/240	https://www.iucnredlist.org/species/54713/61393916
Anura	Bufonidae	Rhaebo olallai	A			https://amphibiaweb.org/species/7	https://www.iucnredlist.org/species/54463/49340530
Anura	Bufonidae	Rhinella abei	A		Yes	https://amphibiaweb.org/species/6617	https://www.iucnredlist.org/species/61748/12553759
Anura	Bufonidae	Rhinella achalensis	A			https://amphibiaweb.org/species/94	https://www.iucnredlist.org/species/54564/101422596
Anura	Bufonidae	Rhinella achavali	A	Yes	Yes	https://amphibiaweb.org/species/6281	https://www.iucnredlist.org/species/136110/4239245
Anura	Bufonidae	Rhinella acrolopha				https://amphibiaweb.org/species/411	https://www.iucnredlist.org/species/54875/11205368
Anura	Bufonidae	Rhinella acutirostris	A			https://amphibiaweb.org/species/95	https://www.iucnredlist.org/species/54565/54341367
Anura	Bufonidae	Rhinella alata	A			https://amphibiaweb.org/species/6623	https://www.iucnredlist.org/species/135795/4202623
Anura	Bufonidae	Rhinella amabilis	A			https://amphibiaweb.org/species/6102	https://www.iucnredlist.org/species/54568/11168237
Anura	Bufonidae	Rhinella amboroensis	A	Yes	Yes	https://amphibiaweb.org/species/99	https://www.iucnredlist.org/species/54569/11168399
Anura	Bufonidae	Rhinella arborescandens	A			https://amphibiaweb.org/species/105	https://www.iucnredlist.org/species/54575/3016604
Anura	Bufonidae	Rhinella arenarum	A	Yes	Yes	https://amphibiaweb.org/species/106	https://www.iucnredlist.org/species/54576/11169255
Anura	Bufonidae	Rhinella arequipensis	A	Yes	Yes	https://amphibiaweb.org/species/107
Anura	Bufonidae	Rhinella arunco	A	Yes	Yes	https://amphibiaweb.org/species/108	https://www.iucnredlist.org/species/54577/79810607
Anura	Bufonidae	Rhinella atacamensis	A	Yes	Yes	https://amphibiaweb.org/species/111	https://www.iucnredlist.org/species/3177/79808774
Anura	Bufonidae	Rhinella azarai	A			https://amphibiaweb.org/species/7649
Anura	Bufonidae	Rhinella beebei	A			https://amphibiaweb.org/species/8624	https://www.iucnredlist.org/species/54585/11155707
Anura	Bufonidae	Rhinella bergi	A			https://amphibiaweb.org/species/5999	https://www.iucnredlist.org/species/54587/11156258
Anura	Bufonidae	Rhinella bernardoi	A			https://amphibiaweb.org/species/7467	https://www.iucnredlist.org/species/78585291/101436417
Anura	Bufonidae	Rhinella casconi	A			https://amphibiaweb.org/species/8294
Anura	Bufonidae	Rhinella castaneotica	A		Yes	https://amphibiaweb.org/species/136	https://www.iucnredlist.org/species/54603/61393360
Anura	Bufonidae	Rhinella centralis	A		Yes	https://amphibiaweb.org/species/7524	https://www.iucnredlist.org/species/50922818/50922830
Anura	Bufonidae	Rhinella ceratophrys	A			https://amphibiaweb.org/species/139	https://www.iucnredlist.org/species/54607/61393455
Anura	Bufonidae	Rhinella cerradensis	A		Yes	https://amphibiaweb.org/species/7000	https://www.iucnredlist.org/species/136123/4243521
Anura	Bufonidae	Rhinella chavin	A	Yes	Yes	https://amphibiaweb.org/species/5820	https://www.iucnredlist.org/species/54608/89196809
Anura	Bufonidae	Rhinella chrysophora	A			https://amphibiaweb.org/species/30	https://www.iucnredlist.org/species/54486/11140412
Anura	Bufonidae	Rhinella cristinae	A			https://amphibiaweb.org/species/6035	https://www.iucnredlist.org/species/54619/11175678
Anura	Bufonidae	Rhinella crucifer	A		Yes	https://amphibiaweb.org/species/152	https://www.iucnredlist.org/species/54621/11176078
Anura	Bufonidae	Rhinella dapsilis	A		Yes	https://amphibiaweb.org/species/158	https://www.iucnredlist.org/species/54625/11177070
Anura	Bufonidae	Rhinella diptycha	A		Yes	https://amphibiaweb.org/species/162	https://www.iucnredlist.org/species/54628/11177973
Anura	Bufonidae	Rhinella dorbignyi	A			https://amphibiaweb.org/species/165	https://www.iucnredlist.org/species/54633/11178934
Anura	Bufonidae	Rhinella fernandezae	A			https://amphibiaweb.org/species/170	https://www.iucnredlist.org/species/54637/11179477
Anura	Bufonidae	Rhinella festae			Yes	https://amphibiaweb.org/species/412	https://www.iucnredlist.org/species/54876/89197613
Anura	Bufonidae	Rhinella fissipes	A			https://amphibiaweb.org/species/171	https://www.iucnredlist.org/species/54638/11179603
Anura	Bufonidae	Rhinella gallardoi	A			https://amphibiaweb.org/species/178	https://www.iucnredlist.org/species/54646/101423088
Anura	Bufonidae	Rhinella gildae	A			https://amphibiaweb.org/species/8363
Anura	Bufonidae	Rhinella gnustae	A			https://amphibiaweb.org/species/184	https://www.iucnredlist.org/species/54652/101423232
Anura	Bufonidae	Rhinella granulosa	A		Yes	https://amphibiaweb.org/species/187	https://www.iucnredlist.org/species/54655/86595684
Anura	Bufonidae	Rhinella henseli	A		Yes	https://amphibiaweb.org/species/6831	https://www.iucnredlist.org/species/61752/12554283
Anura	Bufonidae	Rhinella hoogmoedi	A		Yes	https://amphibiaweb.org/species/6890	https://www.iucnredlist.org/species/136141/4249132
Anura	Bufonidae	Rhinella horribilis	A			https://amphibiaweb.org/species/8471
Anura	Bufonidae	Rhinella humboldti	A	Yes	Yes	https://amphibiaweb.org/species/116
Anura	Bufonidae	Rhinella icterica	A		Yes	https://amphibiaweb.org/species/200	https://www.iucnredlist.org/species/54668/11184033
Anura	Bufonidae	Rhinella inca	A			https://amphibiaweb.org/species/201	https://www.iucnredlist.org/species/54669/89197100
Anura	Bufonidae	Rhinella inopina	A		Yes	https://amphibiaweb.org/species/7805
Anura	Bufonidae	Rhinella iserni	A			https://amphibiaweb.org/species/203	https://www.iucnredlist.org/species/54672/89197187
Anura	Bufonidae	Rhinella jimi	A		Yes	https://amphibiaweb.org/species/6024	https://www.iucnredlist.org/species/54674/11184744
Anura	Bufonidae	Rhinella justinianoi	A			https://amphibiaweb.org/species/206	https://www.iucnredlist.org/species/54675/11184857
Anura	Bufonidae	Rhinella leptoscelis	A			https://amphibiaweb.org/species/7303
Anura	Bufonidae	Rhinella lescurei	A		Yes	https://amphibiaweb.org/species/7022	https://www.iucnredlist.org/species/136065/98408921
Anura	Bufonidae	Rhinella lilyrodriguezae	A			https://amphibiaweb.org/species/8623
Anura	Bufonidae	Rhinella limensis	A		Yes	https://amphibiaweb.org/species/221	https://www.iucnredlist.org/species/54691/43476884
Anura	Bufonidae	Rhinella lindae				https://amphibiaweb.org/species/413	https://www.iucnredlist.org/species/54877/85881989
Anura	Bufonidae	Rhinella macrorhina			Yes	https://amphibiaweb.org/species/414	https://www.iucnredlist.org/species/54878/85882082
Anura	Bufonidae	Rhinella magnussoni	A			https://amphibiaweb.org/species/7020	https://www.iucnredlist.org/species/136071/4247032
Anura	Bufonidae	Rhinella major	A		Yes	https://amphibiaweb.org/species/7646
Anura	Bufonidae	Rhinella manu	D		Yes	https://amphibiaweb.org/species/6917	https://www.iucnredlist.org/species/135882/516206
Anura	Bufonidae	Rhinella margaritifera	A		Yes	https://amphibiaweb.org/species/228	https://www.iucnredlist.org/species/54701/11185916
Anura	Bufonidae	Rhinella marina	A		Yes	https://amphibiaweb.org/species/229	https://www.iucnredlist.org/species/41065/10382424
Anura	Bufonidae	Rhinella martyi	A		Yes	https://amphibiaweb.org/species/7021	https://www.iucnredlist.org/species/136054/4243314
Anura	Bufonidae	Rhinella merianae	A		Yes	https://amphibiaweb.org/species/7650
Anura	Bufonidae	Rhinella mirandaribeiroi	A		Yes	https://amphibiaweb.org/species/7647
Anura	Bufonidae	Rhinella multiverrucosa	A			https://amphibiaweb.org/species/6662	https://www.iucnredlist.org/species/61753/89214706
Anura	Bufonidae	Rhinella nattereri	A			https://amphibiaweb.org/species/7648
Anura	Bufonidae	Rhinella nesiotes			Yes	https://amphibiaweb.org/species/241	https://www.iucnredlist.org/species/54715/89197422
Anura	Bufonidae	Rhinella nicefori				https://amphibiaweb.org/species/415	https://www.iucnredlist.org/species/54879/85881775
Anura	Bufonidae	Rhinella ocellata	A		Yes	https://amphibiaweb.org/species/243	https://www.iucnredlist.org/species/54720/11192773
Anura	Bufonidae	Rhinella ornata	A		Yes	https://amphibiaweb.org/species/6832	https://www.iucnredlist.org/species/61754/12554682
Anura	Bufonidae	Rhinella paraguas				https://amphibiaweb.org/species/8174	https://www.iucnredlist.org/species/78585428/85908033
Anura	Bufonidae	Rhinella paraguayensis	A			https://amphibiaweb.org/species/7410
Anura	Bufonidae	Rhinella poeppigii	A		Yes	https://amphibiaweb.org/species/257	https://www.iucnredlist.org/species/54735/11196797
Anura	Bufonidae	Rhinella proboscidea	A			https://amphibiaweb.org/species/8007	https://www.iucnredlist.org/species/54737/11197047
Anura	Bufonidae	Rhinella pygmaea	A			https://amphibiaweb.org/species/261	https://www.iucnredlist.org/species/54740/11197530
Anura	Bufonidae	Rhinella quechua	A			https://amphibiaweb.org/species/263	https://www.iucnredlist.org/species/54742/11197783
Anura	Bufonidae	Rhinella roqueana	A			https://amphibiaweb.org/species/271	https://www.iucnredlist.org/species/54749/11199003
Anura	Bufonidae	Rhinella rostrata			Yes	https://amphibiaweb.org/species/417	https://www.iucnredlist.org/species/54881/85876308
Anura	Bufonidae	Rhinella rubescens	A		Yes	https://amphibiaweb.org/species/273	https://www.iucnredlist.org/species/54750/11199260
Anura	Bufonidae	Rhinella rubropunctata	A			https://amphibiaweb.org/species/272	https://www.iucnredlist.org/species/54751/11199606
Anura	Bufonidae	Rhinella ruizi				https://amphibiaweb.org/species/6052	https://www.iucnredlist.org/species/54882/85876421
Anura	Bufonidae	Rhinella rumbolli	A			https://amphibiaweb.org/species/274	https://www.iucnredlist.org/species/54752/11199768
Anura	Bufonidae	Rhinella scitula	A			https://amphibiaweb.org/species/6298	https://www.iucnredlist.org/species/54756/11200283
Anura	Bufonidae	Rhinella sclerocephala	A			https://amphibiaweb.org/species/5925	https://www.iucnredlist.org/species/54757/11200370
Anura	Bufonidae	Rhinella sebbeni	A			https://amphibiaweb.org/species/8362
Anura	Bufonidae	Rhinella spinulosa	A		Yes	https://amphibiaweb.org/species/280	https://www.iucnredlist.org/species/54763/61394818
Anura	Bufonidae	Rhinella stanlaii	A			https://amphibiaweb.org/species/6049	https://www.iucnredlist.org/species/54764/11187393
Anura	Bufonidae	Rhinella sternosignata	A			https://amphibiaweb.org/species/283	https://www.iucnredlist.org/species/54767/11200953
Anura	Bufonidae	Rhinella tacana	A			https://amphibiaweb.org/species/6795	https://www.iucnredlist.org/species/136029/4234025
Anura	Bufonidae	Rhinella tenrec				https://amphibiaweb.org/species/418	https://www.iucnredlist.org/species/54883/85876499
Anura	Bufonidae	Rhinella truebae				https://amphibiaweb.org/species/419	https://www.iucnredlist.org/species/54884/11208568
Anura	Bufonidae	Rhinella vellardi	A		Yes	https://amphibiaweb.org/species/307	https://www.iucnredlist.org/species/54791/89197536
Anura	Bufonidae	Rhinella veraguensis	A		Yes	https://amphibiaweb.org/species/308	https://www.iucnredlist.org/species/54792/11192672
Anura	Bufonidae	Rhinella veredas	A		Yes	https://amphibiaweb.org/species/6927	https://www.iucnredlist.org/species/135796/4202796
Anura	Bufonidae	Rhinella yanachaga	A		Yes	https://amphibiaweb.org/species/7019	https://www.iucnredlist.org/species/135985/89218633
Anura	Bufonidae	Rhinella yunga	A		Yes	https://amphibiaweb.org/species/8126	https://www.iucnredlist.org/species/78585312/106127661
Anura	Bufonidae	Sabahphrynus maculatus	A		Yes	https://amphibiaweb.org/species/387	https://www.iucnredlist.org/species/54863/3020742
Anura	Bufonidae	Schismaderma carens	A		Yes	https://amphibiaweb.org/species/421	https://www.iucnredlist.org/species/54885/3021025
Anura	Bufonidae	Sclerophrys arabica	A			https://amphibiaweb.org/species/104	https://www.iucnredlist.org/species/54574/107328723
Anura	Bufonidae	Sclerophrys asmarae	A			https://amphibiaweb.org/species/109	https://www.iucnredlist.org/species/54578/107343691
Anura	Bufonidae	Sclerophrys blanfordii	A			https://amphibiaweb.org/species/119	https://www.iucnredlist.org/species/54589/107343876
Anura	Bufonidae	Sclerophrys brauni	A	Yes	Yes	https://amphibiaweb.org/species/123	https://www.iucnredlist.org/species/54592/107344093
Anura	Bufonidae	Sclerophrys buchneri	A			https://amphibiaweb.org/species/126	https://www.iucnredlist.org/species/54595/77158830
Anura	Bufonidae	Sclerophrys camerunensis	A		Yes	https://amphibiaweb.org/species/133	https://www.iucnredlist.org/species/54600/107344318
Anura	Bufonidae	Sclerophrys capensis	A		Yes	https://amphibiaweb.org/species/266	https://www.iucnredlist.org/species/54745/107344517
Anura	Bufonidae	Sclerophrys channingi	A		Yes	https://amphibiaweb.org/species/7630	https://www.iucnredlist.org/species/16214951/107344748
Anura	Bufonidae	Sclerophrys chudeaui	A			https://amphibiaweb.org/species/142	https://www.iucnredlist.org/species/54609/107344994
Anura	Bufonidae	Sclerophrys danielae	A			https://amphibiaweb.org/species/157	https://www.iucnredlist.org/species/54624/107345306
Anura	Bufonidae	Sclerophrys djohongensis	A			https://amphibiaweb.org/species/161	https://www.iucnredlist.org/species/54630/107345462
Anura	Bufonidae	Sclerophrys dodsoni	A			https://amphibiaweb.org/species/163	https://www.iucnredlist.org/species/54631/107345660
Anura	Bufonidae	Sclerophrys fuliginata	A			https://amphibiaweb.org/species/174	https://www.iucnredlist.org/species/54642/107345875
Anura	Bufonidae	Sclerophrys funerea	A			https://amphibiaweb.org/species/175	https://www.iucnredlist.org/species/54643/107346102
Anura	Bufonidae	Sclerophrys garmani	A		Yes	https://amphibiaweb.org/species/181	https://www.iucnredlist.org/species/54649/107346310
Anura	Bufonidae	Sclerophrys gracilipes	A		Yes	https://amphibiaweb.org/species/185	https://www.iucnredlist.org/species/54653/18375670
Anura	Bufonidae	Sclerophrys gutturalis	A		Yes	https://amphibiaweb.org/species/189	https://www.iucnredlist.org/species/54659/107346817
Anura	Bufonidae	Sclerophrys kassasii	A			https://amphibiaweb.org/species/208	https://www.iucnredlist.org/species/54678/107347111
Anura	Bufonidae	Sclerophrys kerinyagae	A			https://amphibiaweb.org/species/213	https://www.iucnredlist.org/species/54681/107347258
Anura	Bufonidae	Sclerophrys kisoloensis	A		Yes	https://amphibiaweb.org/species/214	https://www.iucnredlist.org/species/54682/107347481
Anura	Bufonidae	Sclerophrys langanoensis	A			https://amphibiaweb.org/species/217	https://www.iucnredlist.org/species/54686/107347684
Anura	Bufonidae	Sclerophrys latifrons	A		Yes	https://amphibiaweb.org/species/219	https://www.iucnredlist.org/species/54688/18373147
Anura	Bufonidae	Sclerophrys lemairii	A		Yes	https://amphibiaweb.org/species/220	https://www.iucnredlist.org/species/54689/107348109
Anura	Bufonidae	Sclerophrys maculata	A		Yes	https://amphibiaweb.org/species/227	https://www.iucnredlist.org/species/84519931/3018482
Anura	Bufonidae	Sclerophrys mauritanica	A		Yes	https://amphibiaweb.org/species/231	https://www.iucnredlist.org/species/54703/107348349
Anura	Bufonidae	Sclerophrys pantherina	A		Yes	https://amphibiaweb.org/species/246	https://www.iucnredlist.org/species/54723/77159333
Anura	Bufonidae	Sclerophrys pardalis	A		Yes	https://amphibiaweb.org/species/248	https://www.iucnredlist.org/species/54724/107348953
Anura	Bufonidae	Sclerophrys pentoni	A			https://amphibiaweb.org/species/252	https://www.iucnredlist.org/species/54729/107349145
Anura	Bufonidae	Sclerophrys perreti	S			https://amphibiaweb.org/species/256	https://www.iucnredlist.org/species/54732/97117736
Anura	Bufonidae	Sclerophrys poweri	A		Yes	https://amphibiaweb.org/species/258	https://www.iucnredlist.org/species/54736/107349447
Anura	Bufonidae	Sclerophrys pusilla	A			https://amphibiaweb.org/species/8467	https://www.iucnredlist.org/species/84520853/84520903
Anura	Bufonidae	Sclerophrys reesi	A			https://amphibiaweb.org/species/267	https://www.iucnredlist.org/species/54746/107349642
Anura	Bufonidae	Sclerophrys regularis	A		Yes	https://amphibiaweb.org/species/268	https://www.iucnredlist.org/species/54747/107349840
Anura	Bufonidae	Sclerophrys steindachneri	A		Yes	https://amphibiaweb.org/species/281	https://www.iucnredlist.org/species/54765/107350196
Anura	Bufonidae	Sclerophrys superciliaris	A			https://amphibiaweb.org/species/287	https://www.iucnredlist.org/species/46203837/16215747
Anura	Bufonidae	Sclerophrys taiensis	A			https://amphibiaweb.org/species/5983	https://www.iucnredlist.org/species/54774/107350763
Anura	Bufonidae	Sclerophrys tihamica	A			https://amphibiaweb.org/species/294	https://www.iucnredlist.org/species/54779/107350989
Anura	Bufonidae	Sclerophrys togoensis	A			https://amphibiaweb.org/species/295	https://www.iucnredlist.org/species/54780/16817775
Anura	Bufonidae	Sclerophrys tuberosa	A		Yes	https://amphibiaweb.org/species/299	https://www.iucnredlist.org/species/54783/107351321
Anura	Bufonidae	Sclerophrys turkanae	A			https://amphibiaweb.org/species/300	https://www.iucnredlist.org/species/54784/107351510
Anura	Bufonidae	Sclerophrys urunguensis	A			https://amphibiaweb.org/species/301	https://www.iucnredlist.org/species/54786/107351682
Anura	Bufonidae	Sclerophrys villiersi	A			https://amphibiaweb.org/species/311	https://www.iucnredlist.org/species/54794/16818501
Anura	Bufonidae	Sclerophrys vittata	A			https://amphibiaweb.org/species/313	https://www.iucnredlist.org/species/54796/107352060
Anura	Bufonidae	Sclerophrys xeros	A		Yes	https://amphibiaweb.org/species/315	https://www.iucnredlist.org/species/54799/107352225
Anura	Bufonidae	Sigalegalephrynus mandailinguensis	A			https://amphibiaweb.org/species/8597	https://www.iucnredlist.org/species/114107654/114107665
Anura	Bufonidae	Sigalegalephrynus minangkabauensis	A			https://amphibiaweb.org/species/8598	https://www.iucnredlist.org/species/114107682/114107687
Anura	Bufonidae	Strauchbufo raddei	A		Yes	https://amphibiaweb.org/species/265	https://www.iucnredlist.org/species/54744/11198066	AmphibiaChina 2019
Anura	Bufonidae	Truebella skoptes	A			https://amphibiaweb.org/species/428	https://www.iucnredlist.org/species/54891/89197746
Anura	Bufonidae	Truebella tothastes	A			https://amphibiaweb.org/species/429	https://www.iucnredlist.org/species/54892/89197819
Anura	Bufonidae	Vandijkophrynus amatolicus	A	Yes	Yes	https://amphibiaweb.org/species/98	https://www.iucnredlist.org/species/3176/77163458
Anura	Bufonidae	Vandijkophrynus angusticeps	A	Yes	Yes	https://amphibiaweb.org/species/103	https://www.iucnredlist.org/species/54573/3016485
Anura	Bufonidae	Vandijkophrynus gariepensis	A		Yes	https://amphibiaweb.org/species/180	https://www.iucnredlist.org/species/54648/3017254
Anura	Bufonidae	Vandijkophrynus inyangae	A		Yes	https://amphibiaweb.org/species/5966	https://www.iucnredlist.org/species/54671/16950288
Anura	Bufonidae	Vandijkophrynus robinsoni	A		Yes	https://amphibiaweb.org/species/270	https://www.iucnredlist.org/species/54748/3019754
Anura	Bufonidae	Werneria bambutensis	A		Yes	https://amphibiaweb.org/species/431	https://www.iucnredlist.org/species/54893/16925585
Anura	Bufonidae	Werneria iboundji	A			https://amphibiaweb.org/species/6352	https://www.iucnredlist.org/species/61761/96225118
Anura	Bufonidae	Werneria mertensiana	A		Yes	https://amphibiaweb.org/species/432	https://www.iucnredlist.org/species/54894/96226357
Anura	Bufonidae	Werneria preussi	A			https://amphibiaweb.org/species/433	https://www.iucnredlist.org/species/54895/96227185
Anura	Bufonidae	Werneria submontana	A			https://amphibiaweb.org/species/6351	https://www.iucnredlist.org/species/61762/96232550
Anura	Bufonidae	Werneria tandyi	A		Yes	https://amphibiaweb.org/species/434	https://www.iucnredlist.org/species/54896/96237674
Anura	Bufonidae	Wolterstorffina chirioi	A	Yes		https://amphibiaweb.org/species/5824	https://www.iucnredlist.org/species/54897/16925716	DavidBlackburnperscomm.
Anura	Bufonidae	Wolterstorffina mirei	A			https://amphibiaweb.org/species/436	https://www.iucnredlist.org/species/54898/16925858
Anura	Bufonidae	Wolterstorffina parvipalmata	A		Yes	https://amphibiaweb.org/species/437	https://www.iucnredlist.org/species/54899/11212834
Anura	Bufonidae	Xanthophryne koynayensis	A		Yes	https://amphibiaweb.org/species/216	https://www.iucnredlist.org/species/54684/11173845	Gaitonde et al. 2016
Anura	Bufonidae	Xanthophryne tigerina	A			https://amphibiaweb.org/species/7408	https://www.iucnredlist.org/species/189700/8763964
Anura	Calyptocephalellidae	Calyptocephalella gayi	A		Yes	https://amphibiaweb.org/species/2585	https://www.iucnredlist.org/species/4055/85633603
Anura	Calyptocephalellidae	Telmatobufo australis	A		Yes	https://amphibiaweb.org/species/2729	https://www.iucnredlist.org/species/21622/79810040
Anura	Calyptocephalellidae	Telmatobufo bullocki	A		Yes	https://amphibiaweb.org/species/2730	https://www.iucnredlist.org/species/21623/79810144
Anura	Calyptocephalellidae	Telmatobufo ignotus	A			https://amphibiaweb.org/species/8550	https://www.iucnredlist.org/species/76338162/76338165
Anura	Calyptocephalellidae	Telmatobufo venustus	A	Yes	Yes	https://amphibiaweb.org/species/2731	https://www.iucnredlist.org/species/21624/79810264
Anura	Centrolenidae	Celsiella revocata	S		Yes	https://amphibiaweb.org/species/1826	https://www.iucnredlist.org/species/55031/11243003
Anura	Centrolenidae	Celsiella vozmedianoi	S		Yes	https://amphibiaweb.org/species/5564	https://www.iucnredlist.org/species/55000/11234198
Anura	Centrolenidae	Centrolene acanthidiocephalum	S			https://amphibiaweb.org/species/1711	https://www.iucnredlist.org/species/54900/11218094
Anura	Centrolenidae	Centrolene altitudinalis	S		Yes	https://amphibiaweb.org/species/1712	https://www.iucnredlist.org/species/54901/11218273
Anura	Centrolenidae	Centrolene antioquiensis	S		Yes	https://amphibiaweb.org/species/1713	https://www.iucnredlist.org/species/54903/85877688
Anura	Centrolenidae	Centrolene azulae	S			https://amphibiaweb.org/species/1715	https://www.iucnredlist.org/species/54905/89197892
Anura	Centrolenidae	Centrolene bacata	S		Yes	https://amphibiaweb.org/species/1716	https://www.iucnredlist.org/species/54906/11219435	Hampton & Otto 2014
Anura	Centrolenidae	Centrolene ballux	S		Yes	https://amphibiaweb.org/species/1717	https://www.iucnredlist.org/species/54907/85877221
Anura	Centrolenidae	Centrolene buckleyi	S		Yes	https://amphibiaweb.org/species/1718	https://www.iucnredlist.org/species/54908/11220443
Anura	Centrolenidae	Centrolene charapita	S	Yes		https://amphibiaweb.org/species/8212
Anura	Centrolenidae	Centrolene condor	S		Yes	https://amphibiaweb.org/species/7154	https://www.iucnredlist.org/species/158474/5200524
Anura	Centrolenidae	Centrolene daidalea	S		Yes	https://amphibiaweb.org/species/1763	https://www.iucnredlist.org/species/54957/11217988
Anura	Centrolenidae	Centrolene geckoidea	S		Yes	https://amphibiaweb.org/species/1720	https://www.iucnredlist.org/species/54911/11221686
Anura	Centrolenidae	Centrolene gemmata	S			https://amphibiaweb.org/species/1721	https://www.iucnredlist.org/species/54912/11222123
Anura	Centrolenidae	Centrolene guanacarum	S			https://amphibiaweb.org/species/1724	https://www.iucnredlist.org/species/54915/11222782
Anura	Centrolenidae	Centrolene heloderma	S		Yes	https://amphibiaweb.org/species/1725	https://www.iucnredlist.org/species/54916/85878225
Anura	Centrolenidae	Centrolene hesperia	S		Yes	https://amphibiaweb.org/species/1726	https://www.iucnredlist.org/species/54917/89198000
Anura	Centrolenidae	Centrolene huilensis	S		Yes	https://amphibiaweb.org/species/1727	https://www.iucnredlist.org/species/54918/11223670
Anura	Centrolenidae	Centrolene hybrida	S		Yes	https://amphibiaweb.org/species/1728	https://www.iucnredlist.org/species/54919/11223860
Anura	Centrolenidae	Centrolene lemniscata	S	Yes		https://amphibiaweb.org/species/1730	https://www.iucnredlist.org/species/54922/56579218
Anura	Centrolenidae	Centrolene lynchi	S		Yes	https://amphibiaweb.org/species/1732	https://www.iucnredlist.org/species/54924/11225650	Dautel et al. 2011
Anura	Centrolenidae	Centrolene medemi	S			https://amphibiaweb.org/species/1734	https://www.iucnredlist.org/species/54926/11226393
Anura	Centrolenidae	Centrolene muelleri	S	Yes	Yes	https://amphibiaweb.org/species/1735	https://www.iucnredlist.org/species/54927/89198101
Anura	Centrolenidae	Centrolene notosticta	S		Yes	https://amphibiaweb.org/species/1736	https://www.iucnredlist.org/species/54928/11227049
Anura	Centrolenidae	Centrolene paezorum	S	Yes		https://amphibiaweb.org/species/1737	https://www.iucnredlist.org/species/54929/11227263
Anura	Centrolenidae	Centrolene peristicta	S		Yes	https://amphibiaweb.org/species/1738	https://www.iucnredlist.org/species/54931/11228004
Anura	Centrolenidae	Centrolene petrophilum	S			https://amphibiaweb.org/species/1739	https://www.iucnredlist.org/species/54932/85879250
Anura	Centrolenidae	Centrolene pipilata	S	Yes	Yes	https://amphibiaweb.org/species/1740	https://www.iucnredlist.org/species/54933/11228482
Anura	Centrolenidae	Centrolene quindianum	S			https://amphibiaweb.org/species/1743	https://www.iucnredlist.org/species/54937/85878870
Anura	Centrolenidae	Centrolene robledoi	S			https://amphibiaweb.org/species/1744	https://www.iucnredlist.org/species/54938/60785338
Anura	Centrolenidae	Centrolene sabini	S		Yes	https://amphibiaweb.org/species/7868	https://www.iucnredlist.org/species/78457419/89226082
Anura	Centrolenidae	Centrolene sanchezi	S			https://amphibiaweb.org/species/1745	https://www.iucnredlist.org/species/54939/11229669
Anura	Centrolenidae	Centrolene savagei	S		Yes	https://amphibiaweb.org/species/1794	https://www.iucnredlist.org/species/54990/63062174	Vargas-Salinas et al. 2007
Anura	Centrolenidae	Centrolene scirtetes	S			https://amphibiaweb.org/species/1746	https://www.iucnredlist.org/species/54940/11229829
Anura	Centrolenidae	Centrolene solitaria	S			https://amphibiaweb.org/species/1797	https://www.iucnredlist.org/species/54993/11226947
Anura	Centrolenidae	Centrolene venezuelensis	S		Yes	https://amphibiaweb.org/species/6834	https://www.iucnredlist.org/species/54942/11230143
Anura	Centrolenidae	Chimerella corleone	S	Yes		https://amphibiaweb.org/species/8213	https://www.iucnredlist.org/species/78903218/89226192
Anura	Centrolenidae	Chimerella mariaelenae	S	Yes	Yes	https://amphibiaweb.org/species/6755	https://www.iucnredlist.org/species/135968/516500
Anura	Centrolenidae	Cochranella duidaeana	S	Yes		https://amphibiaweb.org/species/1764	https://www.iucnredlist.org/species/54958/11218185
Anura	Centrolenidae	Cochranella erminea	S	Yes		https://amphibiaweb.org/species/6983	https://www.iucnredlist.org/species/135756/89216606
Anura	Centrolenidae	Cochranella euhystrix	S	Yes		https://amphibiaweb.org/species/1765	https://www.iucnredlist.org/species/54959/50807638
Anura	Centrolenidae	Cochranella euknemos	S		Yes	https://amphibiaweb.org/species/1766	https://www.iucnredlist.org/species/54960/11218745
Anura	Centrolenidae	Cochranella geijskesi	S	Yes		https://amphibiaweb.org/species/1769	https://www.iucnredlist.org/species/54963/120314325
Anura	Centrolenidae	Cochranella granulosa	S		Yes	https://amphibiaweb.org/species/1770	https://www.iucnredlist.org/species/54964/11232691
Anura	Centrolenidae	Cochranella guayasamini	S	Yes		https://amphibiaweb.org/species/8214	https://www.iucnredlist.org/species/78458868/89226087
Anura	Centrolenidae	Cochranella litoralis	S	Yes	Yes	https://amphibiaweb.org/species/5583	https://www.iucnredlist.org/species/54923/11225350
Anura	Centrolenidae	Cochranella mache	S		Yes	https://amphibiaweb.org/species/6353	https://www.iucnredlist.org/species/61764/12555284
Anura	Centrolenidae	Cochranella megista	S	Yes		https://amphibiaweb.org/species/1776	https://www.iucnredlist.org/species/54970/85872984
Anura	Centrolenidae	Cochranella nola	S	Yes	Yes	https://amphibiaweb.org/species/5561	https://www.iucnredlist.org/species/54973/11220213
Anura	Centrolenidae	Cochranella phryxa	S	Yes		https://amphibiaweb.org/species/6866	https://www.iucnredlist.org/species/135829/4207526
Anura	Centrolenidae	Cochranella ramirezi	S	Yes		https://amphibiaweb.org/species/1789	https://www.iucnredlist.org/species/54984/11223770
Anura	Centrolenidae	Cochranella resplendens	S	Yes	Yes	https://amphibiaweb.org/species/1790	https://www.iucnredlist.org/species/54985/54458254
Anura	Centrolenidae	Cochranella riveroi	S	Yes		https://amphibiaweb.org/species/1792	https://www.iucnredlist.org/species/54987/11224731
Anura	Centrolenidae	Cochranella xanthocheridia	S			https://amphibiaweb.org/species/1803	https://www.iucnredlist.org/species/55001/85875542
Anura	Centrolenidae	Espadarana andina	S		Yes	https://amphibiaweb.org/species/1731	https://www.iucnredlist.org/species/54902/11218436
Anura	Centrolenidae	Espadarana audax	S		Yes	https://amphibiaweb.org/species/1714	https://www.iucnredlist.org/species/78163103/78162747
Anura	Centrolenidae	Espadarana callistomma	S		Yes	https://amphibiaweb.org/species/6907	https://www.iucnredlist.org/species/135738/4195356
Anura	Centrolenidae	Espadarana durrellorum	S	Yes	Yes	https://amphibiaweb.org/species/6971	https://www.iucnredlist.org/species/135835/98657065
Anura	Centrolenidae	Espadarana prosoblepon	S		Yes	https://amphibiaweb.org/species/1741	https://www.iucnredlist.org/species/54934/11228804
Anura	Centrolenidae	Hyalinobatrachium anachoretus	S	Yes		https://amphibiaweb.org/species/8215	https://www.iucnredlist.org/species/78926514/90531097
Anura	Centrolenidae	Hyalinobatrachium aureoguttatum	S		Yes	https://amphibiaweb.org/species/1806	https://www.iucnredlist.org/species/55003/11234997
Anura	Centrolenidae	Hyalinobatrachium bergeri	S	Yes	Yes	https://amphibiaweb.org/species/1807	https://www.iucnredlist.org/species/195858/115339156
Anura	Centrolenidae	Hyalinobatrachium cappellei	S	Yes	Yes	https://amphibiaweb.org/species/7745
Anura	Centrolenidae	Hyalinobatrachium carlesvilai	S	Yes	Yes	https://amphibiaweb.org/species/7347
Anura	Centrolenidae	Hyalinobatrachium chirripoi	S		Yes	https://amphibiaweb.org/species/1808	https://www.iucnredlist.org/species/55006/11235906
Anura	Centrolenidae	Hyalinobatrachium colymbiphyllum	S		Yes	https://amphibiaweb.org/species/1809	https://www.iucnredlist.org/species/55007/11236164
Anura	Centrolenidae	Hyalinobatrachium dianae	S			https://amphibiaweb.org/species/8312
Anura	Centrolenidae	Hyalinobatrachium duranti	S		Yes	https://amphibiaweb.org/species/1810	https://www.iucnredlist.org/species/55010/11237201
Anura	Centrolenidae	Hyalinobatrachium esmeralda	S			https://amphibiaweb.org/species/5457	https://www.iucnredlist.org/species/55012/85895006
Anura	Centrolenidae	Hyalinobatrachium fleischmanni	S		Yes	https://amphibiaweb.org/species/1813	https://www.iucnredlist.org/species/55014/11238651
Anura	Centrolenidae	Hyalinobatrachium fragile	S		Yes	https://amphibiaweb.org/species/1814	https://www.iucnredlist.org/species/55015/11239077
Anura	Centrolenidae	Hyalinobatrachium guairarepanense	S			https://amphibiaweb.org/species/6550	https://www.iucnredlist.org/species/55016/11239290
Anura	Centrolenidae	Hyalinobatrachium iaspidiense	S		Yes	https://amphibiaweb.org/species/1815	https://www.iucnredlist.org/species/55018/11239792
Anura	Centrolenidae	Hyalinobatrachium ibama	S		Yes	https://amphibiaweb.org/species/5458	https://www.iucnredlist.org/species/55019/11240071
Anura	Centrolenidae	Hyalinobatrachium kawense	S	Yes	Yes	https://amphibiaweb.org/species/7746	https://www.iucnredlist.org/species/45727674/45727677
Anura	Centrolenidae	Hyalinobatrachium mesai	S	Yes		https://amphibiaweb.org/species/7697
Anura	Centrolenidae	Hyalinobatrachium mondolfii	S	Yes	Yes	https://amphibiaweb.org/species/5984	https://www.iucnredlist.org/species/195859/115339264
Anura	Centrolenidae	Hyalinobatrachium muiraquitan	S	Yes		https://amphibiaweb.org/species/8627
Anura	Centrolenidae	Hyalinobatrachium munozorum	S	Yes	Yes	https://amphibiaweb.org/species/1818	https://www.iucnredlist.org/species/195860/115339384
Anura	Centrolenidae	Hyalinobatrachium orientale	S		Yes	https://amphibiaweb.org/species/1819	https://www.iucnredlist.org/species/55025/11241731
Anura	Centrolenidae	Hyalinobatrachium orocostale	S	Yes	Yes	https://amphibiaweb.org/species/7332
Anura	Centrolenidae	Hyalinobatrachium pallidum	S		Yes	https://amphibiaweb.org/species/1821	https://www.iucnredlist.org/species/55026/11242018
Anura	Centrolenidae	Hyalinobatrachium pellucidum	S	Yes	Yes	https://amphibiaweb.org/species/1823	https://www.iucnredlist.org/species/47255219/47255232
Anura	Centrolenidae	Hyalinobatrachium ruedai	S			https://amphibiaweb.org/species/5459	https://www.iucnredlist.org/species/55032/11243250
Anura	Centrolenidae	Hyalinobatrachium talamancae	S		Yes	https://amphibiaweb.org/species/1827	https://www.iucnredlist.org/species/55033/54343286
Anura	Centrolenidae	Hyalinobatrachium tatayoi	S		Yes	https://amphibiaweb.org/species/6905	https://www.iucnredlist.org/species/136073/4247603
Anura	Centrolenidae	Hyalinobatrachium taylori	S		Yes	https://amphibiaweb.org/species/1828	https://www.iucnredlist.org/species/55034/11243473
Anura	Centrolenidae	Hyalinobatrachium tricolor	S	Yes	Yes	https://amphibiaweb.org/species/7747	https://www.iucnredlist.org/species/45727683/45727686
Anura	Centrolenidae	Hyalinobatrachium valerioi	S		Yes	https://amphibiaweb.org/species/1830	https://www.iucnredlist.org/species/55036/11243874
Anura	Centrolenidae	Hyalinobatrachium vireovittatum	S	Yes		https://amphibiaweb.org/species/1831	https://www.iucnredlist.org/species/55037/11244049
Anura	Centrolenidae	Hyalinobatrachium yaku	S	Yes		https://amphibiaweb.org/species/8622
Anura	Centrolenidae	Ikakogi ispacue	S			https://amphibiaweb.org/species/9001		Rada et al. 2019
Anura	Centrolenidae	Ikakogi tayrona	S		Yes	https://amphibiaweb.org/species/1747	https://www.iucnredlist.org/species/54941/85879089
Anura	Centrolenidae	Nymphargus anomalus	S	Yes	Yes	https://amphibiaweb.org/species/6961	https://www.iucnredlist.org/species/54946/11230785
Anura	Centrolenidae	Nymphargus armatus	S	Yes		https://amphibiaweb.org/species/6962	https://www.iucnredlist.org/species/54947/85872631
Anura	Centrolenidae	Nymphargus balionota	S			https://amphibiaweb.org/species/1755	https://www.iucnredlist.org/species/54948/11231013
Anura	Centrolenidae	Nymphargus bejaranoi	S	Yes	Yes	https://amphibiaweb.org/species/1756	https://www.iucnredlist.org/species/54949/11231193
Anura	Centrolenidae	Nymphargus buenaventura	S			https://amphibiaweb.org/species/6949	https://www.iucnredlist.org/species/135767/4198831
Anura	Centrolenidae	Nymphargus cariticommatus	S			https://amphibiaweb.org/species/1757	https://www.iucnredlist.org/species/54950/11231356
Anura	Centrolenidae	Nymphargus caucanus	S	Yes		https://amphibiaweb.org/species/8683
Anura	Centrolenidae	Nymphargus chami	S			https://amphibiaweb.org/species/1758	https://www.iucnredlist.org/species/54952/11231592
Anura	Centrolenidae	Nymphargus chancas	S	Yes	Yes	https://amphibiaweb.org/species/1759	https://www.iucnredlist.org/species/54953/43477063
Anura	Centrolenidae	Nymphargus cochranae	S	Yes	Yes	https://amphibiaweb.org/species/1760	https://www.iucnredlist.org/species/54954/11231957
Anura	Centrolenidae	Nymphargus cristinae	S			https://amphibiaweb.org/species/1761	https://www.iucnredlist.org/species/54955/11232088
Anura	Centrolenidae	Nymphargus garciae	S			https://amphibiaweb.org/species/1768	https://www.iucnredlist.org/species/54962/11232326
Anura	Centrolenidae	Nymphargus grandisonae	S		Yes	https://amphibiaweb.org/species/1723	https://www.iucnredlist.org/species/54914/11222520
Anura	Centrolenidae	Nymphargus griffithsi	S		Yes	https://amphibiaweb.org/species/1771	https://www.iucnredlist.org/species/54965/85873493
Anura	Centrolenidae	Nymphargus ignotus	S			https://amphibiaweb.org/species/1773	https://www.iucnredlist.org/species/54966/85873416
Anura	Centrolenidae	Nymphargus lasgralarias	S	Yes	Yes	https://amphibiaweb.org/species/7803
Anura	Centrolenidae	Nymphargus laurae	S	Yes		https://amphibiaweb.org/species/6960	https://www.iucnredlist.org/species/135996/4223953
Anura	Centrolenidae	Nymphargus luminosus	S			https://amphibiaweb.org/species/1774	https://www.iucnredlist.org/species/54967/85873879
Anura	Centrolenidae	Nymphargus luteopunctatus	S	Yes		https://amphibiaweb.org/species/5560	https://www.iucnredlist.org/species/54968/11233257
Anura	Centrolenidae	Nymphargus manduriacu	S	Yes		https://amphibiaweb.org/species/8966
Anura	Centrolenidae	Nymphargus mariae	S	Yes	Yes	https://amphibiaweb.org/species/1733	https://www.iucnredlist.org/species/88380390/89226232
Anura	Centrolenidae	Nymphargus megacheirus	S		Yes	https://amphibiaweb.org/species/1775	https://www.iucnredlist.org/species/54969/11233360
Anura	Centrolenidae	Nymphargus mixomaculatus	S	Yes	Yes	https://amphibiaweb.org/species/6744	https://www.iucnredlist.org/species/135886/89218196
Anura	Centrolenidae	Nymphargus nephelophila	S			https://amphibiaweb.org/species/1778	https://www.iucnredlist.org/species/54972/11219902
Anura	Centrolenidae	Nymphargus ocellatus	S		Yes	https://amphibiaweb.org/species/1779	https://www.iucnredlist.org/species/54974/89198440
Anura	Centrolenidae	Nymphargus oreonympha	S			https://amphibiaweb.org/species/1782	https://www.iucnredlist.org/species/54977/11221580
Anura	Centrolenidae	Nymphargus phenax	S	Yes		https://amphibiaweb.org/species/1784	https://www.iucnredlist.org/species/54979/89198547
Anura	Centrolenidae	Nymphargus pluvialis	S		Yes	https://amphibiaweb.org/species/1785	https://www.iucnredlist.org/species/54980/11222692
Anura	Centrolenidae	Nymphargus posadae	S		Yes	https://amphibiaweb.org/species/1786	https://www.iucnredlist.org/species/54981/85874598
Anura	Centrolenidae	Nymphargus prasinus	S			https://amphibiaweb.org/species/1787	https://www.iucnredlist.org/species/54982/85874766
Anura	Centrolenidae	Nymphargus rosada	S		Yes	https://amphibiaweb.org/species/5562	https://www.iucnredlist.org/species/54988/85874302
Anura	Centrolenidae	Nymphargus ruizi	S			https://amphibiaweb.org/species/1793	https://www.iucnredlist.org/species/54989/85874200
Anura	Centrolenidae	Nymphargus siren	S		Yes	https://amphibiaweb.org/species/1796	https://www.iucnredlist.org/species/54992/11226688
Anura	Centrolenidae	Nymphargus spilotus	S			https://amphibiaweb.org/species/5563	https://www.iucnredlist.org/species/54995/11227366
Anura	Centrolenidae	Nymphargus sucre	S	Yes		https://amphibiaweb.org/species/8011
Anura	Centrolenidae	Nymphargus truebae	S			https://amphibiaweb.org/species/1802	https://www.iucnredlist.org/species/54999/60338909
Anura	Centrolenidae	Nymphargus vicenteruedai	S		Yes	https://amphibiaweb.org/species/7091	https://www.iucnredlist.org/species/135903/4218628
Anura	Centrolenidae	Nymphargus wileyi	S		Yes	https://amphibiaweb.org/species/6793	https://www.iucnredlist.org/species/135864/4213232
Anura	Centrolenidae	Rulyrana adiazeta	S		Yes	https://amphibiaweb.org/species/1749	https://www.iucnredlist.org/species/54943/85879003
Anura	Centrolenidae	Rulyrana flavopunctata	S		Yes	https://amphibiaweb.org/species/1767	https://www.iucnredlist.org/species/54961/11219097
Anura	Centrolenidae	Rulyrana mcdiarmidi	S	Yes		https://amphibiaweb.org/species/7223	https://www.iucnredlist.org/species/158475/5200698
Anura	Centrolenidae	Rulyrana saxiscandens	S		Yes	https://amphibiaweb.org/species/1795	https://www.iucnredlist.org/species/78504623/78504492
Anura	Centrolenidae	Rulyrana spiculata	S		Yes	https://amphibiaweb.org/species/1798	https://www.iucnredlist.org/species/54994/11227150
Anura	Centrolenidae	Rulyrana susatamai	S		Yes	https://amphibiaweb.org/species/1800	https://www.iucnredlist.org/species/54997/85875711
Anura	Centrolenidae	Sachatamia albomaculata	S		Yes	https://amphibiaweb.org/species/1750	https://www.iucnredlist.org/species/54944/11230494
Anura	Centrolenidae	Sachatamia electrops	S	Yes		https://amphibiaweb.org/species/8684	https://www.iucnredlist.org/species/125184151/125184463
Anura	Centrolenidae	Sachatamia ilex	S		Yes	https://amphibiaweb.org/species/1729	https://www.iucnredlist.org/species/54920/11224601
Anura	Centrolenidae	Sachatamia orejuela	S	Yes	Yes	https://amphibiaweb.org/species/1781	https://www.iucnredlist.org/species/54976/11221316
Anura	Centrolenidae	Sachatamia punctulata	S		Yes	https://amphibiaweb.org/species/1788	https://www.iucnredlist.org/species/54983/85874452
Anura	Centrolenidae	Teratohyla adenocheira	S	Yes	Yes	https://amphibiaweb.org/species/6551	https://www.iucnredlist.org/species/61763/12555192
Anura	Centrolenidae	Teratohyla amelie	S		Yes	https://amphibiaweb.org/species/6926	https://www.iucnredlist.org/species/135771/4199328
Anura	Centrolenidae	Teratohyla midas	S		Yes	https://amphibiaweb.org/species/1777	https://www.iucnredlist.org/species/54971/11219321
Anura	Centrolenidae	Teratohyla pulverata	S		Yes	https://amphibiaweb.org/species/1825	https://www.iucnredlist.org/species/55030/11242870
Anura	Centrolenidae	Teratohyla spinosa	S		Yes	https://amphibiaweb.org/species/1799	https://www.iucnredlist.org/species/54996/11227658
Anura	Centrolenidae	Vitreorana antisthenesi	S		Yes	https://amphibiaweb.org/species/1805	https://www.iucnredlist.org/species/55002/11234632
Anura	Centrolenidae	Vitreorana baliomma	S	Yes		https://amphibiaweb.org/species/8226
Anura	Centrolenidae	Vitreorana castroviejoi	S		Yes	https://amphibiaweb.org/species/5559	https://www.iucnredlist.org/species/54951/11231480
Anura	Centrolenidae	Vitreorana eurygnatha	S		Yes	https://amphibiaweb.org/species/1811	https://www.iucnredlist.org/species/55013/11238132
Anura	Centrolenidae	Vitreorana franciscana	S	Yes		https://amphibiaweb.org/species/8395
Anura	Centrolenidae	Vitreorana gorzulae	S		Yes	https://amphibiaweb.org/species/1722	https://www.iucnredlist.org/species/54913/11222375
Anura	Centrolenidae	Vitreorana helenae	S		Yes	https://amphibiaweb.org/species/1772	https://www.iucnredlist.org/species/55017/11239570
Anura	Centrolenidae	Vitreorana parvula	S			https://amphibiaweb.org/species/1822	https://www.iucnredlist.org/species/55027/89360035
Anura	Centrolenidae	Vitreorana ritae	S	Yes	Yes	https://amphibiaweb.org/species/1791	https://www.iucnredlist.org/species/54986/11224386
Anura	Centrolenidae	Vitreorana uranoscopa	S		Yes	https://amphibiaweb.org/species/1829	https://www.iucnredlist.org/species/55035/11243724
Anura	Ceratobatrachidae	Alcalus baluensis	D		Yes	https://amphibiaweb.org/species/4732	https://www.iucnredlist.org/species/79935161/79935011
Anura	Ceratobatrachidae	Alcalus mariae	D			https://amphibiaweb.org/species/4734	https://www.iucnredlist.org/species/41226/114911328
Anura	Ceratobatrachidae	Alcalus rajae	D	Yes		https://amphibiaweb.org/species/7748	https://www.iucnredlist.org/species/42863256/42863260
Anura	Ceratobatrachidae	Alcalus sariba	D	Yes		https://amphibiaweb.org/species/4736	https://www.iucnredlist.org/species/79934933/95550467
Anura	Ceratobatrachidae	Alcalus tasanae	D	Yes		https://amphibiaweb.org/species/4737	https://www.iucnredlist.org/species/41240/10422341
Anura	Ceratobatrachidae	Cornufer acrochordus	D			https://amphibiaweb.org/species/4884	https://www.iucnredlist.org/species/58447/11782404
Anura	Ceratobatrachidae	Cornufer aculeodactylus	D			https://amphibiaweb.org/species/4885	https://www.iucnredlist.org/species/58448/11782505
Anura	Ceratobatrachidae	Cornufer adiastolus	D	Yes		https://amphibiaweb.org/species/6823	https://www.iucnredlist.org/species/135814/4205134
Anura	Ceratobatrachidae	Cornufer admiraltiensis	D	Yes		https://amphibiaweb.org/species/7027	https://www.iucnredlist.org/species/136087/4229788
Anura	Ceratobatrachidae	Cornufer akarithymus	D			https://amphibiaweb.org/species/4886	https://www.iucnredlist.org/species/58449/11782594
Anura	Ceratobatrachidae	Cornufer batantae	D			https://amphibiaweb.org/species/4887	https://www.iucnredlist.org/species/58450/11782695
Anura	Ceratobatrachidae	Cornufer bimaculatus	D		Yes	https://amphibiaweb.org/species/6633	https://www.iucnredlist.org/species/58451/11782786
Anura	Ceratobatrachidae	Cornufer boulengeri	D			https://amphibiaweb.org/species/4888	https://www.iucnredlist.org/species/58452/11782881
Anura	Ceratobatrachidae	Cornufer browni	D			https://amphibiaweb.org/species/5819	https://www.iucnredlist.org/species/58453/11782979
Anura	Ceratobatrachidae	Cornufer bufoniformis	D			https://amphibiaweb.org/species/4694	https://www.iucnredlist.org/species/58255/11758370
Anura	Ceratobatrachidae	Cornufer bufonulus	D			https://amphibiaweb.org/species/6912	https://www.iucnredlist.org/species/136183/4256368
Anura	Ceratobatrachidae	Cornufer caesiops	D			https://amphibiaweb.org/species/7433
Anura	Ceratobatrachidae	Cornufer cheesmanae	D			https://amphibiaweb.org/species/4889	https://www.iucnredlist.org/species/58455/11783203
Anura	Ceratobatrachidae	Cornufer citrinospilus	D			https://amphibiaweb.org/species/8066
Anura	Ceratobatrachidae	Cornufer cryptotis	D		Yes	https://amphibiaweb.org/species/6837	https://www.iucnredlist.org/species/58457/11783424
Anura	Ceratobatrachidae	Cornufer custos	D	Yes				Brown et al. 2015
Anura	Ceratobatrachidae	Cornufer desticans	D			https://amphibiaweb.org/species/7188
Anura	Ceratobatrachidae	Cornufer elegans	D			https://amphibiaweb.org/species/4669	https://www.iucnredlist.org/species/58234/11755580
Anura	Ceratobatrachidae	Cornufer exedrus	D	Yes		https://amphibiaweb.org/species/8763		Heatwole & Rowley 2018
Anura	Ceratobatrachidae	Cornufer gigas	D			https://amphibiaweb.org/species/4670	https://www.iucnredlist.org/species/58235/11755676
Anura	Ceratobatrachidae	Cornufer gilliardi	D			https://amphibiaweb.org/species/4893	https://www.iucnredlist.org/species/58459/11783659
Anura	Ceratobatrachidae	Cornufer guentheri	D		Yes	https://amphibiaweb.org/species/4678	https://www.iucnredlist.org/species/58242/11756441
Anura	Ceratobatrachidae	Cornufer guppyi	D		Yes	https://amphibiaweb.org/species/4895	https://www.iucnredlist.org/species/58256/11744557
Anura	Ceratobatrachidae	Cornufer hedigeri	D			https://amphibiaweb.org/species/8348	https://www.iucnredlist.org/species/58461/11783913
Anura	Ceratobatrachidae	Cornufer heffernani	D			https://amphibiaweb.org/species/8349	https://www.iucnredlist.org/species/58446/11782308
Anura	Ceratobatrachidae	Cornufer latro	D			https://amphibiaweb.org/species/7028	https://www.iucnredlist.org/species/136158/4252434
Anura	Ceratobatrachidae	Cornufer macrops	D			https://amphibiaweb.org/species/4901	https://www.iucnredlist.org/species/58465/11773499
Anura	Ceratobatrachidae	Cornufer macrosceles	D			https://amphibiaweb.org/species/4902	https://www.iucnredlist.org/species/58466/11773983
Anura	Ceratobatrachidae	Cornufer magnus	D			https://amphibiaweb.org/species/4903	https://www.iucnredlist.org/species/58467/136556833
Anura	Ceratobatrachidae	Cornufer malukuna	D	Yes		https://amphibiaweb.org/species/4696	https://www.iucnredlist.org/species/58257/11744826
Anura	Ceratobatrachidae	Cornufer mamusiorum	D			https://amphibiaweb.org/species/6411	https://www.iucnredlist.org/species/61867/12568613
Anura	Ceratobatrachidae	Cornufer manus	D			https://amphibiaweb.org/species/7434
Anura	Ceratobatrachidae	Cornufer mediodiscus	D			https://amphibiaweb.org/species/4671	https://www.iucnredlist.org/species/58236/11755756
Anura	Ceratobatrachidae	Cornufer mimicus	D			https://amphibiaweb.org/species/4905	https://www.iucnredlist.org/species/58468/11784006
Anura	Ceratobatrachidae	Cornufer minutus	D			https://amphibiaweb.org/species/4672	https://www.iucnredlist.org/species/58237/11755849
Anura	Ceratobatrachidae	Cornufer montanus	D			https://amphibiaweb.org/species/4673	https://www.iucnredlist.org/species/58238/11755936
Anura	Ceratobatrachidae	Cornufer myersi	D			https://amphibiaweb.org/species/4906	https://www.iucnredlist.org/species/58471/11784282
Anura	Ceratobatrachidae	Cornufer nakanaiorum	D			https://amphibiaweb.org/species/6874	https://www.iucnredlist.org/species/136013/4228263
Anura	Ceratobatrachidae	Cornufer neckeri	D			https://amphibiaweb.org/species/4907	https://www.iucnredlist.org/species/58472/11784360
Anura	Ceratobatrachidae	Cornufer nexipus	D			https://amphibiaweb.org/species/4908	https://www.iucnredlist.org/species/58473/11784450
Anura	Ceratobatrachidae	Cornufer opisthodon	D			https://amphibiaweb.org/species/4697	https://www.iucnredlist.org/species/58258/11745280
Anura	Ceratobatrachidae	Cornufer paepkei	D			https://amphibiaweb.org/species/8450
Anura	Ceratobatrachidae	Cornufer papuensis	D		Yes	https://amphibiaweb.org/species/4909	https://www.iucnredlist.org/species/58474/11784549
Anura	Ceratobatrachidae	Cornufer parilis	D			https://amphibiaweb.org/species/7189
Anura	Ceratobatrachidae	Cornufer parkeri	D			https://amphibiaweb.org/species/4910	https://www.iucnredlist.org/species/58475/11784656
Anura	Ceratobatrachidae	Cornufer pelewensis	D		Yes	https://amphibiaweb.org/species/4911	https://www.iucnredlist.org/species/58476/11784754
Anura	Ceratobatrachidae	Cornufer punctatus	D		Yes	https://amphibiaweb.org/species/4913	https://www.iucnredlist.org/species/58478/11774400
Anura	Ceratobatrachidae	Cornufer schmidti	D			https://amphibiaweb.org/species/4916	https://www.iucnredlist.org/species/58480/11774837
Anura	Ceratobatrachidae	Cornufer solomonis	D			https://amphibiaweb.org/species/4882	https://www.iucnredlist.org/species/58482/11775244
Anura	Ceratobatrachidae	Cornufer sulcatus	D			https://amphibiaweb.org/species/6911	https://www.iucnredlist.org/species/135967/4221614
Anura	Ceratobatrachidae	Cornufer trossulus	D			https://amphibiaweb.org/species/4674	https://www.iucnredlist.org/species/58239/11756031
Anura	Ceratobatrachidae	Cornufer vertebralis	D		Yes	https://amphibiaweb.org/species/4675	https://www.iucnredlist.org/species/58240/11756256
Anura	Ceratobatrachidae	Cornufer vitianus	D			https://amphibiaweb.org/species/4920	https://www.iucnredlist.org/species/17518/84680701
Anura	Ceratobatrachidae	Cornufer vitiensis	D		Yes	https://amphibiaweb.org/species/4921	https://www.iucnredlist.org/species/58484/11775844
Anura	Ceratobatrachidae	Cornufer vogti	D			https://amphibiaweb.org/species/4698	https://www.iucnredlist.org/species/58259/11745042
Anura	Ceratobatrachidae	Cornufer weberi	D		Yes	https://amphibiaweb.org/species/4922	https://www.iucnredlist.org/species/58485/11776090
Anura	Ceratobatrachidae	Cornufer wolfi	D			https://amphibiaweb.org/species/4676	https://www.iucnredlist.org/species/58241/11756355
Anura	Ceratobatrachidae	Cornufer wuenscheorum	D		Yes	https://amphibiaweb.org/species/6759	https://www.iucnredlist.org/species/136156/4252249
Anura	Ceratobatrachidae	Liurana alpina	D	Yes		https://amphibiaweb.org/species/5665	https://www.iucnredlist.org/species/58317/11764566
Anura	Ceratobatrachidae	Liurana medogensis	D	Yes		https://amphibiaweb.org/species/5320	https://www.iucnredlist.org/species/58320/11765420
Anura	Ceratobatrachidae	Liurana vallecula	D	Yes		https://amphibiaweb.org/species/8992
Anura	Ceratobatrachidae	Liurana xizangensis	D	Yes		https://amphibiaweb.org/species/4739	https://www.iucnredlist.org/species/58323/11765972
Anura	Ceratobatrachidae	Platymantis banahao	D			https://amphibiaweb.org/species/5675	https://www.iucnredlist.org/species/17524/58473413
Anura	Ceratobatrachidae	Platymantis bayani	D			https://amphibiaweb.org/species/7294	https://www.iucnredlist.org/species/42862685/42862696
Anura	Ceratobatrachidae	Platymantis biak	D			https://amphibiaweb.org/species/7495	https://www.iucnredlist.org/species/42862906/42862915
Anura	Ceratobatrachidae	Platymantis cagayanensis	D			https://amphibiaweb.org/species/6634	https://www.iucnredlist.org/species/58454/58479827
Anura	Ceratobatrachidae	Platymantis cornutus	D			https://amphibiaweb.org/species/4890	https://www.iucnredlist.org/species/17528/58473683
Anura	Ceratobatrachidae	Platymantis corrugatus	D		Yes	https://amphibiaweb.org/species/4891	https://www.iucnredlist.org/species/58456/114869976
Anura	Ceratobatrachidae	Platymantis diesmosi	D			https://amphibiaweb.org/species/6910	https://www.iucnredlist.org/species/136008/58483258
Anura	Ceratobatrachidae	Platymantis dorsalis	D		Yes	https://amphibiaweb.org/species/4892	https://www.iucnredlist.org/species/58458/114135324
Anura	Ceratobatrachidae	Platymantis guentheri	D			https://amphibiaweb.org/species/4894	https://www.iucnredlist.org/species/58460/58479963
Anura	Ceratobatrachidae	Platymantis hazelae	D		Yes	https://amphibiaweb.org/species/4896	https://www.iucnredlist.org/species/17534/58473859
Anura	Ceratobatrachidae	Platymantis indeprensus	D			https://amphibiaweb.org/species/6635	https://www.iucnredlist.org/species/58462/58480109
Anura	Ceratobatrachidae	Platymantis insulatus	D			https://amphibiaweb.org/species/4898	https://www.iucnredlist.org/species/17519/58473068
Anura	Ceratobatrachidae	Platymantis isarog	D			https://amphibiaweb.org/species/5676	https://www.iucnredlist.org/species/29591/58476084
Anura	Ceratobatrachidae	Platymantis lawtoni	D			https://amphibiaweb.org/species/4899	https://www.iucnredlist.org/species/58463/58480214
Anura	Ceratobatrachidae	Platymantis levigatus	D			https://amphibiaweb.org/species/4900	https://www.iucnredlist.org/species/17537/58474030
Anura	Ceratobatrachidae	Platymantis luzonensis	D			https://amphibiaweb.org/species/5677	https://www.iucnredlist.org/species/58464/58480349
Anura	Ceratobatrachidae	Platymantis mimulus	D		Yes	https://amphibiaweb.org/species/5678	https://www.iucnredlist.org/species/58469/58480489
Anura	Ceratobatrachidae	Platymantis montanus	D		Yes	https://amphibiaweb.org/species/5679	https://www.iucnredlist.org/species/58470/58480584
Anura	Ceratobatrachidae	Platymantis naomii	D		Yes	https://amphibiaweb.org/species/5491	https://www.iucnredlist.org/species/29451/58475838
Anura	Ceratobatrachidae	Platymantis negrosensis	D			https://amphibiaweb.org/species/5680	https://www.iucnredlist.org/species/17546/58474170
Anura	Ceratobatrachidae	Platymantis paengi	D			https://amphibiaweb.org/species/6979	https://www.iucnredlist.org/species/135858/114723984
Anura	Ceratobatrachidae	Platymantis panayensis	D			https://amphibiaweb.org/species/5681	https://www.iucnredlist.org/species/17548/58474309
Anura	Ceratobatrachidae	Platymantis polillensis	D			https://amphibiaweb.org/species/4912	https://www.iucnredlist.org/species/17551/58474441
Anura	Ceratobatrachidae	Platymantis pseudodorsalis	D			https://amphibiaweb.org/species/6636	https://www.iucnredlist.org/species/58477/58480665
Anura	Ceratobatrachidae	Platymantis pygmaeus	D			https://amphibiaweb.org/species/5492	https://www.iucnredlist.org/species/29450/58475699
Anura	Ceratobatrachidae	Platymantis quezoni	D			https://amphibiaweb.org/species/8401	https://www.iucnredlist.org/species/87739576/87739624
Anura	Ceratobatrachidae	Platymantis rabori	D			https://amphibiaweb.org/species/5682	https://www.iucnredlist.org/species/17553/58474615
Anura	Ceratobatrachidae	Platymantis sierramadrensis	D			https://amphibiaweb.org/species/5493	https://www.iucnredlist.org/species/58481/58480782
Anura	Ceratobatrachidae	Platymantis spelaeus	D			https://amphibiaweb.org/species/4918	https://www.iucnredlist.org/species/17520/58473230
Anura	Ceratobatrachidae	Platymantis subterrestris	D			https://amphibiaweb.org/species/4919	https://www.iucnredlist.org/species/17558/58474743
Anura	Ceratobatrachidae	Platymantis taylori	D			https://amphibiaweb.org/species/6637	https://www.iucnredlist.org/species/58483/58480910
Anura	Ceratophryidae	Ceratophrys aurita	A			https://amphibiaweb.org/species/5718	https://www.iucnredlist.org/species/56335/11463751
Anura	Ceratophryidae	Ceratophrys calcarata	A			https://amphibiaweb.org/species/5719	https://www.iucnredlist.org/species/56336/11463928
Anura	Ceratophryidae	Ceratophrys cornuta	A		Yes	https://amphibiaweb.org/species/5720	https://www.iucnredlist.org/species/56337/11464093
Anura	Ceratophryidae	Ceratophrys cranwelli	A		Yes	https://amphibiaweb.org/species/5721	https://www.iucnredlist.org/species/56338/11464257
Anura	Ceratophryidae	Ceratophrys joazeirensis	A	Yes		https://amphibiaweb.org/species/5722	https://www.iucnredlist.org/species/56339/11464428
Anura	Ceratophryidae	Ceratophrys ornata	A		Yes	https://amphibiaweb.org/species/5723	https://www.iucnredlist.org/species/56340/11464790
Anura	Ceratophryidae	Ceratophrys stolzmanni	A			https://amphibiaweb.org/species/5724	https://www.iucnredlist.org/species/56341/89204905
Anura	Ceratophryidae	Ceratophrys testudo	A			https://amphibiaweb.org/species/5725	https://www.iucnredlist.org/species/56342/11465131
Anura	Ceratophryidae	Chacophrys pierottii	A		Yes	https://amphibiaweb.org/species/5726	https://www.iucnredlist.org/species/56343/11465217
Anura	Ceratophryidae	Lepidobatrachus asper	A			https://amphibiaweb.org/species/5601	https://www.iucnredlist.org/species/57110/11581090
Anura	Ceratophryidae	Lepidobatrachus laevis	A		Yes	https://amphibiaweb.org/species/5602	https://www.iucnredlist.org/species/57111/11581308
Anura	Ceratophryidae	Lepidobatrachus llanensis	A			https://amphibiaweb.org/species/5603	https://www.iucnredlist.org/species/57112/11581665
Anura	Conrauidae	Conraua alleni	A		Yes	https://amphibiaweb.org/species/4687	https://www.iucnredlist.org/species/58250/16878028
Anura	Conrauidae	Conraua beccarii	A			https://amphibiaweb.org/species/4688	https://www.iucnredlist.org/species/58251/18390772
Anura	Conrauidae	Conraua crassipes	A		Yes	https://amphibiaweb.org/species/4689	https://www.iucnredlist.org/species/58252/18390907
Anura	Conrauidae	Conraua derooi	A			https://amphibiaweb.org/species/4690	https://www.iucnredlist.org/species/58253/11758064
Anura	Conrauidae	Conraua goliath	A		Yes	https://amphibiaweb.org/species/4691	https://www.iucnredlist.org/species/5263/96062132	Sabater-Pi 1985
Anura	Conrauidae	Conraua robusta	A		Yes	https://amphibiaweb.org/species/4692	https://www.iucnredlist.org/species/58254/96061036
Anura	Craugastoridae	Barycholos pulcher	D		Yes	https://amphibiaweb.org/species/2574	https://www.iucnredlist.org/species/56327/11461091
Anura	Craugastoridae	Barycholos ternetzi	D		Yes	https://amphibiaweb.org/species/2575	https://www.iucnredlist.org/species/56328/11461298
Anura	Craugastoridae	Bryophryne abramalagae	D	Yes		https://amphibiaweb.org/species/7530	https://www.iucnredlist.org/species/78456124/89226067
Anura	Craugastoridae	Bryophryne bakersfield	D	Yes		https://amphibiaweb.org/species/8682	https://www.iucnredlist.org/species/89183170/106128151
Anura	Craugastoridae	Bryophryne bustamantei	D			https://amphibiaweb.org/species/7003	https://www.iucnredlist.org/species/136034/89219476
Anura	Craugastoridae	Bryophryne cophites	D		Yes	https://amphibiaweb.org/species/2655	https://www.iucnredlist.org/species/57206/89210625
Anura	Craugastoridae	Bryophryne flammiventris	D			https://amphibiaweb.org/species/7531	https://www.iucnredlist.org/species/78456577/89226072
Anura	Craugastoridae	Bryophryne gymnotis	D			https://amphibiaweb.org/species/7371	https://www.iucnredlist.org/species/190984/89223541
Anura	Craugastoridae	Bryophryne hanssaueri	D			https://amphibiaweb.org/species/7372	https://www.iucnredlist.org/species/190985/89223683
Anura	Craugastoridae	Bryophryne mancoinca	D	Yes		https://amphibiaweb.org/species/8750		Arias et al. 2018
Anura	Craugastoridae	Bryophryne nubilosus	D			https://amphibiaweb.org/species/7117	https://www.iucnredlist.org/species/18435568/89225054
Anura	Craugastoridae	Bryophryne phuyuhampatu	D			https://amphibiaweb.org/species/8661	https://www.iucnredlist.org/species/114106467/114106509
Anura	Craugastoridae	Bryophryne quellokunka	D			https://amphibiaweb.org/species/8673
Anura	Craugastoridae	Bryophryne tocra	D			https://amphibiaweb.org/species/8674
Anura	Craugastoridae	Bryophryne wilakunka	D			https://amphibiaweb.org/species/8675
Anura	Craugastoridae	Bryophryne zonalis	D			https://amphibiaweb.org/species/7373	https://www.iucnredlist.org/species/190986/89223836
Anura	Craugastoridae	Ceuthomantis aracamuni	D			https://amphibiaweb.org/species/6796	https://www.iucnredlist.org/species/136066/4245222
Anura	Craugastoridae	Ceuthomantis cavernibardus	D			https://amphibiaweb.org/species/5734	https://www.iucnredlist.org/species/56499/11476599
Anura	Craugastoridae	Ceuthomantis duellmani	D			https://amphibiaweb.org/species/7496	https://www.iucnredlist.org/species/196452/2458459
Anura	Craugastoridae	Ceuthomantis smaragdinus	D	Yes		https://amphibiaweb.org/species/7378	https://www.iucnredlist.org/species/196453/2458576
Anura	Craugastoridae	Craugastor adamastus	D			https://amphibiaweb.org/species/2752	https://www.iucnredlist.org/species/56396/11462028
Anura	Craugastoridae	Craugastor aenigmaticus	D	Yes		https://amphibiaweb.org/species/9010
Anura	Craugastoridae	Craugastor alfredi	D		Yes	https://amphibiaweb.org/species/2758	https://www.iucnredlist.org/species/56405/11470377
Anura	Craugastoridae	Craugastor amniscola	D			https://amphibiaweb.org/species/5384	https://www.iucnredlist.org/species/56410/11471976
Anura	Craugastoridae	Craugastor anciano	D			https://amphibiaweb.org/species/2765	https://www.iucnredlist.org/species/56413/11472780
Anura	Craugastoridae	Craugastor andi	D		Yes	https://amphibiaweb.org/species/2766	https://www.iucnredlist.org/species/56414/11473154
Anura	Craugastoridae	Craugastor angelicus	D	Yes	Yes	https://amphibiaweb.org/species/2769	https://www.iucnredlist.org/species/56418/11473990
Anura	Craugastoridae	Craugastor aphanus	D			https://amphibiaweb.org/species/2776	https://www.iucnredlist.org/species/56426/11476501
Anura	Craugastoridae	Craugastor augusti	D		Yes	https://amphibiaweb.org/species/2784	https://www.iucnredlist.org/species/56438/11478221
Anura	Craugastoridae	Craugastor aurilegulus	D			https://amphibiaweb.org/species/2787	https://www.iucnredlist.org/species/56442/11479043
Anura	Craugastoridae	Craugastor azueroensis	D			https://amphibiaweb.org/species/2788	https://www.iucnredlist.org/species/56445/11479447
Anura	Craugastoridae	Craugastor batrachylus	D			https://amphibiaweb.org/species/2796	https://www.iucnredlist.org/species/56455/11481042
Anura	Craugastoridae	Craugastor berkenbuschii	D			https://amphibiaweb.org/species/2799	https://www.iucnredlist.org/species/56458/11481350
Anura	Craugastoridae	Craugastor blairi	D			https://amphibiaweb.org/species/9005
Anura	Craugastoridae	Craugastor bocourti	D		Yes	https://amphibiaweb.org/species/2808	https://www.iucnredlist.org/species/56468/11481964
Anura	Craugastoridae	Craugastor bransfordii	D		Yes	https://amphibiaweb.org/species/2812	https://www.iucnredlist.org/species/56472/3040145
Anura	Craugastoridae	Craugastor brocchi	D			https://amphibiaweb.org/species/2818	https://www.iucnredlist.org/species/56478/11470499
Anura	Craugastoridae	Craugastor campbelli	D			https://amphibiaweb.org/species/6658	https://www.iucnredlist.org/species/61802/12557051
Anura	Craugastoridae	Craugastor castanedai	D			https://amphibiaweb.org/species/8848
Anura	Craugastoridae	Craugastor catalinae	D			https://amphibiaweb.org/species/5395	https://www.iucnredlist.org/species/56498/11476342
Anura	Craugastoridae	Craugastor chac	D		Yes	https://amphibiaweb.org/species/2842	https://www.iucnredlist.org/species/56504/11484970
Anura	Craugastoridae	Craugastor charadra	D			https://amphibiaweb.org/species/5388	https://www.iucnredlist.org/species/56506/54366789
Anura	Craugastoridae	Craugastor chingopetaca	D			https://amphibiaweb.org/species/6891	https://www.iucnredlist.org/species/135784/4201059
Anura	Craugastoridae	Craugastor chrysozetetes	D			https://amphibiaweb.org/species/2850	https://www.iucnredlist.org/species/56513/11488131
Anura	Craugastoridae	Craugastor coffeus	D			https://amphibiaweb.org/species/5431	https://www.iucnredlist.org/species/56516/11489105
Anura	Craugastoridae	Craugastor crassidigitus	D		Yes	https://amphibiaweb.org/species/2863	https://www.iucnredlist.org/species/56528/11492990
Anura	Craugastoridae	Craugastor cruzi	D			https://amphibiaweb.org/species/2871	https://www.iucnredlist.org/species/56537/11494269
Anura	Craugastoridae	Craugastor cuaquero	D	Yes	Yes	https://amphibiaweb.org/species/2874	https://www.iucnredlist.org/species/56540/11494638
Anura	Craugastoridae	Craugastor cyanochthebius	D			https://amphibiaweb.org/species/6750	https://www.iucnredlist.org/species/135965/4221194
Anura	Craugastoridae	Craugastor daryi	D		Yes	https://amphibiaweb.org/species/2882	https://www.iucnredlist.org/species/56550/11495916
Anura	Craugastoridae	Craugastor decoratus	D			https://amphibiaweb.org/species/2883	https://www.iucnredlist.org/species/56551/11496187
Anura	Craugastoridae	Craugastor emcelae	D		Yes	https://amphibiaweb.org/species/2903	https://www.iucnredlist.org/species/56577/11499477
Anura	Craugastoridae	Craugastor emleni	D			https://amphibiaweb.org/species/5391	https://www.iucnredlist.org/species/56579/11485971
Anura	Craugastoridae	Craugastor epochthidius	D			https://amphibiaweb.org/species/5742	https://www.iucnredlist.org/species/56582/11486633
Anura	Craugastoridae	Craugastor escoces	D			https://amphibiaweb.org/species/2913	https://www.iucnredlist.org/species/56588/11488977
Anura	Craugastoridae	Craugastor evanesco	D		Yes	https://amphibiaweb.org/species/7589
Anura	Craugastoridae	Craugastor fecundus	D			https://amphibiaweb.org/species/5533	https://www.iucnredlist.org/species/56598/11492550
Anura	Craugastoridae	Craugastor fitzingeri	D		Yes	https://amphibiaweb.org/species/2918	https://www.iucnredlist.org/species/56601/11500376
Anura	Craugastoridae	Craugastor fleischmanni	D		Yes	https://amphibiaweb.org/species/2920	https://www.iucnredlist.org/species/56603/3043791
Anura	Craugastoridae	Craugastor gabbi	D			https://amphibiaweb.org/species/8493
Anura	Craugastoridae	Craugastor galacticorhinus	D			https://amphibiaweb.org/species/6337
Anura	Craugastoridae	Craugastor glaucus	D			https://amphibiaweb.org/species/2936	https://www.iucnredlist.org/species/56622/11507703
Anura	Craugastoridae	Craugastor gollmeri	D		Yes	https://amphibiaweb.org/species/2937	https://www.iucnredlist.org/species/56623/54349953
Anura	Craugastoridae	Craugastor greggi	D			https://amphibiaweb.org/species/2945	https://www.iucnredlist.org/species/56631/11510541
Anura	Craugastoridae	Craugastor guerreroensis	D			https://amphibiaweb.org/species/2953	https://www.iucnredlist.org/species/56639/11511941
Anura	Craugastoridae	Craugastor gulosus	D			https://amphibiaweb.org/species/5989	https://www.iucnredlist.org/species/56641/3045831
Anura	Craugastoridae	Craugastor gutschei	D			https://amphibiaweb.org/species/8849
Anura	Craugastoridae	Craugastor hobartsmithi	D			https://amphibiaweb.org/species/6645	https://www.iucnredlist.org/species/56654/11514376
Anura	Craugastoridae	Craugastor inachus	D			https://amphibiaweb.org/species/5385	https://www.iucnredlist.org/species/56665/11514902
Anura	Craugastoridae	Craugastor laevissimus	D			https://amphibiaweb.org/species/6150	https://www.iucnredlist.org/species/56697/11509162
Anura	Craugastoridae	Craugastor laticeps	D		Yes	https://amphibiaweb.org/species/3008	https://www.iucnredlist.org/species/56703/11517589
Anura	Craugastoridae	Craugastor lauraster	D		Yes	https://amphibiaweb.org/species/3011	https://www.iucnredlist.org/species/56707/11518856
Anura	Craugastoridae	Craugastor lineatus	D		Yes	https://amphibiaweb.org/species/3023	https://www.iucnredlist.org/species/56721/11523692
Anura	Craugastoridae	Craugastor loki	D		Yes	https://amphibiaweb.org/species/6604	https://www.iucnredlist.org/species/56726/11525147
Anura	Craugastoridae	Craugastor longirostris	D		Yes	https://amphibiaweb.org/species/3028	https://www.iucnredlist.org/species/56728/11526057
Anura	Craugastoridae	Craugastor matudai	D			https://amphibiaweb.org/species/3046	https://www.iucnredlist.org/species/56748/11530557
Anura	Craugastoridae	Craugastor megacephalus	D		Yes	https://amphibiaweb.org/species/5988	https://www.iucnredlist.org/species/56751/11531179
Anura	Craugastoridae	Craugastor megalotympanum	D			https://amphibiaweb.org/species/3051	https://www.iucnredlist.org/species/56753/11531557
Anura	Craugastoridae	Craugastor melanostictus	D		Yes	https://amphibiaweb.org/species/3054	https://www.iucnredlist.org/species/56757/54350480
Anura	Craugastoridae	Craugastor merendonensis	D			https://amphibiaweb.org/species/3057	https://www.iucnredlist.org/species/56761/11517739
Anura	Craugastoridae	Craugastor metriosistus	D			https://amphibiaweb.org/species/8430	https://www.iucnredlist.org/species/88298694/98206013
Anura	Craugastoridae	Craugastor mexicanus	D		Yes	https://amphibiaweb.org/species/3059	https://www.iucnredlist.org/species/56764/11532332
Anura	Craugastoridae	Craugastor milesi	D			https://amphibiaweb.org/species/3060	https://www.iucnredlist.org/species/56765/11532463
Anura	Craugastoridae	Craugastor mimus	D		Yes	https://amphibiaweb.org/species/3061	https://www.iucnredlist.org/species/56766/11532949
Anura	Craugastoridae	Craugastor monnichorum	D			https://amphibiaweb.org/species/3069	https://www.iucnredlist.org/species/56775/11519404
Anura	Craugastoridae	Craugastor montanus	D			https://amphibiaweb.org/species/3198	https://www.iucnredlist.org/species/56948/11558766
Anura	Craugastoridae	Craugastor myllomyllon	D			https://amphibiaweb.org/species/5858	https://www.iucnredlist.org/species/56782/11521777
Anura	Craugastoridae	Craugastor nefrens	D			https://amphibiaweb.org/species/6659	https://www.iucnredlist.org/species/61803/12557239
Anura	Craugastoridae	Craugastor noblei	D		Yes	https://amphibiaweb.org/species/3085	https://www.iucnredlist.org/species/56795/3049654
Anura	Craugastoridae	Craugastor obesus	D	Yes	Yes	https://amphibiaweb.org/species/5396	https://www.iucnredlist.org/species/56799/3050126
Anura	Craugastoridae	Craugastor occidentalis	D			https://amphibiaweb.org/species/3090	https://www.iucnredlist.org/species/56801/11533927
Anura	Craugastoridae	Craugastor olanchano	D			https://amphibiaweb.org/species/5392	https://www.iucnredlist.org/species/56807/11535429
Anura	Craugastoridae	Craugastor omiltemanus	D			https://amphibiaweb.org/species/3096	https://www.iucnredlist.org/species/56809/53966103
Anura	Craugastoridae	Craugastor omoaensis	D			https://amphibiaweb.org/species/5534	https://www.iucnredlist.org/species/56810/11536214
Anura	Craugastoridae	Craugastor opimus	D			https://amphibiaweb.org/species/5991	https://www.iucnredlist.org/species/56811/54350778
Anura	Craugastoridae	Craugastor palenque	D			https://amphibiaweb.org/species/5382	https://www.iucnredlist.org/species/56821/11539459
Anura	Craugastoridae	Craugastor pechorum	D			https://amphibiaweb.org/species/5390	https://www.iucnredlist.org/species/56838/11543291
Anura	Craugastoridae	Craugastor pelorus	D			https://amphibiaweb.org/species/5381	https://www.iucnredlist.org/species/56840/11543607
Anura	Craugastoridae	Craugastor persimilis	D		Yes	https://amphibiaweb.org/species/6605	https://www.iucnredlist.org/species/56847/11544425
Anura	Craugastoridae	Craugastor phasma	D			https://amphibiaweb.org/species/3128	https://www.iucnredlist.org/species/56853/11545473
Anura	Craugastoridae	Craugastor podiciferus	D		Yes	https://amphibiaweb.org/species/3141	https://www.iucnredlist.org/species/56870/11547021
Anura	Craugastoridae	Craugastor polymniae	D			https://amphibiaweb.org/species/3142	https://www.iucnredlist.org/species/56872/11547261
Anura	Craugastoridae	Craugastor polyptychus	D		Yes	https://amphibiaweb.org/species/6606	https://www.iucnredlist.org/species/56873/11547392
Anura	Craugastoridae	Craugastor pozo	D			https://amphibiaweb.org/species/3145	https://www.iucnredlist.org/species/56876/11535051
Anura	Craugastoridae	Craugastor psephosypharus	D			https://amphibiaweb.org/species/3152	https://www.iucnredlist.org/species/56882/11536599
Anura	Craugastoridae	Craugastor punctariolus	D		Yes	https://amphibiaweb.org/species/3156	https://www.iucnredlist.org/species/56888/11538474
Anura	Craugastoridae	Craugastor pygmaeus	D		Yes	https://amphibiaweb.org/species/3159	https://www.iucnredlist.org/species/56891/11539340
Anura	Craugastoridae	Craugastor raniformis	D		Yes	https://amphibiaweb.org/species/3166	https://www.iucnredlist.org/species/56900/11548103
Anura	Craugastoridae	Craugastor ranoides	D	Yes	Yes	https://amphibiaweb.org/species/6154	https://www.iucnredlist.org/species/56901/11548327
Anura	Craugastoridae	Craugastor rayo	D			https://amphibiaweb.org/species/3167	https://www.iucnredlist.org/species/56902/11548619
Anura	Craugastoridae	Craugastor rhodopis	D		Yes	https://amphibiaweb.org/species/3172	https://www.iucnredlist.org/species/56910/11550427
Anura	Craugastoridae	Craugastor rhyacobatrachus	D			https://amphibiaweb.org/species/5394	https://www.iucnredlist.org/species/56913/11551412
Anura	Craugastoridae	Craugastor rivulus	D			https://amphibiaweb.org/species/5383	https://www.iucnredlist.org/species/56921/11553955
Anura	Craugastoridae	Craugastor rostralis	D			https://amphibiaweb.org/species/3182	https://www.iucnredlist.org/species/56925/11555383
Anura	Craugastoridae	Craugastor rugosus	D			https://amphibiaweb.org/species/5990	https://www.iucnredlist.org/species/56933/11556731
Anura	Craugastoridae	Craugastor rugulosus	D		Yes	https://amphibiaweb.org/species/3188	https://www.iucnredlist.org/species/56934/11556868
Anura	Craugastoridae	Craugastor rupinius	D		Yes	https://amphibiaweb.org/species/5380	https://www.iucnredlist.org/species/56937/11557193
Anura	Craugastoridae	Craugastor sabrinus	D			https://amphibiaweb.org/species/5387	https://www.iucnredlist.org/species/56940/54370744
Anura	Craugastoridae	Craugastor sagui	D			https://amphibiaweb.org/species/9003
Anura	Craugastoridae	Craugastor saltator	D		Yes	https://amphibiaweb.org/species/7300
Anura	Craugastoridae	Craugastor saltuarius	D			https://amphibiaweb.org/species/5586	https://www.iucnredlist.org/species/56942/11557866
Anura	Craugastoridae	Craugastor sandersoni	D		Yes	https://amphibiaweb.org/species/6158	https://www.iucnredlist.org/species/56946/11558459
Anura	Craugastoridae	Craugastor silvicola	D			https://amphibiaweb.org/species/3212	https://www.iucnredlist.org/species/56964/11548738
Anura	Craugastoridae	Craugastor spatulatus	D		Yes	https://amphibiaweb.org/species/3219	https://www.iucnredlist.org/species/56973/11561945
Anura	Craugastoridae	Craugastor stadelmani	D			https://amphibiaweb.org/species/3222	https://www.iucnredlist.org/species/56976/11562277
Anura	Craugastoridae	Craugastor stejnegerianus	D		Yes	https://amphibiaweb.org/species/3223	https://www.iucnredlist.org/species/56977/54351697
Anura	Craugastoridae	Craugastor stuarti	D		Yes	https://amphibiaweb.org/species/3226	https://www.iucnredlist.org/species/56980/11549725
Anura	Craugastoridae	Craugastor tabasarae	D		Yes	https://amphibiaweb.org/species/6598	https://www.iucnredlist.org/species/61804/12557432
Anura	Craugastoridae	Craugastor talamancae	D		Yes	https://amphibiaweb.org/species/3235	https://www.iucnredlist.org/species/56992/54351828
Anura	Craugastoridae	Craugastor tarahumaraensis	D		Yes	https://amphibiaweb.org/species/3237	https://www.iucnredlist.org/species/56994/11554082
Anura	Craugastoridae	Craugastor taurus	D			https://amphibiaweb.org/species/3238	https://www.iucnredlist.org/species/56995/11554336
Anura	Craugastoridae	Craugastor taylori	D			https://amphibiaweb.org/species/3239	https://www.iucnredlist.org/species/56996/11554821
Anura	Craugastoridae	Craugastor trachydermus	D		Yes	https://amphibiaweb.org/species/3252	https://www.iucnredlist.org/species/57013/11566771
Anura	Craugastoridae	Craugastor underwoodi	D		Yes	https://amphibiaweb.org/species/6607	https://www.iucnredlist.org/species/57022/54351959
Anura	Craugastoridae	Craugastor uno	D		Yes	https://amphibiaweb.org/species/3259	https://www.iucnredlist.org/species/57025/11570102
Anura	Craugastoridae	Craugastor vocalis	D			https://amphibiaweb.org/species/3279	https://www.iucnredlist.org/species/57048/11574269
Anura	Craugastoridae	Craugastor vulcani	D			https://amphibiaweb.org/species/6161	https://www.iucnredlist.org/species/57050/11574639
Anura	Craugastoridae	Craugastor xucanebi	D			https://amphibiaweb.org/species/3289	https://www.iucnredlist.org/species/57060/54371795
Anura	Craugastoridae	Craugastor yucatanensis	D			https://amphibiaweb.org/species/3291	https://www.iucnredlist.org/species/57063/53968530
Anura	Craugastoridae	Craugastor zunigai	D			https://amphibiaweb.org/species/9004
Anura	Craugastoridae	Dischidodactylus colonnelloi	D			https://amphibiaweb.org/species/2617	https://www.iucnredlist.org/species/56382/11457972
Anura	Craugastoridae	Dischidodactylus duidensis	D			https://amphibiaweb.org/species/2618	https://www.iucnredlist.org/species/56383/11458141
Anura	Craugastoridae	Eleutherodactylus bilineatus	D	Yes	Yes	https://amphibiaweb.org/species/2803	https://www.iucnredlist.org/species/56462/11468784
Anura	Craugastoridae	Euparkerella brasiliensis	D		Yes	https://amphibiaweb.org/species/2620	https://www.iucnredlist.org/species/57071/11576927
Anura	Craugastoridae	Euparkerella cochranae	D		Yes	https://amphibiaweb.org/species/2621	https://www.iucnredlist.org/species/57072/11577039
Anura	Craugastoridae	Euparkerella cryptica	D			https://amphibiaweb.org/species/8347
Anura	Craugastoridae	Euparkerella robusta	D		Yes	https://amphibiaweb.org/species/2622	https://www.iucnredlist.org/species/57073/11577140
Anura	Craugastoridae	Euparkerella tridactyla	D		Yes	https://amphibiaweb.org/species/2623	https://www.iucnredlist.org/species/57074/11577252
Anura	Craugastoridae	Haddadus aramunha	D		Yes	https://amphibiaweb.org/species/7113	https://www.iucnredlist.org/species/158465/5199069
Anura	Craugastoridae	Haddadus binotatus	D		Yes	https://amphibiaweb.org/species/2804	https://www.iucnredlist.org/species/56463/11469352
Anura	Craugastoridae	Haddadus plicifer	D			https://amphibiaweb.org/species/3140	https://www.iucnredlist.org/species/56868/11546660
Anura	Craugastoridae	Holoaden bradei	D		Yes	https://amphibiaweb.org/species/2636	https://www.iucnredlist.org/species/10215/3183473
Anura	Craugastoridae	Holoaden luederwaldti	D	Yes	Yes	https://amphibiaweb.org/species/2637	https://www.iucnredlist.org/species/57082/11566629
Anura	Craugastoridae	Holoaden pholeter	D			https://amphibiaweb.org/species/7215	https://www.iucnredlist.org/species/158620/5242224
Anura	Craugastoridae	Holoaden suarezi	D			https://amphibiaweb.org/species/7962
Anura	Craugastoridae	Lynchius flavomaculatus	D	Yes	Yes	https://amphibiaweb.org/species/2656	https://www.iucnredlist.org/species/57209/89211040
Anura	Craugastoridae	Lynchius megacephalus	D	Yes		https://amphibiaweb.org/species/8986		Ron et al. 2019
Anura	Craugastoridae	Lynchius nebulanastes	D		Yes	https://amphibiaweb.org/species/2663	https://www.iucnredlist.org/species/57220/89212044
Anura	Craugastoridae	Lynchius oblitus	D			https://amphibiaweb.org/species/8563	https://www.iucnredlist.org/species/111351487/111351495
Anura	Craugastoridae	Lynchius parkeri	D		Yes	https://amphibiaweb.org/species/2664	https://www.iucnredlist.org/species/57221/89212150
Anura	Craugastoridae	Lynchius simmonsi	D	Yes	Yes	https://amphibiaweb.org/species/2646	https://www.iucnredlist.org/species/57108/11580166
Anura	Craugastoridae	Lynchius tabaconas	D			https://amphibiaweb.org/species/8564	https://www.iucnredlist.org/species/111351516/111351558
Anura	Craugastoridae	Microkayla adenopleura	D			https://amphibiaweb.org/species/5946	https://www.iucnredlist.org/species/57199/11588013
Anura	Craugastoridae	Microkayla ankohuma	D			https://amphibiaweb.org/species/7046	https://www.iucnredlist.org/species/136053/4242964
Anura	Craugastoridae	Microkayla boettgeri	D			https://amphibiaweb.org/species/6871	https://www.iucnredlist.org/species/136021/89219032
Anura	Craugastoridae	Microkayla chacaltaya	D			https://amphibiaweb.org/species/7047	https://www.iucnredlist.org/species/136165/4253522
Anura	Craugastoridae	Microkayla chapi	D			https://amphibiaweb.org/species/8676
Anura	Craugastoridae	Microkayla chaupi	D			https://amphibiaweb.org/species/8558
Anura	Craugastoridae	Microkayla chilina	D			https://amphibiaweb.org/species/8677
Anura	Craugastoridae	Microkayla colla	D			https://amphibiaweb.org/species/8559
Anura	Craugastoridae	Microkayla condoriri	D			https://amphibiaweb.org/species/7048	https://www.iucnredlist.org/species/135911/4219846
Anura	Craugastoridae	Microkayla guillei	D			https://amphibiaweb.org/species/7049	https://www.iucnredlist.org/species/135999/4224501
Anura	Craugastoridae	Microkayla harveyi	D			https://amphibiaweb.org/species/7050	https://www.iucnredlist.org/species/136101/4235227
Anura	Craugastoridae	Microkayla huayna	D			https://amphibiaweb.org/species/8744
Anura	Craugastoridae	Microkayla iani	D			https://amphibiaweb.org/species/7051	https://www.iucnredlist.org/species/136102/4235698
Anura	Craugastoridae	Microkayla iatamasi	D		Yes	https://amphibiaweb.org/species/5945	https://www.iucnredlist.org/species/57212/11600204
Anura	Craugastoridae	Microkayla illampu	D			https://amphibiaweb.org/species/7052	https://www.iucnredlist.org/species/136030/4234726
Anura	Craugastoridae	Microkayla illimani	D			https://amphibiaweb.org/species/7053	https://www.iucnredlist.org/species/136103/4236355
Anura	Craugastoridae	Microkayla kallawaya	D			https://amphibiaweb.org/species/7054	https://www.iucnredlist.org/species/136145/4249947
Anura	Craugastoridae	Microkayla katantika	D			https://amphibiaweb.org/species/7055	https://www.iucnredlist.org/species/135741/4195525
Anura	Craugastoridae	Microkayla kempffi	D			https://amphibiaweb.org/species/2658	https://www.iucnredlist.org/species/57215/11601334
Anura	Craugastoridae	Microkayla melanocheira	D			https://amphibiaweb.org/species/8560
Anura	Craugastoridae	Microkayla pinguis	D			https://amphibiaweb.org/species/5488	https://www.iucnredlist.org/species/57226/11605205
Anura	Craugastoridae	Microkayla quimsacruzis	D			https://amphibiaweb.org/species/7056	https://www.iucnredlist.org/species/136104/4237038
Anura	Craugastoridae	Microkayla saltator	D			https://amphibiaweb.org/species/7057	https://www.iucnredlist.org/species/136150/4250973
Anura	Craugastoridae	Microkayla teqta	D			https://amphibiaweb.org/species/8261
Anura	Craugastoridae	Microkayla wettsteini	D		Yes	https://amphibiaweb.org/species/2670	https://www.iucnredlist.org/species/57230/11605917
Anura	Craugastoridae	Niceforonia adenobrachia	D			https://amphibiaweb.org/species/5615	https://www.iucnredlist.org/species/57198/85894745
Anura	Craugastoridae	Niceforonia aderca	D			https://amphibiaweb.org/species/6587	https://www.iucnredlist.org/species/56398/11462664
Anura	Craugastoridae	Niceforonia araiodactyla	D			https://amphibiaweb.org/species/5873	https://www.iucnredlist.org/species/56430/89205215
Anura	Craugastoridae	Niceforonia babax	D			https://amphibiaweb.org/species/2789	https://www.iucnredlist.org/species/56446/11479598
Anura	Craugastoridae	Niceforonia brunnea	D		Yes	https://amphibiaweb.org/species/2653	https://www.iucnredlist.org/species/57203/11596782
Anura	Craugastoridae	Niceforonia columbiana	D			https://amphibiaweb.org/species/2654	https://www.iucnredlist.org/species/57205/86523621
Anura	Craugastoridae	Niceforonia dolops	D	Yes	Yes	https://amphibiaweb.org/species/2896	https://www.iucnredlist.org/species/56568/11497824
Anura	Craugastoridae	Niceforonia elassodiscus	D		Yes	https://amphibiaweb.org/species/2901	https://www.iucnredlist.org/species/56575/11498921
Anura	Craugastoridae	Niceforonia fallaciosa	D			https://amphibiaweb.org/species/5333	https://www.iucnredlist.org/species/57208/89210910
Anura	Craugastoridae	Niceforonia latens	D			https://amphibiaweb.org/species/3007	https://www.iucnredlist.org/species/56702/85871475
Anura	Craugastoridae	Niceforonia lucida	D			https://amphibiaweb.org/species/2660	https://www.iucnredlist.org/species/57217/89211791
Anura	Craugastoridae	Niceforonia mantipus	D			https://amphibiaweb.org/species/3040	https://www.iucnredlist.org/species/56741/85868383
Anura	Craugastoridae	Niceforonia nana	D			https://amphibiaweb.org/species/2662	https://www.iucnredlist.org/species/57219/85895597
Anura	Craugastoridae	Niceforonia nigrovittata	D			https://amphibiaweb.org/species/3082	https://www.iucnredlist.org/species/56792/85867854
Anura	Craugastoridae	Niceforonia peraccai	D		Yes	https://amphibiaweb.org/species/2665	https://www.iucnredlist.org/species/57222/11603954
Anura	Craugastoridae	Noblella carrascoicola	D			https://amphibiaweb.org/species/5489	https://www.iucnredlist.org/species/57231/11606162
Anura	Craugastoridae	Noblella coloma	D			https://amphibiaweb.org/species/7351	https://www.iucnredlist.org/species/185791/1783224
Anura	Craugastoridae	Noblella duellmani	D			https://amphibiaweb.org/species/6284	https://www.iucnredlist.org/species/199972/89224595
Anura	Craugastoridae	Noblella heyeri	D		Yes	https://amphibiaweb.org/species/2672	https://www.iucnredlist.org/species/57232/11606259
Anura	Craugastoridae	Noblella lochites	D		Yes	https://amphibiaweb.org/species/2673	https://www.iucnredlist.org/species/57233/11606382
Anura	Craugastoridae	Noblella lynchi	D			https://amphibiaweb.org/species/2674	https://www.iucnredlist.org/species/57234/89212949
Anura	Craugastoridae	Noblella madreselva	D			https://amphibiaweb.org/species/8356	https://www.iucnredlist.org/species/89183310/89226277
Anura	Craugastoridae	Noblella myrmecoides	D	Yes	Yes	https://amphibiaweb.org/species/2675	https://www.iucnredlist.org/species/57235/11606716
Anura	Craugastoridae	Noblella personina	D			https://amphibiaweb.org/species/7994
Anura	Craugastoridae	Noblella peruviana	D		Yes	https://amphibiaweb.org/species/2668	https://www.iucnredlist.org/species/161800/89222284
Anura	Craugastoridae	Noblella pygmaea	D			https://amphibiaweb.org/species/7268	https://www.iucnredlist.org/species/190996/89223966
Anura	Craugastoridae	Noblella ritarasquinae	D			https://amphibiaweb.org/species/5921	https://www.iucnredlist.org/species/57236/11606867
Anura	Craugastoridae	Noblella thiuni	D	Yes		https://amphibiaweb.org/species/8997
Anura	Craugastoridae	Oreobates amarakaeri	D			https://amphibiaweb.org/species/7875	https://www.iucnredlist.org/species/87763480/87763500
Anura	Craugastoridae	Oreobates antrum	D	Yes		https://amphibiaweb.org/species/8872
Anura	Craugastoridae	Oreobates ayacucho	D		Yes	https://amphibiaweb.org/species/7038	https://www.iucnredlist.org/species/136047/89219648
Anura	Craugastoridae	Oreobates barituensis	D	Yes	Yes	https://amphibiaweb.org/species/7197	https://www.iucnredlist.org/species/18435652/20174921
Anura	Craugastoridae	Oreobates berdemenos	D			https://amphibiaweb.org/species/8175	https://www.iucnredlist.org/species/87734849/87734864
Anura	Craugastoridae	Oreobates choristolemma	D		Yes	https://amphibiaweb.org/species/6657	https://www.iucnredlist.org/species/61827/12564564
Anura	Craugastoridae	Oreobates crepitans	D			https://amphibiaweb.org/species/5737	https://www.iucnredlist.org/species/56531/11493429
Anura	Craugastoridae	Oreobates cruralis	D		Yes	https://amphibiaweb.org/species/2870	https://www.iucnredlist.org/species/56536/11494151
Anura	Craugastoridae	Oreobates discoidalis	D		Yes	https://amphibiaweb.org/species/2893	https://www.iucnredlist.org/species/56564/11484610
Anura	Craugastoridae	Oreobates gemcare	D		Yes	https://amphibiaweb.org/species/7876	https://www.iucnredlist.org/species/78526152/89226112
Anura	Craugastoridae	Oreobates granulosus	D	Yes	Yes	https://amphibiaweb.org/species/7100	https://www.iucnredlist.org/species/88380860/89226237
Anura	Craugastoridae	Oreobates heterodactylus	D	Yes	Yes	https://amphibiaweb.org/species/2965	https://www.iucnredlist.org/species/56653/11514277
Anura	Craugastoridae	Oreobates ibischi	D		Yes	https://amphibiaweb.org/species/5823	https://www.iucnredlist.org/species/56661/11500606
Anura	Craugastoridae	Oreobates lehri	D	Yes	Yes	https://amphibiaweb.org/species/6920	https://www.iucnredlist.org/species/78526171/518002
Anura	Craugastoridae	Oreobates lundbergi	D		Yes	https://amphibiaweb.org/species/6438	https://www.iucnredlist.org/species/61810/89214941
Anura	Craugastoridae	Oreobates machiguenga	D		Yes	https://amphibiaweb.org/species/7877	https://www.iucnredlist.org/species/78527107/89226117
Anura	Craugastoridae	Oreobates madidi	D	Yes	Yes	https://amphibiaweb.org/species/6663	https://www.iucnredlist.org/species/61811/12560796
Anura	Craugastoridae	Oreobates pereger	D	Yes	Yes	https://amphibiaweb.org/species/2666	https://www.iucnredlist.org/species/57223/3056964
Anura	Craugastoridae	Oreobates quixensis	D		Yes	https://amphibiaweb.org/species/2643	https://www.iucnredlist.org/species/57105/11579455
Anura	Craugastoridae	Oreobates remotus	D		Yes	https://amphibiaweb.org/species/7765
Anura	Craugastoridae	Oreobates sanctaecrucis	D	Yes	Yes	https://amphibiaweb.org/species/2644	https://www.iucnredlist.org/species/57106/11579708
Anura	Craugastoridae	Oreobates sanderi	D	Yes	Yes	https://amphibiaweb.org/species/6465	https://www.iucnredlist.org/species/61828/12564792
Anura	Craugastoridae	Oreobates saxatilis	D	Yes	Yes	https://amphibiaweb.org/species/2645	https://www.iucnredlist.org/species/57107/3054922
Anura	Craugastoridae	Oreobates yanucu	D			https://amphibiaweb.org/species/8575
Anura	Craugastoridae	Oreobates zongoensis	D			https://amphibiaweb.org/species/5600	https://www.iucnredlist.org/species/57067/11576375
Anura	Craugastoridae	Phrynopus anancites	D			https://amphibiaweb.org/species/8628	https://www.iucnredlist.org/species/114106772/114106812
Anura	Craugastoridae	Phrynopus auriculatus	D			https://amphibiaweb.org/species/7065	https://www.iucnredlist.org/species/158538/89221928
Anura	Craugastoridae	Phrynopus badius	D			https://amphibiaweb.org/species/7929	https://www.iucnredlist.org/species/78534587/89226122
Anura	Craugastoridae	Phrynopus barthlenae	D	Yes	Yes	https://amphibiaweb.org/species/6265	https://www.iucnredlist.org/species/57201/89210407
Anura	Craugastoridae	Phrynopus bracki	D		Yes	https://amphibiaweb.org/species/2652	https://www.iucnredlist.org/species/57202/89210514
Anura	Craugastoridae	Phrynopus bufoides	D	Yes	Yes	https://amphibiaweb.org/species/6531	https://www.iucnredlist.org/species/61829/89215666
Anura	Craugastoridae	Phrynopus capitalis	D			https://amphibiaweb.org/species/8629	https://www.iucnredlist.org/species/114106920/114106936
Anura	Craugastoridae	Phrynopus chaparroi	D			https://amphibiaweb.org/species/8208	https://www.iucnredlist.org/species/78534591/89226127
Anura	Craugastoridae	Phrynopus daemon	D			https://amphibiaweb.org/species/8390	https://www.iucnredlist.org/species/89255161/106127040
Anura	Craugastoridae	Phrynopus dagmarae	D			https://amphibiaweb.org/species/5981	https://www.iucnredlist.org/species/57207/89210796
Anura	Craugastoridae	Phrynopus dumicola	D			https://amphibiaweb.org/species/8630	https://www.iucnredlist.org/species/114106982/114106994
Anura	Craugastoridae	Phrynopus heimorum	D		Yes	https://amphibiaweb.org/species/5847	https://www.iucnredlist.org/species/57210/89211204
Anura	Craugastoridae	Phrynopus horstpauli	D	Yes	Yes	https://amphibiaweb.org/species/5848	https://www.iucnredlist.org/species/57211/89211332
Anura	Craugastoridae	Phrynopus interstinctus	D			https://amphibiaweb.org/species/7917	https://www.iucnredlist.org/species/78534603/89226137
Anura	Craugastoridae	Phrynopus inti	D	Yes		https://amphibiaweb.org/species/8746	https://www.iucnredlist.org/species/125189785/125189811
Anura	Craugastoridae	Phrynopus juninensis	D		Yes	https://amphibiaweb.org/species/2657	https://www.iucnredlist.org/species/57213/89211539
Anura	Craugastoridae	Phrynopus kauneorum	D		Yes	https://amphibiaweb.org/species/5982	https://www.iucnredlist.org/species/57214/89211672
Anura	Craugastoridae	Phrynopus kotosh	D			https://amphibiaweb.org/species/7039	https://www.iucnredlist.org/species/136006/89218780
Anura	Craugastoridae	Phrynopus lapidoides	D			https://amphibiaweb.org/species/8694	https://www.iucnredlist.org/species/115792225/115792227
Anura	Craugastoridae	Phrynopus lechriorhynchus	D			https://amphibiaweb.org/species/7195	https://www.iucnredlist.org/species/78534606/89226142
Anura	Craugastoridae	Phrynopus mariellaleo	D	Yes		https://amphibiaweb.org/species/8881
Anura	Craugastoridae	Phrynopus miroslawae	D			https://amphibiaweb.org/species/7111	https://www.iucnredlist.org/species/18435514/89224725
Anura	Craugastoridae	Phrynopus montium	D			https://amphibiaweb.org/species/2661	https://www.iucnredlist.org/species/57218/89211934
Anura	Craugastoridae	Phrynopus oblivius	D			https://amphibiaweb.org/species/7040	https://www.iucnredlist.org/species/135852/89217816
Anura	Craugastoridae	Phrynopus paucari	D			https://amphibiaweb.org/species/6532	https://www.iucnredlist.org/species/61830/89215785
Anura	Craugastoridae	Phrynopus personatus	D			https://amphibiaweb.org/species/8631	https://www.iucnredlist.org/species/114107064/114107068
Anura	Craugastoridae	Phrynopus peruanus	D			https://amphibiaweb.org/species/2667	https://www.iucnredlist.org/species/57224/89212319
Anura	Craugastoridae	Phrynopus pesantesi	D	Yes	Yes	https://amphibiaweb.org/species/6533	https://www.iucnredlist.org/species/61831/89215908
Anura	Craugastoridae	Phrynopus tautzorum	D	Yes	Yes	https://amphibiaweb.org/species/6603	https://www.iucnredlist.org/species/135826/89217288
Anura	Craugastoridae	Phrynopus thompsoni	D			https://amphibiaweb.org/species/6294	https://www.iucnredlist.org/species/57229/89212602
Anura	Craugastoridae	Phrynopus tribulosus	D			https://amphibiaweb.org/species/7066	https://www.iucnredlist.org/species/158539/89222030
Anura	Craugastoridae	Phrynopus unchog	D			https://amphibiaweb.org/species/8695	https://www.iucnredlist.org/species/115792235/115792237
Anura	Craugastoridae	Phrynopus valquii	D			https://amphibiaweb.org/species/8389	https://www.iucnredlist.org/species/89255144/106127063
Anura	Craugastoridae	Phrynopus vestigiatus	D			https://amphibiaweb.org/species/7918	https://www.iucnredlist.org/species/78535863/89226147
Anura	Craugastoridae	Pristimantis aaptus	D			https://amphibiaweb.org/species/2743	https://www.iucnredlist.org/species/56386/61409078
Anura	Craugastoridae	Pristimantis abakapa	D			https://amphibiaweb.org/species/8028
Anura	Craugastoridae	Pristimantis academicus	D			https://amphibiaweb.org/species/7619
Anura	Craugastoridae	Pristimantis acatallelus	D		Yes	https://amphibiaweb.org/species/2745	https://www.iucnredlist.org/species/56388/85856392
Anura	Craugastoridae	Pristimantis acerus	D		Yes	https://amphibiaweb.org/species/2746	https://www.iucnredlist.org/species/56389/11459660
Anura	Craugastoridae	Pristimantis achatinus	D		Yes	https://amphibiaweb.org/species/2747	https://www.iucnredlist.org/species/56390/54349179
Anura	Craugastoridae	Pristimantis actinolaimus	D			https://amphibiaweb.org/species/5428	https://www.iucnredlist.org/species/56392/85856566
Anura	Craugastoridae	Pristimantis actites	D		Yes	https://amphibiaweb.org/species/2749	https://www.iucnredlist.org/species/56393/11461193
Anura	Craugastoridae	Pristimantis acuminatus	D		Yes	https://amphibiaweb.org/species/2750	https://www.iucnredlist.org/species/56394/86142998
Anura	Craugastoridae	Pristimantis acutirostris	D			https://amphibiaweb.org/species/2751	https://www.iucnredlist.org/species/56395/85856660
Anura	Craugastoridae	Pristimantis adiastolus	D			https://amphibiaweb.org/species/7067	https://www.iucnredlist.org/species/136105/89220621
Anura	Craugastoridae	Pristimantis adnus	D			https://amphibiaweb.org/species/7498
Anura	Craugastoridae	Pristimantis aemulatus	D			https://amphibiaweb.org/species/5727	https://www.iucnredlist.org/species/56399/11463117
Anura	Craugastoridae	Pristimantis affinis	D		Yes	https://amphibiaweb.org/species/2753	https://www.iucnredlist.org/species/56400/85856751
Anura	Craugastoridae	Pristimantis alalocophus	D			https://amphibiaweb.org/species/2754	https://www.iucnredlist.org/species/56401/85856058
Anura	Craugastoridae	Pristimantis albericoi	D			https://amphibiaweb.org/species/5728	https://www.iucnredlist.org/species/56402/85856136
Anura	Craugastoridae	Pristimantis albertus	D			https://amphibiaweb.org/species/7068	https://www.iucnredlist.org/species/135900/89218505
Anura	Craugastoridae	Pristimantis albujai	D			https://amphibiaweb.org/species/8714
Anura	Craugastoridae	Pristimantis allpapuyu	D			https://amphibiaweb.org/species/8502
Anura	Craugastoridae	Pristimantis almendariz	D			https://amphibiaweb.org/species/8102
Anura	Craugastoridae	Pristimantis altae	D		Yes	https://amphibiaweb.org/species/2759	https://www.iucnredlist.org/species/56406/11470632
Anura	Craugastoridae	Pristimantis altamazonicus	D		Yes	https://amphibiaweb.org/species/2760	https://www.iucnredlist.org/species/56407/11470948
Anura	Craugastoridae	Pristimantis altamnis	D		Yes	https://amphibiaweb.org/species/7135	https://www.iucnredlist.org/species/158541/5210371
Anura	Craugastoridae	Pristimantis ameliae	D			https://amphibiaweb.org/species/9175
Anura	Craugastoridae	Pristimantis amydrotus	D			https://amphibiaweb.org/species/7005	https://www.iucnredlist.org/species/136012/89218905
Anura	Craugastoridae	Pristimantis andinogigas	D	Yes		https://amphibiaweb.org/species/9026
Anura	Craugastoridae	Pristimantis andinognomus	D			https://amphibiaweb.org/species/7224
Anura	Craugastoridae	Pristimantis anemerus	D			https://amphibiaweb.org/species/5877	https://www.iucnredlist.org/species/56417/89205142
Anura	Craugastoridae	Pristimantis angustilineatus	D		Yes	https://amphibiaweb.org/species/6588	https://www.iucnredlist.org/species/56420/85862629
Anura	Craugastoridae	Pristimantis aniptopalmatus	D		Yes	https://amphibiaweb.org/species/6535	https://www.iucnredlist.org/species/61806/3107566
Anura	Craugastoridae	Pristimantis anolirex	D		Yes	https://amphibiaweb.org/species/2771	https://www.iucnredlist.org/species/56421/11474853
Anura	Craugastoridae	Pristimantis anotis	D			https://amphibiaweb.org/species/2774	https://www.iucnredlist.org/species/56423/11475540
Anura	Craugastoridae	Pristimantis antisuyu	D	Yes		https://amphibiaweb.org/species/8800
Anura	Craugastoridae	Pristimantis apiculatus	D			https://amphibiaweb.org/species/2777	https://www.iucnredlist.org/species/56427/85862138
Anura	Craugastoridae	Pristimantis appendiculatus	D		Yes	https://amphibiaweb.org/species/2779	https://www.iucnredlist.org/species/56429/86476191
Anura	Craugastoridae	Pristimantis aquilonaris	D			https://amphibiaweb.org/species/7043	https://www.iucnredlist.org/species/136015/516817
Anura	Craugastoridae	Pristimantis ardalonychus	D		Yes	https://amphibiaweb.org/species/5878	https://www.iucnredlist.org/species/56431/89205310
Anura	Craugastoridae	Pristimantis ardyae	D			https://amphibiaweb.org/species/8111
Anura	Craugastoridae	Pristimantis ashaninka	D			https://amphibiaweb.org/species/8567	https://www.iucnredlist.org/species/112690622/112690701
Anura	Craugastoridae	Pristimantis atrabracus	D			https://amphibiaweb.org/species/5874	https://www.iucnredlist.org/species/56435/89205409
Anura	Craugastoridae	Pristimantis atratus	D			https://amphibiaweb.org/species/2782	https://www.iucnredlist.org/species/56436/11477874
Anura	Craugastoridae	Pristimantis attenboroughi	D			https://amphibiaweb.org/species/8599	https://www.iucnredlist.org/species/114104884/114104893
Anura	Craugastoridae	Pristimantis aurantiguttatus	D			https://amphibiaweb.org/species/5729	https://www.iucnredlist.org/species/56439/11478341
Anura	Craugastoridae	Pristimantis aureolineatus	D			https://amphibiaweb.org/species/6751	https://www.iucnredlist.org/species/135755/61416162
Anura	Craugastoridae	Pristimantis aureoventris	D		Yes	https://amphibiaweb.org/species/7693	https://www.iucnredlist.org/species/46086220/46086224
Anura	Craugastoridae	Pristimantis auricarens	D			https://amphibiaweb.org/species/7104
Anura	Craugastoridae	Pristimantis avicuporum	D			https://amphibiaweb.org/species/5730	https://www.iucnredlist.org/species/56443/3039671
Anura	Craugastoridae	Pristimantis avius	D			https://amphibiaweb.org/species/5731	https://www.iucnredlist.org/species/56444/11479350
Anura	Craugastoridae	Pristimantis bacchus	D			https://amphibiaweb.org/species/2790	https://www.iucnredlist.org/species/56447/85861400
Anura	Craugastoridae	Pristimantis baiotis	D			https://amphibiaweb.org/species/5429	https://www.iucnredlist.org/species/56448/11479846
Anura	Craugastoridae	Pristimantis balionotus	D			https://amphibiaweb.org/species/2792	https://www.iucnredlist.org/species/56450/11480043
Anura	Craugastoridae	Pristimantis bambu	D		Yes	https://amphibiaweb.org/species/7644	https://www.iucnredlist.org/species/199851/2614072
Anura	Craugastoridae	Pristimantis barrigai	D	Yes		https://amphibiaweb.org/species/8829
Anura	Craugastoridae	Pristimantis baryecuus	D			https://amphibiaweb.org/species/2795	https://www.iucnredlist.org/species/56453/11480726
Anura	Craugastoridae	Pristimantis batrachites	D			https://amphibiaweb.org/species/6589	https://www.iucnredlist.org/species/56454/11480866
Anura	Craugastoridae	Pristimantis bearsei	D			https://amphibiaweb.org/species/2797	https://www.iucnredlist.org/species/56456/89205491
Anura	Craugastoridae	Pristimantis bellae	D			https://amphibiaweb.org/species/7817
Anura	Craugastoridae	Pristimantis bellator	D			https://amphibiaweb.org/species/7044	https://www.iucnredlist.org/species/135884/61416672
Anura	Craugastoridae	Pristimantis bellona	D			https://amphibiaweb.org/species/2798	https://www.iucnredlist.org/species/56457/85860823
Anura	Craugastoridae	Pristimantis bernali	D			https://amphibiaweb.org/species/2800	https://www.iucnredlist.org/species/56459/85860627
Anura	Craugastoridae	Pristimantis bicantus	D			https://amphibiaweb.org/species/7375
Anura	Craugastoridae	Pristimantis bicolor	D			https://amphibiaweb.org/species/2801	https://www.iucnredlist.org/species/56460/85860724
Anura	Craugastoridae	Pristimantis bicumulus	D			https://amphibiaweb.org/species/2802	https://www.iucnredlist.org/species/56461/11468478
Anura	Craugastoridae	Pristimantis bipunctatus	D		Yes	https://amphibiaweb.org/species/6534	https://www.iucnredlist.org/species/61807/89214869
Anura	Craugastoridae	Pristimantis boconoensis	D			https://amphibiaweb.org/species/2807	https://www.iucnredlist.org/species/56467/11481693
Anura	Craugastoridae	Pristimantis bogotensis	D		Yes	https://amphibiaweb.org/species/2809	https://www.iucnredlist.org/species/56469/85860413
Anura	Craugastoridae	Pristimantis boucephalus	D			https://amphibiaweb.org/species/8662	https://www.iucnredlist.org/species/125179661/125179777
Anura	Craugastoridae	Pristimantis boulengeri	D		Yes	https://amphibiaweb.org/species/2811	https://www.iucnredlist.org/species/56471/85860321
Anura	Craugastoridae	Pristimantis bounides	D			https://amphibiaweb.org/species/8747	https://www.iucnredlist.org/species/125181144/125181226
Anura	Craugastoridae	Pristimantis brevicrus	D			https://amphibiaweb.org/species/8595
Anura	Craugastoridae	Pristimantis brevifrons	D		Yes	https://amphibiaweb.org/species/2814	https://www.iucnredlist.org/species/56474/85860114
Anura	Craugastoridae	Pristimantis briceni	D			https://amphibiaweb.org/species/2816	https://www.iucnredlist.org/species/56476/11483266
Anura	Craugastoridae	Pristimantis bromeliaceus	D		Yes	https://amphibiaweb.org/species/2819	https://www.iucnredlist.org/species/56479/89205603
Anura	Craugastoridae	Pristimantis buccinator	D		Yes	https://amphibiaweb.org/species/2820	https://www.iucnredlist.org/species/56480/11471061
Anura	Craugastoridae	Pristimantis buckleyi	D		Yes	https://amphibiaweb.org/species/2821	https://www.iucnredlist.org/species/56481/11471569
Anura	Craugastoridae	Pristimantis buenaventura	D			https://amphibiaweb.org/species/8555
Anura	Craugastoridae	Pristimantis bustamante	D			https://amphibiaweb.org/species/7774	https://www.iucnredlist.org/species/78538635/89226157
Anura	Craugastoridae	Pristimantis cabrerai	D			https://amphibiaweb.org/species/2823	https://www.iucnredlist.org/species/56483/85859777
Anura	Craugastoridae	Pristimantis cacao	D			https://amphibiaweb.org/species/2824	https://www.iucnredlist.org/species/56484/85859871
Anura	Craugastoridae	Pristimantis caeruleonotus	D			https://amphibiaweb.org/species/7045	https://www.iucnredlist.org/species/135854/89217940
Anura	Craugastoridae	Pristimantis cajamarcensis	D		Yes	https://amphibiaweb.org/species/2826	https://www.iucnredlist.org/species/56486/61409645
Anura	Craugastoridae	Pristimantis cajanuma	D	Yes		https://amphibiaweb.org/species/9211
Anura	Craugastoridae	Pristimantis calcaratus	D		Yes	https://amphibiaweb.org/species/2827	https://www.iucnredlist.org/species/56487/85860031
Anura	Craugastoridae	Pristimantis calcarulatus	D		Yes	https://amphibiaweb.org/species/2828	https://www.iucnredlist.org/species/56488/11473439
Anura	Craugastoridae	Pristimantis calima	D	Yes		https://amphibiaweb.org/species/8981
Anura	Craugastoridae	Pristimantis caniari	D	Yes		https://amphibiaweb.org/species/8830
Anura	Craugastoridae	Pristimantis cantitans	D			https://amphibiaweb.org/species/2830	https://www.iucnredlist.org/species/56490/11473899
Anura	Craugastoridae	Pristimantis capitonis	D			https://amphibiaweb.org/species/5430	https://www.iucnredlist.org/species/56491/11474134
Anura	Craugastoridae	Pristimantis caprifer	D		Yes	https://amphibiaweb.org/species/2831	https://www.iucnredlist.org/species/56492/11474351
Anura	Craugastoridae	Pristimantis carlosceroni	D			https://amphibiaweb.org/species/8043
Anura	Craugastoridae	Pristimantis carlossanchezi	D			https://amphibiaweb.org/species/6896	https://www.iucnredlist.org/species/136189/85864860
Anura	Craugastoridae	Pristimantis carmelitae	D			https://amphibiaweb.org/species/2832	https://www.iucnredlist.org/species/56494/85859561
Anura	Craugastoridae	Pristimantis carranguerorum	D		Yes	https://amphibiaweb.org/species/2833	https://www.iucnredlist.org/species/56495/11475448
Anura	Craugastoridae	Pristimantis carvalhoi	D		Yes	https://amphibiaweb.org/species/2835	https://www.iucnredlist.org/species/56496/86638051
Anura	Craugastoridae	Pristimantis caryophyllaceus	D		Yes	https://amphibiaweb.org/species/2836	https://www.iucnredlist.org/species/56497/11475825
Anura	Craugastoridae	Pristimantis cedros	D			https://amphibiaweb.org/species/8393
Anura	Craugastoridae	Pristimantis celator	D		Yes	https://amphibiaweb.org/species/2838	https://www.iucnredlist.org/species/56500/11483814
Anura	Craugastoridae	Pristimantis cerasinus	D		Yes	https://amphibiaweb.org/species/2839	https://www.iucnredlist.org/species/56501/11484086
Anura	Craugastoridae	Pristimantis ceuthospilus	D		Yes	https://amphibiaweb.org/species/2841	https://www.iucnredlist.org/species/56503/89205895
Anura	Craugastoridae	Pristimantis chalceus	D		Yes	https://amphibiaweb.org/species/2843	https://www.iucnredlist.org/species/56505/11485287
Anura	Craugastoridae	Pristimantis charlottevillensis	D			https://amphibiaweb.org/species/2844	https://www.iucnredlist.org/species/56507/3041149
Anura	Craugastoridae	Pristimantis chiastonotus	D		Yes	https://amphibiaweb.org/species/2846	https://www.iucnredlist.org/species/56509/11486522
Anura	Craugastoridae	Pristimantis chimu	D			https://amphibiaweb.org/species/7034	https://www.iucnredlist.org/species/136116/89220749
Anura	Craugastoridae	Pristimantis chloronotus	D		Yes	https://amphibiaweb.org/species/2847	https://www.iucnredlist.org/species/56510/61410005
Anura	Craugastoridae	Pristimantis chrysops	D			https://amphibiaweb.org/species/5735	https://www.iucnredlist.org/species/56512/85858839
Anura	Craugastoridae	Pristimantis churuwiai	D			https://amphibiaweb.org/species/8715
Anura	Craugastoridae	Pristimantis citriogaster	D		Yes	https://amphibiaweb.org/species/2851	https://www.iucnredlist.org/species/56514/11488421
Anura	Craugastoridae	Pristimantis colodactylus	D			https://amphibiaweb.org/species/2853	https://www.iucnredlist.org/species/56517/89206101
Anura	Craugastoridae	Pristimantis colomai	D		Yes	https://amphibiaweb.org/species/5736	https://www.iucnredlist.org/species/56518/85858396
Anura	Craugastoridae	Pristimantis colonensis	D			https://amphibiaweb.org/species/6951	https://www.iucnredlist.org/species/135816/4205488
Anura	Craugastoridae	Pristimantis colostichos	D			https://amphibiaweb.org/species/2854	https://www.iucnredlist.org/species/56519/11490167
Anura	Craugastoridae	Pristimantis condor	D		Yes	https://amphibiaweb.org/species/2855	https://www.iucnredlist.org/species/56520/89206261
Anura	Craugastoridae	Pristimantis conservatio	D		Yes	https://amphibiaweb.org/species/8008
Anura	Craugastoridae	Pristimantis conspicillatus	D		Yes	https://amphibiaweb.org/species/2856	https://www.iucnredlist.org/species/56521/11490771
Anura	Craugastoridae	Pristimantis cordovae	D			https://amphibiaweb.org/species/6899	https://www.iucnredlist.org/species/136061/89219963
Anura	Craugastoridae	Pristimantis corniger	D			https://amphibiaweb.org/species/6590	https://www.iucnredlist.org/species/56523/11491655
Anura	Craugastoridae	Pristimantis coronatus	D			https://amphibiaweb.org/species/6963	https://www.iucnredlist.org/species/136088/89220353
Anura	Craugastoridae	Pristimantis corrugatus	D			https://amphibiaweb.org/species/6781	https://www.iucnredlist.org/species/136144/61417201
Anura	Craugastoridae	Pristimantis cosnipatae	D			https://amphibiaweb.org/species/2861	https://www.iucnredlist.org/species/56526/89206416
Anura	Craugastoridae	Pristimantis cremnobates	D		Yes	https://amphibiaweb.org/species/2864	https://www.iucnredlist.org/species/56529/11493115
Anura	Craugastoridae	Pristimantis crenunguis	D		Yes	https://amphibiaweb.org/species/2865	https://www.iucnredlist.org/species/56530/11493259
Anura	Craugastoridae	Pristimantis cristinae	D			https://amphibiaweb.org/species/2866	https://www.iucnredlist.org/species/56532/85857783
Anura	Craugastoridae	Pristimantis croceoinguinis	D		Yes	https://amphibiaweb.org/species/2867	https://www.iucnredlist.org/species/56533/61410273
Anura	Craugastoridae	Pristimantis crucifer	D		Yes	https://amphibiaweb.org/species/2868	https://www.iucnredlist.org/species/56534/11493727
Anura	Craugastoridae	Pristimantis cruciocularis	D			https://amphibiaweb.org/species/6997	https://www.iucnredlist.org/species/130481421/89216201
Anura	Craugastoridae	Pristimantis cruentus	D		Yes	https://amphibiaweb.org/species/2869	https://www.iucnredlist.org/species/56535/54349571
Anura	Craugastoridae	Pristimantis cryophilius	D		Yes	https://amphibiaweb.org/species/2872	https://www.iucnredlist.org/species/56538/11494398
Anura	Craugastoridae	Pristimantis cryptomelas	D			https://amphibiaweb.org/species/2873	https://www.iucnredlist.org/species/56539/89206513
Anura	Craugastoridae	Pristimantis cuentasi	D			https://amphibiaweb.org/species/6591	https://www.iucnredlist.org/species/56542/11494872
Anura	Craugastoridae	Pristimantis culatensis	D			https://amphibiaweb.org/species/7060	https://www.iucnredlist.org/species/135729/4194144
Anura	Craugastoridae	Pristimantis cuneirostris	D			https://amphibiaweb.org/species/5871	https://www.iucnredlist.org/species/56545/89206629
Anura	Craugastoridae	Pristimantis curtipes	D		Yes	https://amphibiaweb.org/species/2878	https://www.iucnredlist.org/species/56546/86451911
Anura	Craugastoridae	Pristimantis danae	D		Yes	https://amphibiaweb.org/species/2880	https://www.iucnredlist.org/species/56548/11495586
Anura	Craugastoridae	Pristimantis degener	D			https://amphibiaweb.org/species/5738	https://www.iucnredlist.org/species/56552/11496326
Anura	Craugastoridae	Pristimantis deinops	D			https://amphibiaweb.org/species/5739	https://www.iucnredlist.org/species/56553/85865705
Anura	Craugastoridae	Pristimantis delicatus	D			https://amphibiaweb.org/species/2884	https://www.iucnredlist.org/species/56554/85865585
Anura	Craugastoridae	Pristimantis delius	D			https://amphibiaweb.org/species/2885	https://www.iucnredlist.org/species/56555/11496733
Anura	Craugastoridae	Pristimantis dendrobatoides	D			https://amphibiaweb.org/species/7023	https://www.iucnredlist.org/species/135809/120422389
Anura	Craugastoridae	Pristimantis devillei	D		Yes	https://amphibiaweb.org/species/2887	https://www.iucnredlist.org/species/56557/11496923
Anura	Craugastoridae	Pristimantis deyi	D			https://amphibiaweb.org/species/8085	https://www.iucnredlist.org/species/78540093/106127134
Anura	Craugastoridae	Pristimantis diadematus	D		Yes	https://amphibiaweb.org/species/2888	https://www.iucnredlist.org/species/56558/86177860
Anura	Craugastoridae	Pristimantis diaphonus	D			https://amphibiaweb.org/species/2889	https://www.iucnredlist.org/species/56559/85865495
Anura	Craugastoridae	Pristimantis diogenes	D			https://amphibiaweb.org/species/5740	https://www.iucnredlist.org/species/56563/85865983
Anura	Craugastoridae	Pristimantis dissimulatus	D		Yes	https://amphibiaweb.org/species/5741	https://www.iucnredlist.org/species/56565/11484236
Anura	Craugastoridae	Pristimantis divnae	D			https://amphibiaweb.org/species/7766	https://www.iucnredlist.org/species/190999/89224086
Anura	Craugastoridae	Pristimantis dorado	D			https://amphibiaweb.org/species/8483
Anura	Craugastoridae	Pristimantis dorsopictus	D			https://amphibiaweb.org/species/2897	https://www.iucnredlist.org/species/56569/85866597
Anura	Craugastoridae	Pristimantis duellmani	D		Yes	https://amphibiaweb.org/species/2899	https://www.iucnredlist.org/species/56571/11498210
Anura	Craugastoridae	Pristimantis duende	D			https://amphibiaweb.org/species/5838	https://www.iucnredlist.org/species/56572/11498384
Anura	Craugastoridae	Pristimantis dundeei	D			https://amphibiaweb.org/species/5432	https://www.iucnredlist.org/species/56573/11498479
Anura	Craugastoridae	Pristimantis ecuadorensis	D			https://amphibiaweb.org/species/8610
Anura	Craugastoridae	Pristimantis educatoris	D					Ryan et al. 2015
Anura	Craugastoridae	Pristimantis elegans	D		Yes	https://amphibiaweb.org/species/2902	https://www.iucnredlist.org/species/56576/85866248
Anura	Craugastoridae	Pristimantis enigmaticus	D			https://amphibiaweb.org/species/8405
Anura	Craugastoridae	Pristimantis epacrus	D			https://amphibiaweb.org/species/6592	https://www.iucnredlist.org/species/56580/11486171
Anura	Craugastoridae	Pristimantis eremitus	D			https://amphibiaweb.org/species/2908	https://www.iucnredlist.org/species/56583/86473023
Anura	Craugastoridae	Pristimantis eriphus	D		Yes	https://amphibiaweb.org/species/2909	https://www.iucnredlist.org/species/56584/86627465
Anura	Craugastoridae	Pristimantis ernesti	D			https://amphibiaweb.org/species/2910	https://www.iucnredlist.org/species/56585/11488039
Anura	Craugastoridae	Pristimantis erythroinguinis	D	Yes		https://amphibiaweb.org/species/8801
Anura	Craugastoridae	Pristimantis erythropleura	D		Yes	https://amphibiaweb.org/species/2912	https://www.iucnredlist.org/species/56587/85864349
Anura	Craugastoridae	Pristimantis erythros	D	Yes		https://amphibiaweb.org/species/8819
Anura	Craugastoridae	Pristimantis esmeraldas	D			https://amphibiaweb.org/species/6238	https://www.iucnredlist.org/species/56589/11489296
Anura	Craugastoridae	Pristimantis espedeus	D			https://amphibiaweb.org/species/8107
Anura	Craugastoridae	Pristimantis eugeniae	D			https://amphibiaweb.org/species/5743	https://www.iucnredlist.org/species/56591/11490270
Anura	Craugastoridae	Pristimantis euphronides	D		Yes	https://amphibiaweb.org/species/2906	https://www.iucnredlist.org/species/56593/11491004
Anura	Craugastoridae	Pristimantis eurydactylus	D			https://amphibiaweb.org/species/2916	https://www.iucnredlist.org/species/56594/86180728
Anura	Craugastoridae	Pristimantis exoristus	D			https://amphibiaweb.org/species/5879	https://www.iucnredlist.org/species/56595/11491760
Anura	Craugastoridae	Pristimantis factiosus	D			https://amphibiaweb.org/species/5433	https://www.iucnredlist.org/species/56596/85865008
Anura	Craugastoridae	Pristimantis fallax	D			https://amphibiaweb.org/species/5434	https://www.iucnredlist.org/species/56597/85864450
Anura	Craugastoridae	Pristimantis farisorum	D			https://amphibiaweb.org/species/8040	https://www.iucnredlist.org/species/78541617/85904191
Anura	Craugastoridae	Pristimantis fasciatus	D			https://amphibiaweb.org/species/7226	https://www.iucnredlist.org/species/173002/6956114
Anura	Craugastoridae	Pristimantis fenestratus	D		Yes	https://amphibiaweb.org/species/2917	https://www.iucnredlist.org/species/56599/11492870
Anura	Craugastoridae	Pristimantis festae	D			https://amphibiaweb.org/species/3253	https://www.iucnredlist.org/species/57014/115203650
Anura	Craugastoridae	Pristimantis fetosus	D			https://amphibiaweb.org/species/5435	https://www.iucnredlist.org/species/56600/85864602
Anura	Craugastoridae	Pristimantis flabellidiscus	D			https://amphibiaweb.org/species/7061	https://www.iucnredlist.org/species/136032/4235536
Anura	Craugastoridae	Pristimantis floridus	D			https://amphibiaweb.org/species/5744	https://www.iucnredlist.org/species/56604/11501252
Anura	Craugastoridae	Pristimantis frater	D		Yes	https://amphibiaweb.org/species/2922	https://www.iucnredlist.org/species/56606/85865088
Anura	Craugastoridae	Pristimantis gagliardoi	D			https://amphibiaweb.org/species/7143
Anura	Craugastoridae	Pristimantis gaigei	D		Yes	https://amphibiaweb.org/species/2926	https://www.iucnredlist.org/species/56609/11503054
Anura	Craugastoridae	Pristimantis galdi	D		Yes	https://amphibiaweb.org/species/2927	https://www.iucnredlist.org/species/56610/11503774
Anura	Craugastoridae	Pristimantis ganonotus	D			https://amphibiaweb.org/species/2928	https://www.iucnredlist.org/species/56611/11504060
Anura	Craugastoridae	Pristimantis geminus	D			https://amphibiaweb.org/species/8327
Anura	Craugastoridae	Pristimantis gentryi	D		Yes	https://amphibiaweb.org/species/6149	https://www.iucnredlist.org/species/56613/11504510
Anura	Craugastoridae	Pristimantis ginesi	D			https://amphibiaweb.org/species/2929	https://www.iucnredlist.org/species/56614/11504730
Anura	Craugastoridae	Pristimantis gladiator	D			https://amphibiaweb.org/species/2930	https://www.iucnredlist.org/species/56615/11505578
Anura	Craugastoridae	Pristimantis glandulosus	D		Yes	https://amphibiaweb.org/species/2933	https://www.iucnredlist.org/species/56619/11506768
Anura	Craugastoridae	Pristimantis gracilis	D			https://amphibiaweb.org/species/2940	https://www.iucnredlist.org/species/56626/85863583
Anura	Craugastoridae	Pristimantis gralarias	D	Yes		https://amphibiaweb.org/species/8936
Anura	Craugastoridae	Pristimantis grandiceps	D			https://amphibiaweb.org/species/2942	https://www.iucnredlist.org/species/56628/11509614
Anura	Craugastoridae	Pristimantis gryllus	D		Yes	https://amphibiaweb.org/species/7959
Anura	Craugastoridae	Pristimantis guaiquinimensis	D			https://amphibiaweb.org/species/7071
Anura	Craugastoridae	Pristimantis gualacenio	D			https://amphibiaweb.org/species/8206
Anura	Craugastoridae	Pristimantis gutturalis	D		Yes	https://amphibiaweb.org/species/2957	https://www.iucnredlist.org/species/56644/11513076
Anura	Craugastoridae	Pristimantis hamiotae	D			https://amphibiaweb.org/species/2959	https://www.iucnredlist.org/species/56646/11513286
Anura	Craugastoridae	Pristimantis hampatusami	D			https://amphibiaweb.org/species/8503
Anura	Craugastoridae	Pristimantis hectus	D		Yes	https://amphibiaweb.org/species/2960	https://www.iucnredlist.org/species/56647/11513424
Anura	Craugastoridae	Pristimantis helvolus	D			https://amphibiaweb.org/species/5436	https://www.iucnredlist.org/species/56650/85862859
Anura	Craugastoridae	Pristimantis hernandezi	D			https://amphibiaweb.org/species/2964	https://www.iucnredlist.org/species/56652/85862951
Anura	Craugastoridae	Pristimantis hoogmoedi	D			https://amphibiaweb.org/species/8326
Anura	Craugastoridae	Pristimantis huicundo	D			https://amphibiaweb.org/species/6340	https://www.iucnredlist.org/species/61808/12558611
Anura	Craugastoridae	Pristimantis humboldti	D			https://amphibiaweb.org/species/8748	https://www.iucnredlist.org/species/125198826/125199007
Anura	Craugastoridae	Pristimantis hybotragus	D			https://amphibiaweb.org/species/2969	https://www.iucnredlist.org/species/56657/85863044
Anura	Craugastoridae	Pristimantis ignicolor	D			https://amphibiaweb.org/species/2973	https://www.iucnredlist.org/species/56662/11500255
Anura	Craugastoridae	Pristimantis iiap	D			https://amphibiaweb.org/species/8454	https://www.iucnredlist.org/species/107282713/107282726
Anura	Craugastoridae	Pristimantis illotus	D			https://amphibiaweb.org/species/5748	https://www.iucnredlist.org/species/56663/11500851
Anura	Craugastoridae	Pristimantis imitatrix	D		Yes	https://amphibiaweb.org/species/2974	https://www.iucnredlist.org/species/56664/61410914
Anura	Craugastoridae	Pristimantis imthurni	D			https://amphibiaweb.org/species/9365
Anura	Craugastoridae	Pristimantis incanus	D			https://amphibiaweb.org/species/2975	https://www.iucnredlist.org/species/56666/11515022
Anura	Craugastoridae	Pristimantis incertus	D		Yes	https://amphibiaweb.org/species/5749	https://www.iucnredlist.org/species/56667/11515175
Anura	Craugastoridae	Pristimantis incomptus	D			https://amphibiaweb.org/species/2976	https://www.iucnredlist.org/species/88428922/89226252
Anura	Craugastoridae	Pristimantis infraguttatus	D			https://amphibiaweb.org/species/5880	https://www.iucnredlist.org/species/56669/89207193
Anura	Craugastoridae	Pristimantis inguinalis	D		Yes	https://amphibiaweb.org/species/2978	https://www.iucnredlist.org/species/56671/61411006
Anura	Craugastoridae	Pristimantis insignitus	D			https://amphibiaweb.org/species/2980	https://www.iucnredlist.org/species/56673/85871060
Anura	Craugastoridae	Pristimantis inusitatus	D		Yes	https://amphibiaweb.org/species/2983	https://www.iucnredlist.org/species/56676/11502068
Anura	Craugastoridae	Pristimantis ixalus	D			https://amphibiaweb.org/species/6593	https://www.iucnredlist.org/species/56678/85870975
Anura	Craugastoridae	Pristimantis jabonensis	D			https://amphibiaweb.org/species/7118	https://www.iucnredlist.org/species/135748/4196459
Anura	Craugastoridae	Pristimantis jaguensis	D			https://amphibiaweb.org/species/8278	https://www.iucnredlist.org/species/78543203/85899682
Anura	Craugastoridae	Pristimantis jaimei	D			https://amphibiaweb.org/species/2986	https://www.iucnredlist.org/species/56680/85870893
Anura	Craugastoridae	Pristimantis jamescameroni	D			https://amphibiaweb.org/species/9364
Anura	Craugastoridae	Pristimantis jester	D		Yes	https://amphibiaweb.org/species/7024	https://www.iucnredlist.org/species/136172/120426157
Anura	Craugastoridae	Pristimantis johannesdei	D			https://amphibiaweb.org/species/2989	https://www.iucnredlist.org/species/56683/85870805
Anura	Craugastoridae	Pristimantis jorgevelosai	D		Yes	https://amphibiaweb.org/species/2991	https://www.iucnredlist.org/species/56685/85870681
Anura	Craugastoridae	Pristimantis juanchoi	D		Yes	https://amphibiaweb.org/species/5751	https://www.iucnredlist.org/species/56687/85870590
Anura	Craugastoridae	Pristimantis jubatus	D		Yes	https://amphibiaweb.org/species/6737	https://www.iucnredlist.org/species/135851/85910389
Anura	Craugastoridae	Pristimantis kareliae	D			https://amphibiaweb.org/species/6646	https://www.iucnredlist.org/species/61809/12558849
Anura	Craugastoridae	Pristimantis katoptroides	D			https://amphibiaweb.org/species/2997	https://www.iucnredlist.org/species/56691/98651452
Anura	Craugastoridae	Pristimantis kelephus	D		Yes	https://amphibiaweb.org/species/5437	https://www.iucnredlist.org/species/56692/85871846
Anura	Craugastoridae	Pristimantis kichwarum	D		Yes	https://amphibiaweb.org/species/7136	https://www.iucnredlist.org/species/158542/5210507
Anura	Craugastoridae	Pristimantis kirklandi	D			https://amphibiaweb.org/species/2998	https://www.iucnredlist.org/species/88428894/97874413
Anura	Craugastoridae	Pristimantis koehleri	D		Yes	https://amphibiaweb.org/species/7238
Anura	Craugastoridae	Pristimantis kuri	D			https://amphibiaweb.org/species/8501
Anura	Craugastoridae	Pristimantis labiosus	D		Yes	https://amphibiaweb.org/species/3000	https://www.iucnredlist.org/species/56694/11508394
Anura	Craugastoridae	Pristimantis lacrimosus	D			https://amphibiaweb.org/species/3001	https://www.iucnredlist.org/species/56695/11508676
Anura	Craugastoridae	Pristimantis lancinii	D			https://amphibiaweb.org/species/3004	https://www.iucnredlist.org/species/56699/11509990
Anura	Craugastoridae	Pristimantis lanthanites	D		Yes	https://amphibiaweb.org/species/3005	https://www.iucnredlist.org/species/56700/11516857
Anura	Craugastoridae	Pristimantis lasalleorum	D			https://amphibiaweb.org/species/3006	https://www.iucnredlist.org/species/56701/85871575
Anura	Craugastoridae	Pristimantis lassoalcalai	D			https://amphibiaweb.org/species/7405	https://www.iucnredlist.org/species/194802/2362954
Anura	Craugastoridae	Pristimantis latericius	D			https://amphibiaweb.org/species/8199
Anura	Craugastoridae	Pristimantis laticlavius	D			https://amphibiaweb.org/species/3009	https://www.iucnredlist.org/species/56704/11517851
Anura	Craugastoridae	Pristimantis latidiscus	D		Yes	https://amphibiaweb.org/species/3010	https://www.iucnredlist.org/species/56706/11518343
Anura	Craugastoridae	Pristimantis latro	D			https://amphibiaweb.org/species/8672
Anura	Craugastoridae	Pristimantis lemur	D			https://amphibiaweb.org/species/5438	https://www.iucnredlist.org/species/56709/85869548
Anura	Craugastoridae	Pristimantis leoni	D		Yes	https://amphibiaweb.org/species/3016	https://www.iucnredlist.org/species/56713/86448562
Anura	Craugastoridae	Pristimantis leopardus	D			https://amphibiaweb.org/species/8604
Anura	Craugastoridae	Pristimantis leptolophus	D			https://amphibiaweb.org/species/3018	https://www.iucnredlist.org/species/56715/85869344
Anura	Craugastoridae	Pristimantis leucopus	D			https://amphibiaweb.org/species/3019	https://www.iucnredlist.org/species/56716/11522078
Anura	Craugastoridae	Pristimantis leucorrhinus	D			https://amphibiaweb.org/species/7078	https://www.iucnredlist.org/species/158472/779119
Anura	Craugastoridae	Pristimantis librarius	D		Yes	https://amphibiaweb.org/species/3020	https://www.iucnredlist.org/species/56717/11522355
Anura	Craugastoridae	Pristimantis lichenoides	D			https://amphibiaweb.org/species/5754	https://www.iucnredlist.org/species/56718/85869080
Anura	Craugastoridae	Pristimantis limoncochensis	D			https://amphibiaweb.org/species/8406
Anura	Craugastoridae	Pristimantis lindae	D			https://amphibiaweb.org/species/3022	https://www.iucnredlist.org/species/56720/89207307
Anura	Craugastoridae	Pristimantis lirellus	D		Yes	https://amphibiaweb.org/species/3024	https://www.iucnredlist.org/species/56722/89207383
Anura	Craugastoridae	Pristimantis lividus	D			https://amphibiaweb.org/species/3025	https://www.iucnredlist.org/species/56723/11524181
Anura	Craugastoridae	Pristimantis llanganati	D			https://amphibiaweb.org/species/8480
Anura	Craugastoridae	Pristimantis llojsintuta	D		Yes	https://amphibiaweb.org/species/5439	https://www.iucnredlist.org/species/56724/11524446
Anura	Craugastoridae	Pristimantis longicorpus	D			https://amphibiaweb.org/species/8328
Anura	Craugastoridae	Pristimantis loujosti	D			https://amphibiaweb.org/species/7604
Anura	Craugastoridae	Pristimantis loustes	D			https://amphibiaweb.org/species/3029	https://www.iucnredlist.org/species/56729/85870125
Anura	Craugastoridae	Pristimantis lucasi	D			https://amphibiaweb.org/species/7202	https://www.iucnredlist.org/species/164791/89222381
Anura	Craugastoridae	Pristimantis lucidosignatus	D			https://amphibiaweb.org/species/8808
Anura	Craugastoridae	Pristimantis luscombei	D		Yes	https://amphibiaweb.org/species/3031	https://www.iucnredlist.org/species/56731/11527179
Anura	Craugastoridae	Pristimantis luteolateralis	D		Yes	https://amphibiaweb.org/species/3032	https://www.iucnredlist.org/species/56732/11527386
Anura	Craugastoridae	Pristimantis lutitus	D		Yes	https://amphibiaweb.org/species/3034	https://www.iucnredlist.org/species/56734/85869925
Anura	Craugastoridae	Pristimantis lymani	D		Yes	https://amphibiaweb.org/species/3035	https://www.iucnredlist.org/species/56735/61411541
Anura	Craugastoridae	Pristimantis lynchi	D		Yes	https://amphibiaweb.org/species/3036	https://www.iucnredlist.org/species/56736/85870020
Anura	Craugastoridae	Pristimantis lythrodes	D			https://amphibiaweb.org/species/3037	https://www.iucnredlist.org/species/56737/61411673
Anura	Craugastoridae	Pristimantis macrummendozai	D	Yes				Acosta-Galvis 2015
Anura	Craugastoridae	Pristimantis maculosus	D			https://amphibiaweb.org/species/3038	https://www.iucnredlist.org/species/56738/85868283
Anura	Craugastoridae	Pristimantis malkini	D		Yes	https://amphibiaweb.org/species/3039	https://www.iucnredlist.org/species/56739/86155239
Anura	Craugastoridae	Pristimantis mallii	D	Yes		https://amphibiaweb.org/species/8993
Anura	Craugastoridae	Pristimantis marahuaka	D			https://amphibiaweb.org/species/6595	https://www.iucnredlist.org/species/61813/12561243
Anura	Craugastoridae	Pristimantis marcoreyesi	D			https://amphibiaweb.org/species/8296
Anura	Craugastoridae	Pristimantis mariaelenae	D			https://amphibiaweb.org/species/7792	https://www.iucnredlist.org/species/78548402/89226162
Anura	Craugastoridae	Pristimantis marmoratus	D		Yes	https://amphibiaweb.org/species/3042	https://www.iucnredlist.org/species/56743/11529534
Anura	Craugastoridae	Pristimantis mars	D			https://amphibiaweb.org/species/5757	https://www.iucnredlist.org/species/56745/85868082
Anura	Craugastoridae	Pristimantis martiae	D		Yes	https://amphibiaweb.org/species/3044	https://www.iucnredlist.org/species/56746/86624027
Anura	Craugastoridae	Pristimantis matidiktyo	D			https://amphibiaweb.org/species/7837
Anura	Craugastoridae	Pristimantis mazar	D			https://amphibiaweb.org/species/7971
Anura	Craugastoridae	Pristimantis medemi	D			https://amphibiaweb.org/species/3049	https://www.iucnredlist.org/species/56750/3048815
Anura	Craugastoridae	Pristimantis megalops	D			https://amphibiaweb.org/species/3050	https://www.iucnredlist.org/species/56752/85868169
Anura	Craugastoridae	Pristimantis melanogaster	D		Yes	https://amphibiaweb.org/species/6151	https://www.iucnredlist.org/species/56755/89207478
Anura	Craugastoridae	Pristimantis melanoproctus	D			https://amphibiaweb.org/species/3053	https://www.iucnredlist.org/species/56756/11532015
Anura	Craugastoridae	Pristimantis memorans	D			https://amphibiaweb.org/species/5758	https://www.iucnredlist.org/species/56758/11516759
Anura	Craugastoridae	Pristimantis mendax	D			https://amphibiaweb.org/species/3055	https://www.iucnredlist.org/species/56759/89207641
Anura	Craugastoridae	Pristimantis meridionalis	D			https://amphibiaweb.org/species/6898	https://www.iucnredlist.org/species/135817/89217021
Anura	Craugastoridae	Pristimantis merostictus	D		Yes	https://amphibiaweb.org/species/3058	https://www.iucnredlist.org/species/56762/85868677
Anura	Craugastoridae	Pristimantis metabates	D			https://amphibiaweb.org/species/5872	https://www.iucnredlist.org/species/56763/11532232
Anura	Craugastoridae	Pristimantis miktos	D			https://amphibiaweb.org/species/8274
Anura	Craugastoridae	Pristimantis mindo	D		Yes	https://amphibiaweb.org/species/8108
Anura	Craugastoridae	Pristimantis minimus	D			https://amphibiaweb.org/species/7491
Anura	Craugastoridae	Pristimantis minutulus	D			https://amphibiaweb.org/species/7069	https://www.iucnredlist.org/species/135875/89218068
Anura	Craugastoridae	Pristimantis miyatai	D		Yes	https://amphibiaweb.org/species/3063	https://www.iucnredlist.org/species/56768/85868782
Anura	Craugastoridae	Pristimantis mnionaetes	D			https://amphibiaweb.org/species/5440	https://www.iucnredlist.org/species/56769/85866879
Anura	Craugastoridae	Pristimantis modipeplus	D			https://amphibiaweb.org/species/3065	https://www.iucnredlist.org/species/56771/11518036
Anura	Craugastoridae	Pristimantis molybrignus	D			https://amphibiaweb.org/species/3066	https://www.iucnredlist.org/species/56772/85867049
Anura	Craugastoridae	Pristimantis mondolfii	D			https://amphibiaweb.org/species/3067	https://www.iucnredlist.org/species/56773/11518509
Anura	Craugastoridae	Pristimantis moro	D		Yes	https://amphibiaweb.org/species/3071	https://www.iucnredlist.org/species/56777/11519914
Anura	Craugastoridae	Pristimantis muchimuk	D			https://amphibiaweb.org/species/7494
Anura	Craugastoridae	Pristimantis munozi	D			https://amphibiaweb.org/species/8150
Anura	Craugastoridae	Pristimantis muranunka	D			https://amphibiaweb.org/species/8809
Anura	Craugastoridae	Pristimantis muricatus	D			https://amphibiaweb.org/species/3072	https://www.iucnredlist.org/species/56778/11520166
Anura	Craugastoridae	Pristimantis muscosus	D			https://amphibiaweb.org/species/6152	https://www.iucnredlist.org/species/56779/89207906
Anura	Craugastoridae	Pristimantis museosus	D		Yes	https://amphibiaweb.org/species/3073	https://www.iucnredlist.org/species/56780/11521073
Anura	Craugastoridae	Pristimantis mutabilis	D			https://amphibiaweb.org/species/8315	https://www.iucnredlist.org/species/74106939/74107619
Anura	Craugastoridae	Pristimantis myersi	D			https://amphibiaweb.org/species/3074	https://www.iucnredlist.org/species/56781/11521544
Anura	Craugastoridae	Pristimantis myops	D		Yes	https://amphibiaweb.org/species/5441	https://www.iucnredlist.org/species/56783/11521967
Anura	Craugastoridae	Pristimantis nebulosus	D			https://amphibiaweb.org/species/2829	https://www.iucnredlist.org/species/56489/111352008
Anura	Craugastoridae	Pristimantis nephophilus	D			https://amphibiaweb.org/species/5881	https://www.iucnredlist.org/species/56787/100752621
Anura	Craugastoridae	Pristimantis nervicus	D		Yes	https://amphibiaweb.org/species/3078	https://www.iucnredlist.org/species/56788/85867548
Anura	Craugastoridae	Pristimantis nicefori	D		Yes	https://amphibiaweb.org/species/3079	https://www.iucnredlist.org/species/56789/11523590
Anura	Craugastoridae	Pristimantis nietoi	D			https://amphibiaweb.org/species/8554
Anura	Craugastoridae	Pristimantis nigrogriseus	D			https://amphibiaweb.org/species/3081	https://www.iucnredlist.org/species/56791/11524293
Anura	Craugastoridae	Pristimantis nimbus	D			https://amphibiaweb.org/species/8688
Anura	Craugastoridae	Pristimantis nubisilva	D			https://amphibiaweb.org/species/8325
Anura	Craugastoridae	Pristimantis nyctophylax	D		Yes	https://amphibiaweb.org/species/3088	https://www.iucnredlist.org/species/56798/11527051
Anura	Craugastoridae	Pristimantis obmutescens	D			https://amphibiaweb.org/species/3089	https://www.iucnredlist.org/species/56800/85867226
Anura	Craugastoridae	Pristimantis ocellatus	D			https://amphibiaweb.org/species/3091	https://www.iucnredlist.org/species/56802/11534185
Anura	Craugastoridae	Pristimantis ockendeni	D		Yes	https://amphibiaweb.org/species/3092	https://www.iucnredlist.org/species/56803/11534464
Anura	Craugastoridae	Pristimantis ocreatus	D		Yes	https://amphibiaweb.org/species/3093	https://www.iucnredlist.org/species/56804/11534677
Anura	Craugastoridae	Pristimantis olivaceus	D			https://amphibiaweb.org/species/5442	https://www.iucnredlist.org/species/56808/11535650
Anura	Craugastoridae	Pristimantis omeviridis	D			https://amphibiaweb.org/species/8407
Anura	Craugastoridae	Pristimantis onorei	D			https://amphibiaweb.org/species/7701
Anura	Craugastoridae	Pristimantis orcesi	D		Yes	https://amphibiaweb.org/species/3097	https://www.iucnredlist.org/species/56812/11536727
Anura	Craugastoridae	Pristimantis orcus	D			https://amphibiaweb.org/species/7252	https://www.iucnredlist.org/species/191001/42878292
Anura	Craugastoridae	Pristimantis orestes	D		Yes	https://amphibiaweb.org/species/3099	https://www.iucnredlist.org/species/56814/11537354
Anura	Craugastoridae	Pristimantis ornatissimus	D			https://amphibiaweb.org/species/3101	https://www.iucnredlist.org/species/56816/11538069
Anura	Craugastoridae	Pristimantis ornatus	D			https://amphibiaweb.org/species/6886	https://www.iucnredlist.org/species/135751/89216338
Anura	Craugastoridae	Pristimantis orpacobates	D			https://amphibiaweb.org/species/3102	https://www.iucnredlist.org/species/56817/85876005
Anura	Craugastoridae	Pristimantis orphnolaimus	D			https://amphibiaweb.org/species/3103	https://www.iucnredlist.org/species/56818/89208209
Anura	Craugastoridae	Pristimantis ortizi	D			https://amphibiaweb.org/species/6339	https://www.iucnredlist.org/species/61814/12561471
Anura	Craugastoridae	Pristimantis padiali	D			https://amphibiaweb.org/species/7664	https://www.iucnredlist.org/species/78550311/89226167
Anura	Craugastoridae	Pristimantis padrecarlosi	D			https://amphibiaweb.org/species/6775	https://www.iucnredlist.org/species/136022/85904552
Anura	Craugastoridae	Pristimantis pahuma	D			https://amphibiaweb.org/species/8392
Anura	Craugastoridae	Pristimantis paisa	D		Yes	https://amphibiaweb.org/species/5443	https://www.iucnredlist.org/species/56820/11539251
Anura	Craugastoridae	Pristimantis palmeri	D		Yes	https://amphibiaweb.org/species/3106	https://www.iucnredlist.org/species/56823/85876211
Anura	Craugastoridae	Pristimantis paquishae	D			https://amphibiaweb.org/species/8344
Anura	Craugastoridae	Pristimantis paramerus	D		Yes	https://amphibiaweb.org/species/3109	https://www.iucnredlist.org/species/56826/11540729
Anura	Craugastoridae	Pristimantis pardalinus	D			https://amphibiaweb.org/species/6887	https://www.iucnredlist.org/species/136132/89220882
Anura	Craugastoridae	Pristimantis pardalis	D		Yes	https://amphibiaweb.org/species/3111	https://www.iucnredlist.org/species/56828/11541586
Anura	Craugastoridae	Pristimantis parectatus	D			https://amphibiaweb.org/species/5444	https://www.iucnredlist.org/species/56829/85876693
Anura	Craugastoridae	Pristimantis pariagnomus	D			https://amphibiaweb.org/species/8329
Anura	Craugastoridae	Pristimantis parvillus	D		Yes	https://amphibiaweb.org/species/3112	https://www.iucnredlist.org/species/56830/11541927
Anura	Craugastoridae	Pristimantis pastazensis	D			https://amphibiaweb.org/species/3114	https://www.iucnredlist.org/species/56832/11542389
Anura	Craugastoridae	Pristimantis pataikos	D			https://amphibiaweb.org/species/5875	https://www.iucnredlist.org/species/56833/89208329
Anura	Craugastoridae	Pristimantis paulodutrai	D			https://amphibiaweb.org/species/3116	https://www.iucnredlist.org/species/56835/11542769
Anura	Craugastoridae	Pristimantis paululus	D			https://amphibiaweb.org/species/3118	https://www.iucnredlist.org/species/56837/11543158
Anura	Craugastoridae	Pristimantis pecki	D			https://amphibiaweb.org/species/3119	https://www.iucnredlist.org/species/56839/89208436
Anura	Craugastoridae	Pristimantis pedimontanus	D			https://amphibiaweb.org/species/6596	https://www.iucnredlist.org/species/61815/12561697
Anura	Craugastoridae	Pristimantis penelopus	D			https://amphibiaweb.org/species/5445	https://www.iucnredlist.org/species/56841/85879586
Anura	Craugastoridae	Pristimantis peraticus	D			https://amphibiaweb.org/species/3121	https://www.iucnredlist.org/species/56843/11543970
Anura	Craugastoridae	Pristimantis percnopterus	D			https://amphibiaweb.org/species/5882	https://www.iucnredlist.org/species/56844/89208623
Anura	Craugastoridae	Pristimantis percultus	D			https://amphibiaweb.org/species/3122	https://www.iucnredlist.org/species/56845/11544196
Anura	Craugastoridae	Pristimantis permixtus	D		Yes	https://amphibiaweb.org/species/3123	https://www.iucnredlist.org/species/56846/11544308
Anura	Craugastoridae	Pristimantis peruvianus	D		Yes	https://amphibiaweb.org/species/7119	https://www.iucnredlist.org/species/56848/11544554
Anura	Craugastoridae	Pristimantis petersi	D			https://amphibiaweb.org/species/3125	https://www.iucnredlist.org/species/56849/85982274
Anura	Craugastoridae	Pristimantis petrobardus	D		Yes	https://amphibiaweb.org/species/3126	https://www.iucnredlist.org/species/56850/89208732
Anura	Craugastoridae	Pristimantis phalaroinguinis	D			https://amphibiaweb.org/species/7006	https://www.iucnredlist.org/species/136093/89220494
Anura	Craugastoridae	Pristimantis phalarus	D			https://amphibiaweb.org/species/5446	https://www.iucnredlist.org/species/56852/85877764
Anura	Craugastoridae	Pristimantis pharangobates	D			https://amphibiaweb.org/species/7944
Anura	Craugastoridae	Pristimantis philipi	D			https://amphibiaweb.org/species/3129	https://www.iucnredlist.org/species/56854/11545587
Anura	Craugastoridae	Pristimantis phoxocephalus	D		Yes	https://amphibiaweb.org/species/3130	https://www.iucnredlist.org/species/56855/61412640
Anura	Craugastoridae	Pristimantis phragmipleuron	D			https://amphibiaweb.org/species/3131	https://www.iucnredlist.org/species/56856/128969192
Anura	Craugastoridae	Pristimantis piceus	D			https://amphibiaweb.org/species/5762	https://www.iucnredlist.org/species/56857/85878397
Anura	Craugastoridae	Pristimantis pichincha	D			https://amphibiaweb.org/species/8504
Anura	Craugastoridae	Pristimantis pinchaque	D			https://amphibiaweb.org/species/8505
Anura	Craugastoridae	Pristimantis pinguis	D			https://amphibiaweb.org/species/5876	https://www.iucnredlist.org/species/56861/89208817
Anura	Craugastoridae	Pristimantis pirrensis	D		Yes	https://amphibiaweb.org/species/6286	https://www.iucnredlist.org/species/61816/12561883
Anura	Craugastoridae	Pristimantis platychilus	D			https://amphibiaweb.org/species/5763	https://www.iucnredlist.org/species/56865/85873238
Anura	Craugastoridae	Pristimantis platydactylus	D		Yes	https://amphibiaweb.org/species/3138	https://www.iucnredlist.org/species/56866/11534791
Anura	Craugastoridae	Pristimantis pleurostriatus	D		Yes	https://amphibiaweb.org/species/3139	https://www.iucnredlist.org/species/56867/11546578
Anura	Craugastoridae	Pristimantis pluvialis	D			https://amphibiaweb.org/species/8478	https://www.iucnredlist.org/species/107283813/107283827
Anura	Craugastoridae	Pristimantis polemistes	D			https://amphibiaweb.org/species/6826	https://www.iucnredlist.org/species/61817/12562100
Anura	Craugastoridae	Pristimantis polychrus	D			https://amphibiaweb.org/species/5765	https://www.iucnredlist.org/species/56871/85872875
Anura	Craugastoridae	Pristimantis prolatus	D		Yes	https://amphibiaweb.org/species/3147	https://www.iucnredlist.org/species/56878/11535538
Anura	Craugastoridae	Pristimantis prometeii	D			https://amphibiaweb.org/species/8556
Anura	Craugastoridae	Pristimantis proserpens	D			https://amphibiaweb.org/species/3149	https://www.iucnredlist.org/species/56880/11536024
Anura	Craugastoridae	Pristimantis pruinatus	D			https://amphibiaweb.org/species/3150	https://www.iucnredlist.org/species/56881/11536405
Anura	Craugastoridae	Pristimantis pseudoacuminatus	D			https://amphibiaweb.org/species/3151	https://www.iucnredlist.org/species/56883/61412753
Anura	Craugastoridae	Pristimantis pteridophilus	D			https://amphibiaweb.org/species/5767	https://www.iucnredlist.org/species/56884/11537241
Anura	Craugastoridae	Pristimantis ptochus	D		Yes	https://amphibiaweb.org/species/5447	https://www.iucnredlist.org/species/56885/11537462
Anura	Craugastoridae	Pristimantis pugnax	D			https://amphibiaweb.org/species/3153	https://www.iucnredlist.org/species/56886/11537874
Anura	Craugastoridae	Pristimantis puipui	D			https://amphibiaweb.org/species/8749	https://www.iucnredlist.org/species/125181973/125181991
Anura	Craugastoridae	Pristimantis pulchridormientes	D			https://amphibiaweb.org/species/8495	https://www.iucnredlist.org/species/107283970/107284007
Anura	Craugastoridae	Pristimantis pulvinatus	D		Yes	https://amphibiaweb.org/species/3155	https://www.iucnredlist.org/species/56887/11538222
Anura	Craugastoridae	Pristimantis punzan	D			https://amphibiaweb.org/species/8297
Anura	Craugastoridae	Pristimantis puruscafeum	D			https://amphibiaweb.org/species/8298
[truncated: 6,048 more rows]

## Sheet: references
Acosta-Galvis, A.R. (2015). Una nueva especie del género Pristimantis (Anura: Craugastoridae)del complejo de páramos Merchán-Iguaque (Boyacá, Colombia). Biota Colombiana, 16.
Altig, R. & McDiarmid, R.W. (2015). Handbook of Larval Amphibians of the United States and Canada. Cornell University Press.
AmphibiaChina. (2019). The database of Chinese amphibians. Electronic Database accessible at http://www.amphibiachina.org/. Kunming Institute of Zoology (CAS), Kunming, Yunnan, China. URL [accessed August 2019]
De Andrade, S.P., SANTOS, D.L., ROCHA, C.F., Pombal, J.P.J. & Vaz-Silva, W. (2018). A new species of the Ololygon catharinae species group (Anura: Hylidae) from the Cerrado biome, State of Goiás, Central Brazil. Zootaxa, 4425, 283–303.
Anstis, M. (2013). Tadpoles and Frogs of Australia. Reed New Holland.
Antunes, B., Lourenço, A., Caeiro-Dias, G., Dinis, M., Gonçalves, H., Martínez-Solano, I., Tarroso, P. & Velo-Antón, G. (2018). Combining phylogeography and landscape genetics to infer the evolutionary history of a short-range Mediterranean relict, Salamandra salamandra longirostris. Conservation Genetics, 19, 1411–1424.
Araujo-Vieira, K., Lacerda, J.V.A., Pezzuti, T.L., Leite, F.S.F., De Assis, C.L. & Cruz, C.A.G. (2015). A new species of Hatchet-faced Treefrog Sphaenorhynchus Tschudi (Anura: Hylidae) from Quadrilátero Ferrífero, Minas Gerais, southeastern Brazil. Zootaxa, 4059, 96–114.
Araujo-Vieira, K., Brandão, R.A. & Faria, D.C.D.C. (2015). A new species of Rock-Dwelling Scinax Wagler (Anura: Hylidae) from Chapada dos Veadeiros, Central Brazil. Zootaxa, 3915, 52–66.
Arias, E., Chaves, G. & Parra Olea, G. (2018). A new species of Craugastor (Anura: Craugastoridae) from the montane rainforest of the Cordillera de Talamanca, Costa Rica. Phyllomedusa: Journal of Herpetology, 17, 211–232.
Arikan, H., Tosunoğlu, M., Atatür, M.K. & Göçmen, B. (2007). Some comments on the breeding biology of Pelodytes caucasicus boulenger, 1896 (Anura: Pelodytidae) from Uzungöl, northeast Anatolia. Turkish Journal of Zoology, 31, 53–64.
Arzabe, C. (1999). Reproductive activity patterns of anurans in two different altitudinal sites within the Brazilian Caatinga. Revista Brasileira de Zoologia, 16, 851–864.
Bagaturova, A.A. & Bagaturov, M. (2011). The first breeding of Fea's Treefrog- Rhacophorus feae at the Leningrad Zoo with account of the species. International Zoo News, 46, 392–397.
Barata, I.M., Santos, M.T.T., Leite, F.S.F. & Garcia, P.C.A. (2013). A new species of Crossodactylodes (Anura: Leptodactylidae) from Minas Gerais, Brazil: first record of genus within the Espinhaço Mountain Range. Zootaxa, 3731, 552–560.
Başkale, E., Sayim, F. & Kaya, U. (2011). Body size and reproductive characteristics of paedomorphic and metamorphic individuals of the northern banded newt (Ommatotriton ophryticus). Acta Herpetologica, 6, 19–25.
Beauchamp, A.J., Lei, P. & Goddard, K. (2010). Hochstetter's frog (Leiopelma hochstetteri) egg, mobile larvae and froglet development. New Zealand Journal of Zoology, 37, 167–174.
Betto-Colliard, C., Sermier, R., Litvinchuk, S., Perrin, N. & Stöck, M. (2015). Origin and genome evolution of polyploid green toads in Central Asia: evidence from microsatellite markers. Heredity, 114, 300–308.
Biju, S.D., Garg, S., Gururaja, K.V., Shouche, Y. & Walujkar, S.A. (2014). DNA barcoding reveals unprecedented diversity in Dancing Frogs of India (Micrixalidae, Micrixalus): a taxonomic revision with description of 14 new species. Ceylon Journal of Science (Biological Sciences), 43, 1–87.
Bille, T. (1998). Eggs and hatchlings of the Mexican salamander Pseudoeurycea cephalica (Caudata: Plethodontidae). Revista de Biología Tropical, 46, 447–452.
Blackburn, D.C. (2008). A new species of Cardioglossa (Amphibia: Anura: Arthroleptidae) endemic to Mount Manengouba in the Republic of Cameroon, with an analysis of morphological diversity in the genus. Zoological Journal of the Linnean Society, 154, 611–630.
Blackburn, D.C., Boix, C., Greenbaum, E., FABREZI, M., Meirte, D., Plumptre, A.J. & Stanley, E.L. (2016). The distribution of the Bururi Long-fingered Frog (Cardioglossa cyaneospila, family Arthroleptidae), a poorly known Albertine Rift endemic. Zootaxa, 4170, 355–10.
Blackburn, D.C., Kosuch, J., Schmitz, A., Burger, M., Wagner, P., Gonwouo, N.L., Hillers, A. & Rödel, M.-O. (2008). A new species of Cardioglossa (Anura: Arthroleptidae) from the Upper Guinean Forests of West Africa. Copeia, 2008, 603–612.
Blommers-Schlösser, R.M.A. (1975). Observations on the larval development of some Malagasy frogs, with notes on their ecology and biology (Anura: Dyscophinae, Scaphiophryninae and Cophylinae). Beaufortia, 7-26, 1–20.
Bogaerts, S. (2001). Breeding Brongersma’s toad, Bufo brongersmai. Podarcis, 2, 81–88.
Born, M., Bongers, F. & Poelman, E.H. (2010). Dry-season retreat and dietary shift of the dart-poison frog Dendrobates tinctorius (Anura: Dendrobatidae). Phyllomedusa: Journal of Herpetology, 9, 37–52.
Bozkurt, E., Olgun, K. & Wielstra, B. (2015). First record of facultative paedomorphism in the Kosswig’s newt Lissotriton (vulgaris) kosswigi (Freytag, 1955) (Urodela; Salamandridae), endemic to northwestern Turkey. Turkish Journal of Zoology, 39, 976–980.
Brown, R.M., Siler, C.D. & Richards, S. (2015). Multilocus phylogeny and a new classification for Southeast Asian and Melanesian forest frogs (family Ceratobatrachidae). Zoological Journal of the Linnean Society, 174, 130–168.
Bruce, R.C. (1975). Reproductive biology of the mud salamander, Pseudotriton montanus, in Western South Carolina. Copeia, 1975, 129.
Bruni, G., Tessa, G. & Angelini, C. (2018). Body size, age and population structure of Triturus carnifex (Urodela: Salamandridae) in the context of facultative paedomorphosis. Acta Herpetologica, 13, 177–183.
Buono, V., Guarino, F.M. & Vignoli, L. (2014). Maximum body size and age distribution in the Italian Stream Frog, Rana italica Dubois 1987 (Amphibia: Anura). Acta Herpetologica, 9, 231–235.
Bustos Singer, R. & Gutiérrez, M. (1997). Reproducción y desarrollo larval del sapo enano Melanophryniscus stelzneri stelzneri (Weyemberg, 1875) (Anura: bufonidae). Cuadernos de Herpetología, vol. 11, no. 1-2.
Caldwell, J.P. & Lima, A.P. (2003). A new amazonian species of Colostethus (Anura : Dendrobatidae) with a nidicolous tadpole. Herpetologica, 59, 219–234.
Campbell, J.A. (1999). Amphibians and Reptiles of Northern Guatemala, the Yucatan, and Belize. University of Oklahoma Press.
Candioti, F.V., Grosso, J., Haad, B., Pereyra, M.O., Bornschein, M.R., Borteiro, C., Costa, P., Kolenc, F., Pie, M.R., Proaño, B., RON, S., Stanescu, F. & Baldo, D. (2016). Structural and Heterochronic Variations During the Early Ontogeny in Toads (Anura: Bufonidae). Herpetological monographs, 30, 79–118.
Carvajal-Endara, S., Coloma, L.A., Morales-Mite, M.A., Guayasamin, J.M., Szélely, P. & Duellman, W.E. (2019). Phylogenetic systematics, ecology, and conservation of marsupial frogs (Anura: Hemiphractidae) from the Andes of southern Ecuador, with descriptions of four new biphasic species. Zootaxa, 4562, 1–102.
Cei, J.M.A.M. (1980). Amphibians of Argentina. Monitore Zoologico Italiano, 1–609.
Centeno, F.C., Pinheiro, P. & Andrade, D.V. (2015). Courtship behavior of Bokermannohyla alvarengai, a waltzing anuran. Herpetological Review, 46, 166–168.
Channing, A. & Howell, K.M. (2006). Amphibians of East Africa. Comstock Pub. Associates, Cornell University Press, Ithaca, NY.
Channing, A. & Willems, F. (2018). A new grass frog with rupicolous tadpoles from northern Zambia (Anura: Ptychadenidae). 4462, 349–318.
Chen, Q., Cui, J., Fang, G., Brauth, S.E. & Tang, Y. (2011). Acoustic Analysis of the Advertisement Calls of the Music Frog, Babina daunchina. Journal of Herpetology, 45, 406–416.
Colleoni, E., Denoël, M., Padoa-Schioppa, E., Scali, S. & Ficetola, G.F. (2014). Rensch's rule and sexual dimorphism in salamanders: patterns and potential processes. Journal of Zoology, 293, 143–151.
Conradie, W., Bittencourt-Silva, G.B., Farooq, H.M., Loader, S.P., Menegon, M. & Tolley, K.A. (2018). New species of Mongrel Frogs (Pyxicephalidae: Nothophryne) for northern Mozambique inselbergs. African Journal of Herpetology, 67, 61–85.
Corbalán, V., Debandi, G., Martínez, F. & Úbeda, C. (2014). Prolonged larval development in the Critically Endangered Pehuenche's frog Alsodes pehuenche: implications for conservation. Amphibia-Reptilia, 35, 283–292.
Cristofori-Armstrong, B., Soh, M.S., Talwar, S., Brown, D.L., Griffin, J.D.O., Dekan, Z., Stow, J.L., King, G.F., Lynch, J.W. & Rash, L.D. (2015). Xenopus borealis as an alternative source of oocytes for biophysical and pharmacological studies of neuronal ion channels. Scientific Reports, 5, 14763.
Dautel, N., Maldonado, A.L.S., Abuza, R., Imba, H., Griffin, K. & Guayasamin, J.M. (2011). Advertisement and combat calls of the glass frog Centrolene lynchi (Anura: Centrolenidae), with notes on combat and reproductive behaviors. Phyllomedusa: Journal of Herpetology, 10, 31–43.
De Carvalho, T.R. & Giaretta, A.A. (2013). Taxonomic circumscription of Adenomera martinezi (Bokermann, 1956) (Anura: Leptodactylidae: Leptodactylinae) with the recognition of a new cryptic taxon through a bioacoustic approach. Zootaxa, 3701, 207–237.
Dino, M., Milesi, S. & Di Cerbo, A.R. (2010). A long term study on Bombina variegata (Anura: Bombinatoridae) in the ‘Parco dei Colli di Bergamo’(North-western Lombardy). Atti VIII Congresso Nazionale SHI (Chieti), 225–231.
Domenico, E.A., Haddad, C.F.B. & Zaher, H. (2014). Natural history of Paratelmatobius gaigeae (Amphibia, Anura, Leptodactylidae): description of the tadpole and advertisement call. Journal of Herpetology, 48, 430–433.
Drewes, R.C. & Stoelting, R. (2004). The California Academy of Sciences Gulf of Guinea Expedition (2001) II. Additions and Corrections to Our Knowledge of the Endemic Island Amphibians …. Proceedings-California Academy of Sciences, 26, 573.
Drukker, S.S., Cecala, K.K., Gould, P.R., McKenzie, B.A. & Van de Ven, C. (2018). The ecology and natural history of the Cumberland Dusky Salamander (Desmognathus abditus): Distribution and demographics. Herpetological Conservation and Biology, 13, 33–46.
Duellman, W.E. (2005). Cusco Amazónico. Comstock Pub Assoc.
Duellman, W.E. (2004). Frogs of the genus Colostethus (Anura; Dendrobatidae) in the andes of northern Peru.
Duellman, W.E. (2015). Marsupial Frogs. JHU Press.
Duellman, W.E. & Trueb, L. (1994). Biology of Amphibians. Johns Hopkins University Press, Baltimore.
Duellman, W.E. & Venegas, P.J. (2016). Diversity of marsupial frogs (Anura: Hemiphractidae: Gastrotheca) in the northern Cordillera Central, Peru, with the descriptions of two new species. Phyllomedusa: Journal of Herpetology, 15, 103–15.
Encyclopedia of Life. Available from http://eol.org. Accessed August 2019. URL [accessed 30 August 2021]
Erich, M. (2013). Bet-hedging in tadpole deposition in the neotropical frog Allobates femoralis. Thesis, Universtiät Wien.
Ethier, J.P., Fayard, A., Soroye, P., Choi, D., Mazerolle, M.J. & Trudeau, V.L. (2021). Life history traits and reproductive ecology of North American chorus frogs of the genus Pseudacris (Hylidae). Frontiers in Zoology, 1–18.
Faivovich, J., Pereyra, M.O., Luna, M.C., Hertz, A., Blotto, B.L., Vásquez-Almazán, C.R., McCranie, J.R., Sánchez, D.A., Baêta, D., Araujo-Vieira, K., Köhler, G., Kubicki, B., Campbell, J.A., Frost, D.R., Wheeler, W.C. & Haddad, C.F.B. (2018). On the monophyly and relationships of several genera of Hylini (Anura: Hylidae: Hylinae), with comments on recent taxonomic changes in hylids. South Americ…
Ferrão, M., Fraga, R. de, Moravec, J., Kaefer, I.L. & Lima, A.P. (2018). A new species of Amazonian snouted treefrog (Hylidae: Scinax) with description of a novel species-habitat association for an aquatic breeding frog. PeerJ, 6, e4321–34.
Ferreira, R.B., Faivovich, J., Beard, K.H. & Pombal, J.P. (2015). The First Bromeligenous Species of Dendropsophus (Anura: Hylidae) from Brazil's Atlantic Forest. PLoS ONE, 10, e0142893.
Folly, M., Hepp, F. & Carvalho-e-Silva, S.P. (2018). A New Bromeligenous Species of Fritziana Mello-Leitão, 1937 (Amphibia: Anura: Hemiphractidae) from High Elevations in the Serra Dos Órgãos, Rio de Janeiro, Brazil. Herpetologica, 74, 58–17.
Formas, J.R. & Vera, M.A. (1980). Reproductive Patterns of Eupsophus-Roseus and E Eupsophus-Vittatus. Journal of Herpetology, 14, 11–14.
Fouquet, A., ORRICO, V.G.D., Ernst, R., Blanc, M., Martinez, Q., Vacher, J.-P., Rodrigues, M.T., Ouboter, P., Jairam, R. & RON, S. (2015). A new Dendropsophus Fitzinger, 1843 (Anura: Hylidae) of the parviceps group from the lowlands of the Guiana Shield. Zootaxa, 4052, 39–26.
M J Fouquette, J. & Dubois, A. (2014). A Checklist of North American Amphibians and Reptiles. Xlibris Corporation.
Fung, L.-Y. (2015). Romer's tree frog on Scenic Hill, Chek Lap Kok. A Dissertation Submitted for the Master of Science in Environmental Management. The University of Hong Kong.
Funk, W.C., Fletcher-Lazo, G., Nogales-Sornosa, F. & Aleida-Rinoso, D. (2004). First description of a clutch and nest site for the genus Caecilia (Gymnophiona: Caeciliidae). Herpetological Review, 35, 128–130.
Furtula, M., Ivanović, A., Džukić, G. & Kalezic, M.L. (2008). Egg size variation in crested newts from the western balkans (Caudata: Salamandridae: Triturus cristatus superspecies). Zoological Studies, 47, 585–590.
Gaitonde, N., Giri, V. & Kunte, K. (2016). ‘On the rocks’: reproductive biology of the endemic toad Xanthophryne (Anura: Bufonidae) from the Western Ghats, India. Journal of Natural History, 1–16.
García-París, M. (1985). Los Anfibios de España. Extensión Agraria.
Garg, S. & Biju, S.D. (2019). New microhylid frog genus from Peninsular India with Southeast Asian affinity suggests multiple Cenozoic biotic exchanges between India and Eurasia. Scientific Reports, 9, 1–13.
Garg, S., Senevirathne, G., Wijayathilaka, N., Phuge, S., Deuti, K., Manamendra-Arachchi, K., Meegaskumbura, M. & Biju, S. (2018). An integrative taxonomic review of the South Asian microhylid genus Uperodon. Zootaxa, 4384, 1–88.
Gawor, A., Rauhaus, A., Karbe, D. & Van Der Straeten, K. (2012). Is there a chance for conservation breeding? Ex situ management, reproduction, and early life stages of the Harlequin toad Atelopus avescens Duméril & Bibron, 1841 (Amphibia: Anura: Bufonidae). Amphibia and Reptile Conservation, 5, 29–44.
Gerald, G.W. (2006). lsthmohyla zeteki (Gaige) Zetek's Bromeliad Frog. Catalogue of American Amphibians and Reptiles.
Gerlach, J. & Gerlach, R. (2010). Reproduction in the tree frog Tachycnemis seychellensis. Phelsuma, 18, 82–89.
Giaretta, A.A. & Facure, K.G. (2006). Terrestrial and communal nesting in Eupemphix nattereri (Anura, Leiuperidae): interactions with predators and pond structure. Journal of Natural History, 40, 2577–2587.
Glaw, F., Hawlitschek, O., Glaw, K. & Vences, M. (2019). Integrative evidence confirms new endemic island frogs and transmarine dispersal of amphibians between Madagascar and Mayotte (Comoros archipelago). Die Naturwissenschaften, 106, 1–14.
Glaw, F. & Vences, M. (2007). A Field Guide to the Amphibians and Reptiles of Madagascar.
Goldberg, T., Nevo, E. & Degani, G. (2012). Phenotypic plasticity in larval development of six amphibian species in stressful natural environments. Zoological Studies, 51, 345–361.
Goutte, S., Dubois, A., Howard, S.D., Marquez, R., Rowley, J.J.L., Dehling, J.M., Grandcolas, P., Xiong, R. & Legendre, F. (2016). Environmental constraints and call evolution in torrent dwelling frogs. Evolution, 70, 811–826.
Greven, H. (2003). Larviparity and Pueriparity. Reproductive Biology and Phylogeny of Urodela, pp. 447–475. Taylor & Francis.
Grismer, L.L., Wood, P.L.J., Quah, E.S.H., Thura, M.K., Espinoza, R.E., Grismer, M.S., Murdoch, M.L. & Lin, A. (2018). A new species of Crocodile Newt Tylototriton (Caudata: Salamandridae) from Shan State, Myanmar (Burma). Zootaxa, 4500, 553–21.
Gururaja, K.V. (2010). Novel reproductive mode in a torrent frog Micrixalus saxicola (Jerdon) from the Western Ghats, India. Zootaxa, 45–52.
Gururaja, K.V. & Ramachandra, T.V. (2006). Developmental mode in white-nosed shrub frog Philautus cf. leucorhinus. Current Science, 90, 450–454.
Günther, R. (2017). A redescription, a revalidation, and a new description within the microhylid genus Austrochaperina (Anura: Microhylidae). Vertebrate Zoology, 67, 207–222.
Guenther, R. & Richards, S.J. (2019). Three new species of Austrochaperina from southern Papua New Guinea (Anura, Microhylidae). Vertebrate Zoology, 69, 327–344.
Haas, A., I, Das & Hertwig, S.T. (2019). Frogs of Borneo – The frogs of East Malaysia and their larval forms. Electronic Database accessible. URL www.frogsofborneo.com [accessed 2019]
Haddad, C. & Prado, C.P.A. (2005). Reproductive modes in frogs and their unexpected diversity in the Atlantic Forest of Brazil. Bioscience, 55, 207–217.
Hampton, P.M. & Otto, K.L. (2014). Notes on the reproductive biology of the glass frog Centrolene bacatum (Anura: Centrolenidae). Phyllomedusa: Journal of Herpetology, 13, 137–4.
Harper, E.B., Measey, G.J., Patrick, D.A., Menegon, M. & Vonesh, J.R. (2010). Field Guide to Amphibians of the Eastern Arc Mountains and Coastal Forests of Tanzania and Kenya. Camerapix Publishers International, Nairobi, Kenya.
Hasumi, M. & Borkin, L.J. (2012). Age and body size of Salamandrella keyserlingii (Caudata: Hynobiidae): a difference in altitudes, latitudes, and temperatures. Organisms Diversity & Evolution, 12, 167–181.
Heatwole, H. & Rowley, J. (2018). Status of Conservation and Decline of Amphibians. CSIRO PUBLISHING.
Hedges, S.B., Duellman, W.E. & Heinicke, M.P. (2008). New World direct-developing frogs (Anura : Terrarana): Molecular phylogeny, classification, biogeography, and conservation. Zootaxa, 1737, 1–182.
Hedges, S.B., Powell, R., Henderson, R.W., Hanson, S. & Murphy, J.C. (2019). Definition of the Caribbean Islands biogeographic region, with checklist and recommendations for standardized common names of amphibians and reptiles. Caribbean Herpetology, 67, 1–53.
Heinicke, M.P., Lemmon, A.R., Lemmon, E.M., McGrath, K. & Hedges, S.B. (2018). Phylogenomic support for evolutionary relationships of New World direct-developing frogs (Anura: Terraranae). Molecular Phylogenetics and Evolution, 118, 145–155.
Henderson, R.M. & Henderson, R.W. (2004). Osteopilus vastus. Catalogue of American Amphibians and Reptiles, 786.1–786.33.
Heyer, W.R. (1974). Relationships of the marmoratus species group (Amphibia, Leptodactylidae) within the subfamily Leptodactylinae. Contributions in Science Natural History Museum, Los Angeles County.
Heyer, W.R. & Heyer, M.M. (2006). Leptodactylus knudseni. Catalogue of American Amphibians and Reptiles, 807, 1–12.
Hödl, W. (1991). Arboreal oviposition in the neotropical treefrogs-Hyla brevifrons and Hyla sarayacuensis (Anura: Hylidae). Begleitveröffentlichung zum wissenschaftlichen Film C des ÖWF, 42, 53–62.
Hödl, W. (1990). Reproductive diversity in Amazonian lowland frogs. Fortschritte der Zoologie, 38, 41–60.
Ilha, P. & Schiesari, L. (2014). Lethal and sublethal effects of inorganic nitrogen on gladiator frog tadpoles (Hypsiboas faber, Hylidae). Copeia, 2014, 221–230.
Inger, R.F. (1966). The systematics and zoogeography of the Amphibia of Borneo. Fieldiana: Zoology, 52, 1–402.
Inger, R.F., Stuebing, R.B. & Zainudin, R. (2005). Peat swamp frogs of Borneo. In Wallace in Sarawak Years Later. An International Conference on Biogeography and Biodiversity (eds A.A. Tuen & I. Das), pp. 178–181.
Inkamontero, S., Reichle, S. & Kupfer, A. (2005). Observations on the reproductive ecology of Siphonops paulensis Boettger, 1892 (Gymnophiona: Caeciliidae) in Bolivia. Salamandra, 41, 91–94.
Iskandar, D.T., Evans, B.J. & McGuire, J.A. (2014). A novel reproductive mode in frogs: a new species of fanged frog with internal fertilization and birth of tadpoles (M. Stöck, Ed.). PLoS ONE, 9, e115884.
Jiang, J.-P., Jia, J., Zhang, M. & Gao, K.-Q. (2018). Osteology of Batrachuperus londongensis(Urodela, Hynobiidae): study of bony anatomy of a facultatively neotenic salamander from Mount Emei, Sichuan Province, China. PeerJ, 6, e4517–43.
Jockusch, E.L. (1997). An evolutionary correlate of genome size change in plethodontid salamanders. Proceedings of the Royal Society B: Biological Sciences, 264, 597–604.
Jömann, N., Clemen, G. & Greven, H. (2005). Notes on cranial ontogeny and delayed metamorphosis in the hynobiid salamander Ranodon sibiricus Kessler, 1866 (Urodela). Annals of Anatomy - Anatomischer Anzeiger, 187, 305–321.
Jungfer, K.-H., Reichle, S. & Piskurek, O. (2010). Description of a new cryptic southwestern Amazonian species of leaf-gluing treefrog, genus Dendropsophus (Amphibia: Anura: Hylidae). Salamandra, 46, 204–213.
Kaefer, I.L., Rojas, R.R., Ferrão, M., Farias, I.P. & Lima, A.P. (2019). A new species of Amazophrynella (Anura: Bufonidae) with two distinct advertisement calls. Zootaxa, 4577, 316–334.
Kaplan, R.H. (1980). The implications of ovum size variability for offspring fitness and clutch size within several populations of salamanders (Ambystoma). Evolution, 34, 51–64.
Kaya, U., Sayim, F. & Başkale, E. (2008). Paedomorphosis in the banded newt, Triturus vittatus (Jenyns, 1835). Belgian Journal of Zoology, 138, 196–197.
Khongwir, S., Hooroo, R. & Dutta, S.K. (2016). Breeding and nesting behaviour of Rhacophorus maximus (Anura: Rhacophoridae) in Meghalaya, North East India. Current Science, 110, 1102–1105.
Kinne, O., Kunert, J. & Zimmermann, W. (2006). Breeding, rearing and raising the red-bellied toad Bombina bombina in the laboratory. Endangered Species Research, 1, 11–23.
Kok, P.J.R. & Ernst, R. (2007). A new species of Allobates (Anura : Aromobatidae : Allobatinae) exhibiting a novel reproductive behaviour. Zootaxa, 1555, 21–38.
Kok, P.J.R., Nicolaï, M.P.J., Lathrop, A. & MacCulloch, R.D. (2018). Anomaloglossus meansi sp. n., a new Pantepui species of the Anomaloglossus beebei group (Anura, Aromobatidae). ZooKeys, 759, 99–116.
Kok, P., Macculloch, R.D., Lathrop, A. & Willaert, B. (2010). A new species of Anomaloglossus (Anura: Aromobatidae) from the Pakaraima Mountains of Guyana. Zootaxa, 2660, 18–32.
Kokubum, M.N.C. & de Sousa, M.B. (2008). Reproductive ecology of Leptodactylus aff hylaedactylus (Anura, Leptodactylidae) from an open area in northern Brazil. South American Journal of Herpetology, 3, 15–21.
Kusano, T., Sakai, A. & Hatanaka, S. (2005). Natural egg mortality and clutch size of the Japanese treefrog, Rhacophorus arboreus (Amphibia: Rhacophoridae). Current Herpetology, 24, 79–84.
Kusrini, M.D., Rowley, J.J.L., Khairunnisa, L.R., Shea, G.M. & Altig, R. (2015). The reproductive biology and larvae of the first tadpole-bearing frog, Limnonectes larvaepartus (M. Stöck, Ed.). PLoS ONE, 10, e116154–9.
Kuzmin, S.L., Dasgupta, R. & Smirina, É.M. (1994). Ecology of the Himalayan newt (Tylototriton verrucosus) in Darjeeling Himalayas, India. Russian Journal of Herpetology, 1, 69–76.
Kwet, A. (2005). Reptilien und Amphibien Europas. NHBS.
La Marca, E. (1985). Systematics and ecological observations on the neotropical frogs Hyla jahni and Hyla platydactyla. Journal of Herpetology, 19, 227–237.
Langone, J.A., Segalla, M.V., Bornschein, M. & de Sá, R.O. (2008). A new reproductive mode in the genus Melanzophryniscus Gallardo, 1961 (Anura: Bufonidae) with description of a new species from the state of Paraná, Brazil. South American Journal of Herpetology, 3, 1–9.
Laufer, H., Fritz, K. & Sowig, P. (2007). Die Amphibien und Reptilien Baden-Württembergs. Ulmer.
Liao, W.B. & Lu, X. (2010). Breeding behaviour of the Omei tree frog Rhacophorus omeimontis (Anura: Rachophoridae) in a subtropical montane region. Journal of Natural History, 44, 2929–2940.
Lima, A.P., Caldwell, J.P., Biavati, G. & Montanarin, A. (2010). A new species of Allobates (Anura: Aromobatidae) from Paleovarzea Forest in Amazonas, Brazil. Zootaxa, 1–17.
Lima, A.P., Simões, P. & Kaefer, I.L. (2015). A new species of Allobates (Anura: Aromobatidae) from Parque Nacional da Amazônia, Pará State, Brazil. Zootaxa, 3980, 501–525.
Lima, A.P., Simões, P. & Kaefer, I.L. (2014). A new species of Allobates (Anura: Aromobatidae) from the Tapajós River basin, Pará State, Brazil. Zootaxa, 3889, 355–387.
Litvinchuk, S.N. & Borkin, L.J. (2004). Intraspecific and interspecific genome size variation in hynobiid salamanders of russia and Kazakhstan: determination by flow cytometry. Asiatic Herpetological Research, 10, 282–294.
Loureiro, A., de Almeida, N.F., Carretero, M.A. & Paulo, S.O. (2008). Atlas da distribuição dos anfibios e répteis de Portugal continental. Instituto de Conservaçao da Natureza e de Biodiversidade, Lisbon.
Lourenço, A.C., Zina, J., Catroli, G.F., Kasahara, S., Faivovich, J. & Haddad, C.F.B. (2016). A new species of the Scinax catharinae group (Anura: Hylidae) from southeastern Brazil. Zootaxa, 4154, 415–435.
Maciel, A.O. & Hoogmoed, M.S. (2011). Taxonomy and distribution of caecilian amphibians (Gymnophiona) of Brazilian Amazonia, with a key to their identification. Zootaxa, 2984, 1–53.
Mahony, S., Foley, N.M., Biju, S.D. & Teeling, E.C. (2017). Evolutionary History of the Asian Horned Frogs (Megophryinae): Integrative Approaches to Timetree Dating in the Absence of a Fossil Record. Molecular Biology and Evolution, msw267–28.
Malonza, P.K., Lötters, S. & Measey, G.J. (2010). The Montane Forest Associated Amphibian Species of the Taita Hills, Kenya. Journal of East African Natural History, 99, 47–63.
Marquez, R. (1992). Terrestrial paternal care and short breeding seasons - reproductive phenology of the midwife toads Alytes obstetricans and A. cisternasii. Ecography, 15, 279–288.
Masó, A. & Pijoan, M. (2011). Reptiles y Anfibios de la Peninsula Iberica, Baleares y Canarias. Ediciones OMEGA.
Matusi, M. (2013). A New Leptobrachium (Vibrissaphora) from Laos (Anura: Megophryidae). Current Herpetology, 32, 182–189.
Matsui, M., Belabut, D.M. & Ahmad, N. (2014a). Two new species of fanged frogs from Peninsular Malaysia (Anura: Dicroglossidae). Zootaxa, 3881, 75–93.
Matsui, M., Khonsue, W. & Panha, S. (2018). Two new species of Ansonia from Thailand (Anura: Bufonidae). Zoological Science, 35, 39–48.
Matsui, M., Nishikawa, K. & Eto, K. (2014b). A new burrow-utilising fanged frog from Sarawak, East Malaysia (Anura: Dicroglossidae). Raffles Bulletin of Zoology, 62, 679–687.
Matsui, M., Okawa, H., Nishikawa, K., Aoki, G., Current, K.E.2019. (2019). Systematics of the Widely Distributed Japanese Clouded Salamander, Hynobius nebulosus (Amphibia: Caudata: Hynobiidae), and Its Closest Relatives. Current Herpetology, 38, 32–90.
Matsuki, T. & Matsui, M. (2011). A skeletochronological study of breeding females in a population of japanese Clouded Salamanders (Hynobius nebulosus). Zoological Science, 28, 175–179.
McCranie, J.R. & Castaneda, F.E. (2006). A new species of hylid frog from Northwestern Honduras. Herpetologica, 62, 318–323.
McDiarmid, R. & Worthington, R.D. (1970). Concerning the reproductive habits of tropical plethodontid salamanders. Herpetologica, 26, 57–70.
Means, D.B., Lamb, J.Y. & Bernardo, J. (2017). A new species of dusky salamander (Amphibia: Plethodontidae: Desmognathus) from the Eastern Gulf Coastal Plain of the United States and a redescription of D. auriculatus. Zootaxa, 4263, 467–506.
Millott, N. & Lynn, W.G. (1954). The Effect of Phenylthiourea on Pigmentation by Melanin in the Developing Frog, Eleutherodactylus-Martinicensis. Quarterly Journal of Microscopical Science, 95, 17–&.
Ming, L.T. (2005). Larval systematics of the peninsular malaysian ranidae (Amphibia: Anura). National University of Singapore.
Mitchell, J.C. & Pague, C.A. (2014). Filling gaps in life-history data: clutch sizes for 21 species of North American anurans. Herpetological Conservation and Biology, 9, 495–501.
Mudde, P. (2007). An attempt to breed Atelopus flavescens by artificial means. Leaf Litter, 1, 8–10.
Müller, H., Loader, S.P., Ngalason, W., Howell, K.M. & Gower, D.J. (2007). Reproduction in brevicipitid frogs (Amphibia: Anura: Brevicipitidae)—evidence from Probreviceps m. macrodactylus. Copeia, 2007, 726–733.
Mueller, C.A., Bucsky, J., Korito, L. & Manzanares, S. (2019). Immediate and persistent effects of temperature on oxygen consumption and thermal tolerance in embryos and larvae of the Baja California Chorus frog, Pseudacris hypochondriaca. Frontiers in Physiology, 10, 754.
Myers, C.W. & Duellman, W.E. (1982). A New Species of Hyla from Cerro Colorado and Other Tree Frog Records and Geographical Notes from Western Panama. American Museum Novitates, 2752.
Neckel-Oliveira, S., Amphibia, U.G.2013. (2013). Ecological correlates in Brazilian Amazonian anurans: implications for conservation. Amphibia-Reptilia, 34, 217–232.
Nidup, T., Gyeltshen, D., Penjor, Dorji, S. & Pearch, M.J. (2016). The first record of Amolops himalayanus (Anura: Ranidae) from Bhutan. The Herpetological Bulletin, 136, 13–18.
Nielsen, S.V., Daniels, S.R., Conradie, W., Heinicke, M.P. & Noonan, B.P. (2018). Multilocus phylogenetics in a widespread African anuran lineage (Brevicipitidae: Breviceps) reveals patterns of diversity reflecting geoclimatic change. Journal of Biogeography, 45, 2067–2079.
Nussbaum, R.A. (1987). Parental care and egg size in salamanders - an examination of the safe harbor hypothesis. Researches on Population Ecology, 29, 27–44.
Ohler, A. & Nicolas, V. (2017). Which frog's legs do froggies eat? The use of DNA barcoding for identification of deep frozen frog legs (Dicroglossidae, Amphibia) commercialized in France. European Journal of Taxonomy, 1–19.
Oliveira de Abreu, R., Napoli, M.F., Trevisan, C.C., CAMARDELLI, M., Dória, T.A.F. & Silva, L.M. (2015). The tadpole of Scinax melanodactylus (Lourenço, Luna & Pombal Jr, 2014) (Amphibia, Anura, Hylidae). Zootaxa, 3981, 430–436.
Oliver, P.M., Iannella, A., Richards, S.J. & Lee, M.S.Y. (2017). Mountain colonisation, miniaturisation and ecological evolution in a radiation of direct-developing New Guinea Frogs (Choerophryne, Microhylidae). PeerJ, 5, e3077.
Olson, D.H. (2008). Conservation assessment for the black salamander (Aneides flavipunctatus) in Oregon. U.S.D.A. Forest Service Region 6.
Ortega-Andrade, H.M. & Ron, S.R. (2013). A new species of small tree frog, genus Dendropsophus (Anura: Hylidae) from the eastern Amazon lowlands of Ecuador. Zootaxa, 3652, 163–16.
Ovaska, K. & Estrada, A.R. (2003). Eleutherodactylus antillensis (Coqui Churi). Reproduction. Herpetology Review, 34, 229.
Pereira, E.A., Rocha, L.C.L., Folly, H., da Silva, H.R. & Santana, D.J. (2018). A new species of spotted leaf frog, genus Phasmahyla(Amphibia, Phyllomedusidae) from Southeast Brazil. PeerJ, 6, e4900–22.
Perret, J.-L. (1966). Les amphibiens du Cameroun. Zool Jb Syst, 8, 289–464.
Petranka, J.W. (1998). Salamanders of the United States and Canada. Smithsonian Inst Press.
Phillips, J.G., Fenolio, D.B., Emel, S.L. & Bonett, R.M. (2017). Hydrologic and geologic history of the Ozark Plateau drive phylogenomic patterns in a cave-obligate salamander. Journal of Biogeography, 44, 2463–2474.
Phimmachak, S., Richards, S.J., Sivongxay, N., Seateun, S., Chuaynkern, Y., Makchai, S., Som, H.E. & Stuart, B.L. (2019). A new caruncle-bearing fanged frog (Limnonectes, Dicroglossidae) from Laos and Thailand. ZooKeys, 846, 133–156.
Pickersgill, M. (2007). A redefinition of Afrixalus fulvovittatus (Cope, 1860) and Afrixalus vittiger (Peters, 1876) (Amphibia, Anura Hyperoliidae). African Journal of Herpetology, 56, 23–37.
Pickersgill, M. (2007). Frog Search. Edition Chimaira.
Pie, M.R., Ribeiro, L.F., Confetti, A.E., Nadaline, M.J. & Bornschein, M.R. (2018). A new species of Brachycephalus (Anura: Brachycephalidae) from southern Brazil. PeerJ, 6, e5683.
du Preez, L.H. & Carruthers, V. (2009). A complete guide to the frogs of Southern Africa. Struik Nature, Cape Town, South Africa.
Pombal Júnior, J.P. & Bastos, R.P. (1996). Nova espécie de Scinax wagler, 1830 do Brasil Central (Amphibia, Anura, Hylidae). Boletim do Museu Nacional. Zoologia, Rio de Janeiro, 371, 1–11.
Pombal, J.P., Jr. (1999). Oviposição e desenvolvimento de Brachycephalus ephippium (Spix) (Anura, Brachycephalidae). Revista Brasileira de Zoologia, 16, 967–976.
Pombal, J.P., Jr & Haddad, C.F. (2005). Astratégias e modos reprodutivos de anuros (amphibia) em uma poça permanente na serra de paranapiacaba, sudeste do Brasil. Papéis Avulsos de Zoologia (São Paulo), 45, 215–229.
Portik, D.M. & Blackburn, D.C. (2016). The evolution of reproductive diversity in Afrobatrachia: A phylogenetic comparative analysis of an extensive radiation of African frogs. Evolution, 70, 2017–2032.
Portik, D.M. & Papenfuss, T.J. (2015). Historical biogeography resolves the origins of endemic Arabian toad lineages (Anura: Bufonidae): Evidence for ancient vicariance and dispersal events with the Horn of Africa and South Asia. BMC Evolutionary Biology, 15, 152.
Poyarkov, N.A., I Kropachev, I., S Gogoleva, S., L Orlov, N., I Kropachev, I., S Gogoleva, S. & L Orlov, N. (2018). A new species of the genus Theloderma Tschudi, 1838 (Amphibia: Anura: Rhacophoridae) from Tay Nguyen Plateau, central Vietnam. Zoological Research, 39, 158–184.
Quiguango-Ubillús, A. & Coloma, L.A. (2008). Notes on behaviour, communication and reproduction in captive Hyloxalus toachi (Anura: Dendrobatidae), an Endangered Ecuadorian frog. International Zoo Yearbook, 42, 78–89.
Rada, M., Santos Dias, Dos, P.H., Pérez-Gonzalez, J.L., Anganoy-Criollo, M., Rueda-Solano, L.A., Pinto-E, M.A., Quintero, L.M., Vargas-Salinas, F. & Grant, T. (2019). The poverty of adult morphology: Bioacoustics, genetics, and internal tadpole morphology reveal a new species of glassfrog (Anura: Centrolenidae: Ikakogi) from the Sierra Nevada de Santa Marta, Colombia (S. Lötters, Ed.). PLoS ONE, …
Radi, A. & Beachy, C.K. (2013). Ambystoma mavortium (barred tiger salamander). Behavior underneath the ice. Herpetological Review, 44, 291–292.
Richards, S.J., Hoskin, C.J., Cunningham, M.J., Mcdonald, K. & Donnellan, S.C. (2010). Taxonomic re-assessment of the Australian and New Guinean green-eyed treefrogs Litoria eucnemis, L. genimaculata and L. serrata (Anura: Hylidae). Zootaxa, 2391, 33–46–33–46.
Ringler, M., Ursprung, E. & Hödl, W. (2009). Site fidelity and patterns of short- and long-term movement in the brilliant-thighed poison frog Allobates femoralis (Aromobatidae). Behavioral ecology and sociobiology, 63, 1281–1293.
Rittmeyer, E.N., Allison, A., Gründler, M.C., Thompson, D.K. & Austin, C.C. (2012). Ecological guild evolution and the discovery of the world's smallest vertebrate. PLoS ONE, 7, e29797.
Rivera-Correa, M. & Alfonso Gutierrez-Cardenas, P.D. (2012). A new highland species of treefrog of the Dendropsophus columbianus group (Anura: Hylidae) from the Andes of Colombia (M. Krkosek, Ed.). Zootaxa, 7, 50–62.
Rodrigues, D.J. & Uetanabaro, M. (2004). Reproductive strategies of Physalaemus nattereri (Steindachner, 1863) and P. albonotatus (Steindachner, 1864) at Serra da Bodoquena, State of Mato Grosso do Sul, Brazil. Revista Española de Herpetologia, 18, 63–73.
Rodríguez, A., Börner, M., Pabijan, M., Gehara, M., Haddad, C.F.B. & Vences, M. (2015). Genetic divergence in tropical anurans: deeper phylogeographic structure in forest specialists and in topographically complex regions. Evolutionary Ecology, 29, 765–785.
Rojas, R.R., Fouquet, A., Ron, S.R., Hernández-Ruz, E.J., Melo-Sampaio, P.R., Chaparro, J.C., Vogt, R.C., de Carvalho, V.T., Pinheiro, L.C., Avila, R.W., Farias, I.P., Gordo, M. & Hrbek, T. (2018). A Pan-Amazonian species delimitation: high species diversity within the genus Amazophrynella (Anura: Bufonidae). PeerJ, 6, e4941.
Rojas-Runjaic, F.J.M., Infante-Rivero, E.E.I.-R.C.L. & Barrio-Amorós, C.L. (2011). A new frog of the genus Aromobates (Anura, Dendrobatidae) from Sierra de Perijá, Venezuela. Zootaxa, 2919, 37–50.
Ron, S.R., Yanez-Muñoz, M.H., Merino-Viteri, A. & Ortiz, D.A. (2019). Anfibios del Ecuador. Version 2019.0. Museo de Zoología, Pontificia Universidad Católica del Ecuador. < https://bioweb.bio/faunaweb/amphibiaweb>, Last accessed 20th August 2019. URL [accessed August 2019]
Ruas, D.S., de Mira-Mendes, C.V., del-Grande, M.L., Zina, J. & Solé, M. (2018). The tadpole of Dendropsophus novaisi (Bokermann, 1968) (Anura: Hylidae), with comments on natural history. Zootaxa, 4375, 296–300.
Rowley, J.J.L., Dau, V.Q. & Cao, T.T. (2017). A new species of Leptolalax (Anura: Megophryidae) from Vietnam. Zootaxa, 4273, 61–79.
Ryan, M.J., Lips, K.R. & Giermakowski, J.T. (2010). New Species of Pristimantis (Anura: Terrarana: Strabomantinae) from Lower Central America. Journal of Herpetology, 44, 193–200.
Sabater-Pi, J. (1985). Contribution to the biology of the giant frog (Conraua goliath, Boulenger). Amphibia-Reptilia, 6, 143–153.
Sajjan, M.B., Jadhav, B.V. & Patil, R.N. (2018). A complete embryonic and larval development of Sphaerotheca pashchima (Amphibia: Anura: Dicroglossidae) from Western India. International Journal of Life Sciences, 48951, 1–11.
Salvidio, S. & Bruce, R.C. (2006). Sexual dimorphism in two species of European plethodontid salamanders, genus Speleomantes. Herpetological Journal, 16, 9–14.
San Mauro, D., Gower, D.J., Müller, H., Loader, S.P., Zardoya, R., Nussbaum, R.A. & Wilkinson, M. (2014). Life-history evolution and mitogenomic phylogeny of caecilian amphibians. Molecular Phylogenetics and Evolution, 73, 177–189.
Sandberger-Loua, L., Müller, H. & Rödel, M.-O. (2017). A review of the reproductive biology of the only known matrotrophic viviparous anuran, the West African Nimba toad, Nimbaphrynoides occidentalis. Zoosystematics and Evolution, 93, 105–133.
Savage, J.M. (2002). The Amphibians and Reptiles of Costa Rica. University of Chicago Press.
Schick, S., Kielgast, J., Rödder, D., Muchai, V., Burger, M. & Lötters, S. (2010). New species of reed frog from the Congo basin with discussion of paraphyly in Cinnamon-belly reed frogs. Zootaxa, 23–36.
Schwartz, A. & Henderson, R.W. (1991). Amphibians and Reptiles of the West Indies. University Press of Florida.
Sever, D.M. (1987). Hemidactylium scutatum and the phylogeny of cloacal anatomy in female salamanders. Herpetologica, 43, 105–116.
Sever, D.M. (1991). Sperm storage and degradation in the spermathecae of the salamander Eurycea cirrigera. Journal of Morphology, 210, 71–84.
Sever, D.M. & Brunette, N.S. (1993). Regionalization of eccrine and spermiophagic activity in spermathecae of the salamander Eurycea cirrigera (Amphibia: Plethodontidae). Journal of Morphology, 217, 161–170.
Sever, D.M. & Dineen, C.F. (1977). Reproductive ecology of the tiger salamander, Ambystoma tigrinum, in northern Indiana. pp. 189–203.
Seymour, R.S., Geiser, F. & Bradford, D.F. (1991). Metabolic Cost of Development in Terrestrial Frog Eggs (Pseudophryne Bibronii). Physiological Zoology, 64, 688–696.
Simões, P., Lima, A.P. & Farias, I.P. (2010). The description of a cryptic species related to the pan-Amazonian frog Allobates femoralis (Boulenger 1883) (Anura: Aromobatidae). Zootaxa, 1–28.
Simões, P., Rojas, D. & Lima, A.P. (2019). A name for the nurse-frog (Allobates, Aromobatidae) of Floresta Nacional de Carajás, Eastern Brazilian Amazonia. Zootaxa, 4550, 71–100.
Smith, D.C. (1987). Adult Recruitment in Chorus Frogs: Effects of Size and Date at Metamorphosis. Ecology, 68, 344–350.
Smith, D.C. (1983). Factors controlling tadpole populations of the chorus frog (Pseudacris triseriata) on Isle Royale, Michigan. Ecology, 64, 501–510.
Sokol, O.M. (1962). The tadpole of Hymenochirus boettgeri. Copeia, 1962, 272–284.
Sorensen, K. (2004). Population characteristics of Siren lacertina and Amphiuma means in north Florida. Southeastern Naturalist, 3, 249–258.
Stoops, M.A., Campbell, M.K. & Dechant, C.J. (2014). Successful captive breeding of Necturus beyeri through manipulation of environmental cues and exogenous hormone administration: a model for endangered Necturus. Herpetological …, 45, 251–256.
Strömberg, G. (1995). The yearly cycle of the Jumping Frog (Rana dalmatina) in Sweden. A 12 year study. Scientia Herpetologica, 1995, 185–186.
Stuart, S.N., Hoffmann, M., Chanson, J.S., Cox, N.A., Berridge, R.J., Ramani, P. & Young, B.E. (2008). Threatened Amphibians of the World. Lynx Edicions, Barcelona, Spains.
Suárez-Villota, E.Y., Quercia, C.A. & Nuñez, J.J. (2018). Mitochondrial genomes of the South American frogs Eupsophus vertebralis and E. emiliopugini (Neobatrachia:
Alsodidae) and their phylogenetic relationships. Journal of genomics, 6, 98–102.
Summers, K., Sea McKeon, C. & Heying, H. (2006). The evolution of parental care and egg size: a comparative analysis in frogs. Proceedings of the Royal Society B: Biological Sciences, 273, 687–692.
Suwannapoom, C., Sumontha, M., Tunprasert, J., Ruangsuwan, T., Pawangkhanant, P., Korost, D.V. & Poyarkov, N.A. (2018). A striking new genus and species of cave-dwelling frog (Amphibia: Anura: Microhylidae: Asterophryinae) from Thailand. PeerJ, 6, e4422–42.
Szymura, J.M. & Barton, N.H. (1986). Genetic analysis of a hybrid zone between the fire-bellied toads, Bombina bombina and B. variegata, near Cracow in southern Poland. Evolution, 40, 1141–1159.
Tapley, B., Nguyen, L.T., Cutajar, T., Nguyen, C.T., Portway, C., van Luong, H. & Rowley, J.J.L. (2020). The tadpoles of five Megophrys Horned frogs (Amphibia: Megophryidae) from the Hoang Lien Range, Vietnam. Zootaxa, 4845, 35–52.
Taucce, P.P.G., Canedo, C., Parreiras, J.S., Drummond, L.O., Nogueira Costa, P. & Haddad, C.F.B. (2018). Molecular phylogeny of Ischnocnema (Anura: Brachycephalidae) with the redefinition of its series and the description of two new species. Molecular Phylogenetics and Evolution, 128, 123–146.
Tessa, G., Mattioli, F., Mercurio, V. & Andreone, F. (2009). Egg numbers and fecundity traits in nine species of Mantella poison frogs from arid grasslands and rainforests of Madagascar (Anura: Mantellidae). Madagascar Conservation & Development, 4, 113–119.
Thumm, K. & Mahony, M. (2002). Hatching dynamics and bet-hedging in a temperate frog, Pseudophryne australis (Anura: Myobatrachidae). Amphibia-Reptilia, 23, 433–444.
Toledo, L.F., Garey, M.V., Costa, T.R.N., Lourenço-de-Moraes, R., Hartmann, M.T. & Haddad, C.F.B. (2012). Alternative reproductive modes of Atlantic forest frogs. Journal of Ethology, 30, 331–336.
Tolley, K.A., Conradie, W., Harvey, J. & African, J.M. (2018). Molecular phylogenetics reveals a complex history underlying cryptic diversity in the Bush Squeaker Frog (Arthroleptis wahlbergii) in southern Africa. African Zoology, 53, 83–97.
Tominaga, A., Matsui, M. & Nishikawa, K. (2019). Two new species of lotic breeding salamanders (Amphibia, Caudata, Hynobiidae) from western Japan. Zootaxa, 4550, 525–544.
Touchon, J.C. & Warkentin, K.M. (2008). Reproductive mode plasticity: aquatic and terrestrial oviposition in a treefrog. Proceedings of the National Academy of Sciences, USA, 105, 7495–7499.
Touchon, J.C. & Warkentin, K.M. (2010). Short- and long-term effects of the abiotic egg environment on viability, development and vulnerability to predators of a Neotropical anuran. Functional Ecology, 24, 566–575.
Toxopeus, A.G., Ohm, M. & Arntzen, J.W. (1993). Reproductive biology of the parsley frog, Pelodytes punctatus, at the northernmost part of its range. Amphibia-Reptilia, 14, 131–147.
Trochet, A., Moulherat, S., Calvez, O., Stevens, V., Colbert, J. & Schmeller, D. (2014). A database of life-history traits of European amphibians. Biodiversity Data Journal, 2, e4123–38.
Tron, R.K.L., Das, I., Hooroo, R.N.K. & Rangad, D. (2015). Spring-breeding and reproductive mode in Leptolalax khasiorum (Anura, Megophryidae) in north-eastern India. Russian Journal of Herpetology, 22, 224–232.
Tsuji, H. (2004). Reproductive ecology and mating success of male Limnonectes kuhlii, a fanged frog from taiwan. Herpetologica, 60, 155–167.
Vargas-Salinas, F., Lopez-A, F.A. & Muñoz-G, N.J. (2007). Cochranella savagei. Herpetological Review, 38, 436–437.
Venâncio, N.M. & Melo-Sampaio, P.R. (2010). Reproductive behavior of the giant leaf frog Phyllomedusa bicolor (Anura: Hylidae) in the western Amazon. Phyllomedusa: Journal of Herpetology, 9, 63–67.
Wake, M.H. (1993). Evolution of oviductal gestation in amphibians. Journal of Experimental Zoology, 266, 394–413.
Wake, M.H. (1980). The reproductive biology of Nectophrynoides malcolmi (Amphibia: Bufonidae), with comments on the evolution of reproductive modes in the genus Nectophrynoides. Copeia, 2, 193–209.
Wake, M.H. & Hanken, J. (1982). Development of the Skull of Dermophis mexicanus (Amphibia, Gymnophiona), with comments on skull kinesis and amphibian relationshipsmas. Journal of Morphology, 173, 203–223.
Walker, M., Wachlevski, M., Nogueira Costa, P., Garcia, P.C.A. & Haddad, C.F.B. (2018). A New Species of Fritziana Mello–Leitão 1937 (Amphibia: Anura: Hemiphractidae) from the Atlantic Forest, Brazil. Herpetologica, 74, 329–14.
Wang, Y.-H., Hsiao, Y.-W., Lee, K.-H., Tseng, H.-Y., Lin, Y.-P., Komaki, S. & Lin, S.-M. (2017). Acoustic differentiation and behavioral response reveals cryptic species within Buergeria treefrogs (Anura, Rhacophoridae) from Taiwan (C.A. Navas, Ed.). PLoS ONE, 12, e0184005–23.
Warkentin, K.M. (1999). Effects of hatching age on development and hatching morphology in the red-eyed treefrog Agalychnis callidryas. Biological Journal of the Linnean Society, 68, 443–470.
Wells, K.D. (2007). The Ecology and Behavior of Amphibians. University of Chicago Press, Chicago, IL.
Weygoldt, P. (1980). Complex brood care and reproductive behaviour in captive poison-arrow frogs, Dendrobates pumilio O. Schmidt. Behavioral ecology and sociobiology, 7, 329–332.
Wiens, J.J. & Hoverman, J.T. (2008). Digit reduction, body size, and paedomorphosis in salamanders. Evolution & development, 10, 449–463.
Wildenhues, M., Rauhaus, A., Bach, R., Karbe, D., Van Der Straeten, K., Hertwig, S.T. & Ziegler, T. (2012). Husbandry, captive breeding, larval development and stages of the Malayan horned frog Megophrys nasuta (Schlegel, 1858)(Amphibia: Anura: Megophrydae). Amphibia and Reptile Conservation, 5, 15–28.
Wollenberg, K.C., Glaw, F. & Vences, M. (2012). Revision of the little brown frogs in the Gephyromantis decaryi complex with description of a new species. Zootaxa, 3421, 32–60.
Wray, K.P., Means, D.B. & Steppan, S.J. (2017). Revision of the Eurycea quadridigitata (Holbrook 1842) Complex of Dwarf Salamanders (Caudata: Plethodontidae: Hemidactyliinae) with a Description of Two New Species. Herpetological monographs, 31, 18–46.
Wright, A.H. (2002). Life-histories of the Frogs of Okefinokee Swamp, Georgia. Cornell University Press.
Xavier, F. (2009). La belle histoire du petit crapaud vivipare du mont Nimba. Bulletin de la Société zoologique de France, 134, 13–21.
Yang, D. & Rao, D. (2008). Amphibia and Reptilia of Yunnan. Yunnan Publishng Group Corporation, Kunming.
Yang, J.-H. & Huang, X.-Y. (2019). A New Species of Scutiger (Anura: Megophryidae) from the Gaoligongshan Mountain Range, China. Copeia, 107, 10–13.
Zaw, T., Lay, P., Pawangkhanant, P., A Gorin, J. & A Poyarkov, N., Jr. (2019). A new species of Crocodile Newt, genus Tylototriton (Amphibia, Caudata, Salamandridae) from the mountains of Kachin State, northern Myanmar. Zoological Research, 40, 151–174.
Zimkus, B.M., Lawson, L., Loader, S.P. & Hanken, J. (2012). Terrestrialization, miniaturization and rates of diversification in African Puddle Frogs (Anura: Phrynobatrachidae). PLoS ONE, 7, e35118.
