# Supplementary material for: The evolution of reproductive modes and life cycles in amphibians
Source: Nat Commun. 2022 Nov 17;13:7039. doi: 10.1038/s41467-022-34474-4 (PMC9672123; doi:10.1038/s41467-022-34474-4)
Supplement: Supplementary file 4 — Supplementary Data 2 [file 41467_2022_34474_MOESM4_ESM.xlsx]

## Sheet: hisse_anura
state	turnover	epsilon
00A	-	-
01A	0.0198639	0
10A	-	-
11A	0.0198639	0
00B	-	-
01B	0.0219518	0
10B	-	-
11B	0.0219518	0
00C	-	-
01C	0.0220453	0
10C	-	-
11C	0.0220453	0
00D	-	-
01D	0.11221	0.0946272
10D	-	-
11D	0.11221	0.0946272
transition rates
	00A	01A	10A	11A	00B	01B	10B	11B	00C	01C	10C	11C	00D	01D	10D	11D
00A	NA
01A		NA		0.000369972		0.0155601				0.0155601				0.0155601
10A			NA
11A		0.000348849		NA				0.0155601				0.0155601				0.0155601
00B					NA
01B		0.0155601				NA		0.000369972		0.0155601				0.0155601
10B							NA
11B				0.0155601		0.000348849		NA				0.0155601				0.0155601
00C									NA
01C		0.0155601				0.0155601				NA		0.000369972		0.0155601
10C											NA
11C				0.0155601				0.0155601		0.000348849		NA				0.0155601
00D													NA
01D		0.0155601				0.0155601				0.0155601				NA		0.000369972
10D															NA
11D				0.0155601				0.0155601				0.0155601		0.000348849		NA
where:
00	no larval and no adult stage (DOES NOT EXIST - fixed to be 0)
01	no larval stage but an adult stage (direct development and viviparity
10	a larval stage but no adult stage (DOES NOT EXIST -fixed to be 0)
11	a larval stage and an adult stage (all forms of biphasic development)
A-D	hidden states

## Sheet: hisse_caudata
state	turnover	epsilon
00A	-	-
01A	0.0492767	0
10A	0.886597	1.13679
11A	0.0771183	0
00B	-	-
01B	0.13325	0
10B	0.0517024	0.52414
11B	0.0102333	0
transition rates
	00A	01A	10A	11A	00B	01B	10B	11B
00A	NA
01A		NA	0	0.00220713		0.0118642
10A		0.00320962	NA	0			0.0118642
11A		0.000376839	0.00760758	NA				0.0118642
00B					NA
01B		0.0118642				NA	0	0
10B			0.0118642			0	NA	0.00165875
11B				0.0118642		0	0	NA
where:
00	no larval and no adult stage (DOES NOT EXIST - fixed to be 0)
01	no larval stage but an adult stage (direct development and viviparity
10	a larval stage but no adult stage (paedomorphism)
11	a larval stage and an adult stage (all forms of biphasic development)
A-B	hidden states

## Sheet: hisse_gymnophiona
state	turnover	epsilon
00A	-	-
01A	0.030997	0.000510339
10A	-	-
11A	0.030997	0.000510339
transition rates
	00A	01A	10A	11A
00A	NA
01A		NA		0.00182739
10A			NA
11A		0		NA
where:
00	no larval and no adult stage (DOES NOT EXIST - fixed to be 0)
01	no larval stage but an adult stage (direct development and viviparity
10	a larval stage but no adult stage (DOES NOT EXIST -fixed to be 0)
11	a larval stage and an adult stage (all forms of biphasic development)

## Sheet: secsse_anura
state	speciation	extinction
1A	0.0802862	1.13763e-25
2A	0.0802862	1.13763e-25
3A	0.0802862	1.13763e-25
4A	0.0802862	1.13763e-25
5A	0.0802862	1.13763e-25
1B	0.0100511	4.22169e-15
2B	0.0100511	4.22169e-15
3B	0.0100511	4.22169e-15
4B	0.0100511	4.22169e-15
5B	0.0100511	4.22169e-15
transition rates
	1A	2A	3A	4A	5A	1B	2B	3B	4B	5B
1A	NA	0.00229832			7.81046e-05	0.0304141
2A	0.00104681	NA	0.00126863	0.00110471			0.0304141
3A		0.00126863	NA					0.0304141
4A		0.000322984		NA					0.0304141
5A	7.81046e-05				NA					0.0304141
1B	0.0304141					NA	0.00229832			7.81046e-05
2B		0.0304141				0.00104681	NA	0.00126863	0.00110471
3B			0.0304141				0.00126863	NA
4B				0.0304141			0.000322984		NA
5B					0.0304141	7.81046e-05				NA
where:
1	Aquatic		A
2	Semi-terrestrial		S
3	Fully terrestrial		T
4	Direct development		D
5	Live-bearing		V (viviparity/live bearing)
A-B	hidden states

## Sheet: secsse_caudata
state	speciation	extinction
1A	0.015408	8.14111e-14
2A	1.38591e-11	6.28465e-16
3A	0.137631	2.87139e-16
4A	0.0573743	3.10323e-18
5A	0.0205185	2.24295e-07
1B	0.0726875	5.84716e-25
2B	0.085744	4.99611e-23
3B	0.0501104	2.88263e-19
4B	7.39462e-22	0.0202452
5B	0.4438	0.484196
transition rates
	1A	2A	3A	4A	5A	1B	2B	3B	4B	5B
1A	NA	8.58764e-10		0.000566913	0.00350925	0.00913793
2A	2.30468e-09	NA	4.31632e-14				0.00913793
3A		2.30187e-15	NA					0.00913793
4A	0.000566913			NA					0.00913793
5A	6.24164e-14				NA					0.00913793
1B	0.00913793					NA	0.00210526		6.46072e-17	0.00836365
2B		0.00913793				0.0175673	NA	0.00838968
3B			0.00913793				0.000833217	NA
4B				0.00913793		6.46072e-17			NA
5B					0.00913793	1.0996e-17				NA
where:
1	Aquatic		A
2	Semi-terrestrial		S
3	Direct development		D
4	Live-bearing		V (viviparity/live bearing)
5	Paedomorphism		P
A-B	hidden states

## Sheet: secsse_gymnophiona
state	speciation	extinction
1A	0.0284997	2.62801e-15
2A	0.0284997	2.62801e-15
3A	0.0284997	2.62801e-15
transition rates
	1A	2A	3A
1A	NA	0.0011071
2A	0.001564	NA	0.00213554
3A		1.34e-16	NA
where:
1	Semi-terrestrial		S
2	Direct development		D
3	Live-bearing		V (viviparity/live bearing)
