# Supplementary material for: The evolution of reproductive modes and life cycles in amphibians
Source: Nat Commun. 2022 Nov 17;13:7039. doi: 10.1038/s41467-022-34474-4 (PMC9672123; doi:10.1038/s41467-022-34474-4)
Supplement: Supplementary file 5 — Supplementary Data 3 [file 41467_2022_34474_MOESM5_ESM.xlsx]

## Sheet: Data
Oder	family	ASW species names	Jetz and Pyron 2018 species names
Anura	Arthroleptidae	Leptopelis_flavomaculatus	Leptopelis_barbouri
Anura	Batrachylidae	Atelognathus_nitoi	Atelognathus_jeinimenensis
Anura	Bufonidae	Phrynoidis_asper	Phrynoidis_aspera
Anura	Bufonidae	Phrynoidis_juxtasper	Phrynoidis_juxtaspera
Anura	Bufonidae	Rentapia_everetti	Pedostibes_rugosus
Anura	Bufonidae	Rentapia_hosii	Pedostibes_hosii
Anura	Bufonidae	Rhinella_diptycha	Rhinella_schneideri
Anura	Bufonidae	Sclerophrys_brauni	Amietophrynus_brauni
Anura	Bufonidae	Sclerophrys_camerunensis	Amietophrynus_camerunensis
Anura	Bufonidae	Sclerophrys_capensis	Amietophrynus_rangeri
Anura	Bufonidae	Sclerophrys_channingi	Amietophrynus_channingi
Anura	Bufonidae	Sclerophrys_garmani	Amietophrynus_garmani
Anura	Bufonidae	Sclerophrys_gracilipes	Amietophrynus_gracilipes
Anura	Bufonidae	Sclerophrys_gutturalis	Amietophrynus_gutturalis
Anura	Bufonidae	Sclerophrys_kisoloensis	Amietophrynus_kisoloensis
Anura	Bufonidae	Sclerophrys_latifrons	Amietophrynus_latifrons
Anura	Bufonidae	Sclerophrys_lemairii	Amietophrynus_lemairii
Anura	Bufonidae	Sclerophrys_maculata	Amietophrynus_maculatus
Anura	Bufonidae	Sclerophrys_mauritanica	Amietophrynus_mauritanicus
Anura	Bufonidae	Sclerophrys_pantherina	Amietophrynus_pantherinus
Anura	Bufonidae	Sclerophrys_pardalis	Amietophrynus_pardalis
Anura	Bufonidae	Sclerophrys_poweri	Amietophrynus_poweri
Anura	Bufonidae	Sclerophrys_regularis	Amietophrynus_regularis
Anura	Bufonidae	Sclerophrys_steindachneri	Amietophrynus_steindachneri
Anura	Bufonidae	Sclerophrys_tuberosa	Amietophrynus_tuberosus
Anura	Bufonidae	Sclerophrys_xeros	Amietophrynus_xeros
Anura	Centrolenidae	Centrolene_altitudinalis	Centrolene_altitudinale
Anura	Centrolenidae	Centrolene_antioquiensis	Centrolene_antioquiense
Anura	Centrolenidae	Centrolene_bacata	Centrolene_bacatum
Anura	Centrolenidae	Centrolene_daidalea	Centrolene_daidaleum
Anura	Centrolenidae	Centrolene_geckoidea	Centrolene_geckoideum
Anura	Centrolenidae	Centrolene_hesperia	Centrolene_hesperium
Anura	Centrolenidae	Centrolene_huilensis	Centrolene_huilense
Anura	Centrolenidae	Centrolene_notosticta	Centrolene_notostictum
Anura	Centrolenidae	Centrolene_peristicta	Centrolene_peristictum
Anura	Centrolenidae	Centrolene_pipilata	Centrolene_pipilatum
Anura	Centrolenidae	Centrolene_venezuelensis	Centrolene_venezuelense
Anura	Centrolenidae	Espadarana_audax	Centrolene_audax
Anura	Centrolenidae	Espadarana_durrellorum	Centrolene_durrellorum
Anura	Centrolenidae	Nymphargus_mariae	Nymphargus_puyoensis
Anura	Centrolenidae	Vitreorana_ritae	Vitreorana_oyampiensis
Anura	Ceratobatrachidae	Alcalus_baluensis	Ingerana_baluensis
Anura	Ceratobatrachidae	Cornufer_bimaculatus	Platymantis_bimaculatus
Anura	Ceratobatrachidae	Cornufer_cryptotis	Platymantis_cryptotis
Anura	Ceratobatrachidae	Cornufer_guentheri	Ceratobatrachus_guentheri
Anura	Ceratobatrachidae	Cornufer_guppyi	Discodeles_guppyi
Anura	Ceratobatrachidae	Cornufer_papuensis	Platymantis_papuensis
Anura	Ceratobatrachidae	Cornufer_pelewensis	Platymantis_pelewensis
Anura	Ceratobatrachidae	Cornufer_punctatus	Platymantis_punctatus
Anura	Ceratobatrachidae	Cornufer_vertebralis	Batrachylodes_vertebralis
Anura	Ceratobatrachidae	Cornufer_vitiensis	Platymantis_vitiensis
Anura	Ceratobatrachidae	Cornufer_weberi	Platymantis_weberi
Anura	Ceratobatrachidae	Cornufer_wuenscheorum	Platymantis_wuenscheorum
Anura	Craugastoridae	Microkayla_iatamasi	Psychrophrynella_iatamasi
Anura	Craugastoridae	Microkayla_wettsteini	Psychrophrynella_wettsteini
Anura	Craugastoridae	Niceforonia_brunnea	Hypodactylus_brunneus
Anura	Craugastoridae	Niceforonia_dolops	Hypodactylus_dolops
Anura	Craugastoridae	Niceforonia_elassodiscus	Hypodactylus_elassodiscus
Anura	Craugastoridae	Niceforonia_peraccai	Hypodactylus_peraccai
Anura	Craugastoridae	Pristimantis_incertus	Pristimantis_terraebolivaris
Anura	Craugastoridae	Pristimantis_kelephus	Pristimantis_kelephas
Anura	Craugastoridae	Pristimantis_luscombei	Pristimantis_achuar
Anura	Craugastoridae	Yunganastes_ashkapara	Pristimantis_ashkapara
Anura	Craugastoridae	Yunganastes_bisignatus	Pristimantis_bisignatus
Anura	Craugastoridae	Yunganastes_fraudator	Pristimantis_fraudator
Anura	Craugastoridae	Yunganastes_mercedesae	Pristimantis_mercedesae
Anura	Craugastoridae	Yunganastes_pluvicanorus	Pristimantis_pluvicanorus
Anura	Dendrobatidae	Leucostethus_argyrogaster	Colostethus_argyrogaster
Anura	Dendrobatidae	Leucostethus_fraterdanieli	Colostethus_fraterdanieli
Anura	Dendrobatidae	Leucostethus_fugax	Colostethus_fugax
Anura	Dicroglossidae	Limnonectes_khasianus	Limnonectes_laticeps
Anura	Dicroglossidae	Minervarya_caperata	Fejervarya_caperata
Anura	Dicroglossidae	Minervarya_granosa	Fejervarya_granosa
Anura	Dicroglossidae	Minervarya_greenii	Fejervarya_greenii
Anura	Dicroglossidae	Minervarya_keralensis	Fejervarya_keralensis
Anura	Dicroglossidae	Minervarya_kirtisinghei	Fejervarya_kirtisinghei
Anura	Dicroglossidae	Minervarya_kudremukhensis	Fejervarya_kudremukhensis
Anura	Dicroglossidae	Minervarya_mudduraja	Fejervarya_mudduraja
Anura	Dicroglossidae	Minervarya_pierrei	Fejervarya_pierrei
Anura	Dicroglossidae	Minervarya_rufescens	Fejervarya_rufescens
Anura	Dicroglossidae	Minervarya_sahyadris	Fejervarya_sahyadris
Anura	Dicroglossidae	Minervarya_syhadrensis	Fejervarya_syhadrensis
Anura	Eleutherodactylidae	Eleutherodactylus_bilineatus	Noblella_bilineata
Anura	Hemiphractidae	Gastrotheca_coeruleomaculatus	Gastrotheca_lauzuricae
Anura	Hylidae	Atlantihyla_spinipollex	Ptychohyla_spinipollex
Anura	Hylidae	Boana_aguilari	Hypsiboas_aguilari
Anura	Hylidae	Boana_albomarginata	Hypsiboas_albomarginatus
Anura	Hylidae	Boana_albopunctata	Hypsiboas_albopunctatus
Anura	Hylidae	Boana_alfaroi	Hypsiboas_alfaroi
Anura	Hylidae	Boana_almendarizae	Hypsiboas_almendarizae
Anura	Hylidae	Boana_balzani	Hypsiboas_balzani
Anura	Hylidae	Boana_benitezi	Hypsiboas_benitezi
Anura	Hylidae	Boana_bischoffi	Hypsiboas_bischoffi
Anura	Hylidae	Boana_boans	Hypsiboas_boans
Anura	Hylidae	Boana_caingua	Hypsiboas_caingua
Anura	Hylidae	Boana_caipora	Hypsiboas_caipora
Anura	Hylidae	Boana_calcarata	Hypsiboas_calcaratus
Anura	Hylidae	Boana_callipleura	Hypsiboas_callipleura
Anura	Hylidae	Boana_cinerascens	Hypsiboas_cinerascens
Anura	Hylidae	Boana_cordobae	Hypsiboas_cordobae
Anura	Hylidae	Boana_crepitans	Hypsiboas_crepitans
Anura	Hylidae	Boana_curupi	Hypsiboas_curupi
Anura	Hylidae	Boana_dentei	Hypsiboas_dentei
Anura	Hylidae	Boana_ericae	Hypsiboas_ericae
Anura	Hylidae	Boana_faber	Hypsiboas_faber
Anura	Hylidae	Boana_fasciata	Hypsiboas_fasciatus
Anura	Hylidae	Boana_geographica	Hypsiboas_geographicus
Anura	Hylidae	Boana_gladiator	Hypsiboas_gladiator
Anura	Hylidae	Boana_guentheri	Hypsiboas_guentheri
Anura	Hylidae	Boana_heilprini	Hypsiboas_heilprini
Anura	Hylidae	Boana_joaquini	Hypsiboas_joaquini
Anura	Hylidae	Boana_lanciformis	Hypsiboas_lanciformis
Anura	Hylidae	Boana_latistriata	Hypsiboas_latistriatus
Anura	Hylidae	Boana_lemai	Hypsiboas_lemai
Anura	Hylidae	Boana_leptolineata	Hypsiboas_leptolineatus
Anura	Hylidae	Boana_lundii	Hypsiboas_lundii
Anura	Hylidae	Boana_maculateralis	Hypsiboas_maculateralis
Anura	Hylidae	Boana_marginata	Hypsiboas_marginatus
Anura	Hylidae	Boana_marianitae	Hypsiboas_marianitae
Anura	Hylidae	Boana_melanopleura	Hypsiboas_melanopleura
Anura	Hylidae	Boana_microderma	Hypsiboas_microderma
Anura	Hylidae	Boana_multifasciata	Hypsiboas_multifasciatus
Anura	Hylidae	Boana_nympha	Hypsiboas_nympha
Anura	Hylidae	Boana_ornatissima	Hypsiboas_ornatissimus
Anura	Hylidae	Boana_palaestes	Hypsiboas_palaestes
Anura	Hylidae	Boana_pardalis	Hypsiboas_pardalis
Anura	Hylidae	Boana_pellucens	Hypsiboas_pellucens
Anura	Hylidae	Boana_picturata	Hypsiboas_picturatus
Anura	Hylidae	Boana_polytaenia	Hypsiboas_polytaenius
Anura	Hylidae	Boana_prasina	Hypsiboas_prasinus
Anura	Hylidae	Boana_pulchella	Hypsiboas_pulchellus
Anura	Hylidae	Boana_punctata	Hypsiboas_punctatus
Anura	Hylidae	Boana_raniceps	Hypsiboas_raniceps
Anura	Hylidae	Boana_riojana	Hypsiboas_riojanus
Anura	Hylidae	Boana_roraima	Hypsiboas_roraima
Anura	Hylidae	Boana_rosenbergi	Hypsiboas_rosenbergi
Anura	Hylidae	Boana_rufitela	Hypsiboas_rufitelus
Anura	Hylidae	Boana_semiguttata	Hypsiboas_semiguttatus
Anura	Hylidae	Boana_semilineata	Hypsiboas_semilineatus
Anura	Hylidae	Boana_sibleszi	Hypsiboas_sibleszi
Anura	Hylidae	Boana_tetete	Hypsiboas_tetete
Anura	Hylidae	Dendropsophus_molitor	Dendropsophus_labialis
Anura	Hylidae	Dryophytes_andersonii	Hyla_andersonii
Anura	Hylidae	Dryophytes_arenicolor	Hyla_arenicolor
Anura	Hylidae	Dryophytes_avivoca	Hyla_avivoca
Anura	Hylidae	Dryophytes_chrysoscelis	Hyla_chrysoscelis
Anura	Hylidae	Dryophytes_cinereus	Hyla_cinerea
Anura	Hylidae	Dryophytes_euphorbiaceus	Hyla_euphorbiacea
Anura	Hylidae	Dryophytes_eximius	Hyla_eximia
Anura	Hylidae	Dryophytes_femoralis	Hyla_femoralis
Anura	Hylidae	Dryophytes_gratiosus	Hyla_gratiosa
Anura	Hylidae	Dryophytes_japonicus	Hyla_japonica
Anura	Hylidae	Dryophytes_plicatus	Hyla_plicata
Anura	Hylidae	Dryophytes_squirellus	Hyla_squirella
Anura	Hylidae	Dryophytes_versicolor	Hyla_versicolor
Anura	Hylidae	Dryophytes_walkeri	Hyla_walkeri
Anura	Hylidae	Dryophytes_wrightorum	Hyla_wrightorum
Anura	Hylidae	Julianus_uruguayus	Scinax_uruguayus
Anura	Hylidae	Lysapsus_bolivianus	Lysapsus_boliviana
Anura	Hylidae	Nesorohyla_kanaima	Myersiohyla_kanaima
Anura	Hylidae	Ololygon_berthae	Scinax_berthae
Anura	Hylidae	Ololygon_catharinae	Scinax_catharinae
Anura	Hylidae	Ololygon_faivovichi	Scinax_faivovichi
Anura	Hylidae	Ololygon_obtriangulata	Scinax_obtriangulatus
Anura	Hylidae	Ololygon_peixotoi	Scinax_peixotoi
Anura	Hylidae	Ololygon_perpusilla	Scinax_perpusillus
Anura	Hylidae	Osteocephalus_helenae	Osteocephalus_germani
Anura	Hylidae	Rheohyla_miotympanum	Ecnomiohyla_miotympanum
Anura	Hylidae	Sarcohyla_ameibothalame	Plectrohyla_ameibothalame
Anura	Hylidae	Sarcohyla_arborescandens	Plectrohyla_arborescandens
Anura	Hylidae	Sarcohyla_bistincta	Plectrohyla_bistincta
Anura	Hylidae	Sarcohyla_cyclada	Plectrohyla_cyclada
Anura	Hylidae	Sarcohyla_labeculata	Plectrohyla_calthula
Anura	Hylidae	Sarcohyla_pentheter	Plectrohyla_pentheter
Anura	Hylidae	Sarcohyla_siopela	Plectrohyla_siopela
Anura	Hylidae	Scinax_cruentomma	Scinax_cruentommus
Anura	Hylidae	Scinax_fuscomarginatus	Scinax_parkeri
Anura	Hylidae	Sphaenorhynchus_platycephalus	Sphaenorhynchus_orophilus
Anura	Hylidae	Trachycephalus_typhonius	Trachycephalus_venulosus
Anura	Hylidae	Triprion_spatulatus	Diaglena_spatulata
Anura	Hylidae	Triprion_spinosus	Anotheca_spinosa
Anura	Hyperoliidae	Hyperolius_microps	Hyperolius_acuticeps
Anura	Hyperoliidae	Hyperolius_parallelus	Hyperolius_angolensis
Anura	Hyperoliidae	Phlyctimantis_maculatus	Kassina_maculata
Anura	Leptodactylidae	Leptomantis_angulirostris	Rhacophorus_angulirostris
Anura	Leptodactylidae	Leptomantis_belalongensis	Rhacophorus_belalongensis
Anura	Leptodactylidae	Leptomantis_bimaculatus	Rhacophorus_bimaculatus
Anura	Leptodactylidae	Leptomantis_cyanopunctatus	Rhacophorus_cyanopunctatus
Anura	Leptodactylidae	Leptomantis_fasciatus	Rhacophorus_fasciatus
Anura	Leptodactylidae	Leptomantis_gadingensis	Rhacophorus_gadingensis
Anura	Leptodactylidae	Leptomantis_gauni	Rhacophorus_gauni
Anura	Leptodactylidae	Leptomantis_harrissoni	Rhacophorus_harrissoni
Anura	Leptodactylidae	Leptomantis_penanorum	Rhacophorus_penanorum
Anura	Leptodactylidae	Leptomantis_rufipes	Rhacophorus_rufipes
Anura	Leptodactylidae	Physalaemus_nattereri	Eupemphix_nattereri
Anura	Megophryidae	Leptobrachella_aerea	Leptolalax_aereus
Anura	Megophryidae	Leptobrachella_applebyi	Leptolalax_applebyi
Anura	Megophryidae	Leptobrachella_arayai	Leptolalax_arayai
Anura	Megophryidae	Leptobrachella_bidoupensis	Leptolalax_bidoupensis
Anura	Megophryidae	Leptobrachella_bourreti	Leptolalax_bourreti
Anura	Megophryidae	Leptobrachella_dringi	Leptolalax_dringi
Anura	Megophryidae	Leptobrachella_eos	Leptolalax_eos
Anura	Megophryidae	Leptobrachella_firthi	Leptolalax_firthi
Anura	Megophryidae	Leptobrachella_fritinniens	Leptolalax_fritinniens
Anura	Megophryidae	Leptobrachella_gracilis	Leptolalax_gracilis
Anura	Megophryidae	Leptobrachella_heteropus	Leptolalax_heteropus
Anura	Megophryidae	Leptobrachella_liui	Leptolalax_liui
Anura	Megophryidae	Leptobrachella_maura	Leptolalax_maurus
Anura	Megophryidae	Leptobrachella_melica	Leptolalax_melicus
Anura	Megophryidae	Leptobrachella_minima	Leptolalax_minimus
Anura	Megophryidae	Leptobrachella_oshanensis	Leptolalax_oshanensis
Anura	Megophryidae	Leptobrachella_pelodytoides	Leptolalax_pelodytoides
Anura	Megophryidae	Leptobrachella_picta	Leptolalax_pictus
Anura	Megophryidae	Leptobrachella_pluvialis	Leptolalax_pluvialis
Anura	Megophryidae	Leptobrachella_sabahmontana	Leptolalax_sabahmontanus
Anura	Megophryidae	Leptobrachella_ventripunctata	Leptolalax_ventripunctatus
Anura	Megophryidae	Leptobrachium_rakhinense	Leptobrachium_rakhinensis
Anura	Megophryidae	Megophrys_aceras	Xenophrys_aceras
Anura	Megophryidae	Megophrys_baluensis	Xenophrys_baluensis
Anura	Megophryidae	Megophrys_boettgeri	Xenophrys_boettgeri
Anura	Megophryidae	Megophrys_brachykolos	Xenophrys_brachykolos
Anura	Megophryidae	Megophrys_carinense	Brachytarsophrys_carinense
Anura	Megophryidae	Megophrys_feae	Brachytarsophrys_feae
Anura	Megophryidae	Megophrys_hansi	Ophryophryne_hansi
Anura	Megophryidae	Megophrys_huangshanensis	Xenophrys_huangshanensis
Anura	Megophryidae	Megophrys_intermedia	Brachytarsophrys_intermedia
Anura	Megophryidae	Megophrys_jinggangensis	Xenophrys_jinggangensis
Anura	Megophryidae	Megophrys_kuatunensis	Xenophrys_kuatunensis
Anura	Megophryidae	Megophrys_lekaguli	Xenophrys_lekaguli
Anura	Megophryidae	Megophrys_longipes	Xenophrys_longipes
Anura	Megophryidae	Megophrys_major	Xenophrys_major
Anura	Megophryidae	Megophrys_mangshanensis	Xenophrys_mangshanensis
Anura	Megophryidae	Megophrys_microstoma	Ophryophryne_microstoma
Anura	Megophryidae	Megophrys_minor	Xenophrys_minor
Anura	Megophryidae	Megophrys_nankiangensis	Xenophrys_nankiangensis
Anura	Megophryidae	Megophrys_omeimontis	Xenophrys_omeimontis
Anura	Megophryidae	Megophrys_parva	Xenophrys_parva
Anura	Megophryidae	Megophrys_shapingensis	Xenophrys_shapingensis
Anura	Megophryidae	Megophrys_spinata	Xenophrys_spinata
Anura	Microhylidae	Anilany_helenae	Stumpffia_helenae
Anura	Microhylidae	Asterophrys_eurydactyla	Pseudocallulops_eurydactylus
Anura	Microhylidae	Asterophrys_marani	Metamagnusia_marani
Anura	Microhylidae	Asterophrys_pullifer	Pseudocallulops_pullifer
Anura	Microhylidae	Asterophrys_slateri	Metamagnusia_slateri
Anura	Microhylidae	Chiasmocleis_alagoana	Chiasmocleis_alagoanus
Anura	Microhylidae	Chiasmocleis_antenori	Syncope_antenori
Anura	Microhylidae	Chiasmocleis_bassleri	Syncope_bassleri
Anura	Microhylidae	Chiasmocleis_hudsoni	Syncope_hudsoni
Anura	Microhylidae	Choerophryne_laurini	Albericus_laurini
Anura	Microhylidae	Cophyla_alticola	Platypelis_alticola
Anura	Microhylidae	Cophyla_barbouri	Platypelis_barbouri
Anura	Microhylidae	Cophyla_grandis	Platypelis_grandis
Anura	Microhylidae	Cophyla_mavomavo	Platypelis_mavomavo
Anura	Microhylidae	Cophyla_milloti	Platypelis_milloti
Anura	Microhylidae	Cophyla_pollicaris	Platypelis_pollicaris
Anura	Microhylidae	Cophyla_tetra	Platypelis_tetra
Anura	Microhylidae	Cophyla_tsaratananaensis	Platypelis_tsaratananaensis
Anura	Microhylidae	Cophyla_tuberifera	Platypelis_tuberifera
Anura	Microhylidae	Copiula_derongo	Austrochaperina_derongo
Anura	Microhylidae	Copiula_guttata	Austrochaperina_guttata
Anura	Microhylidae	Glyphoglossus_guttulatus	Calluella_guttulata
Anura	Microhylidae	Glyphoglossus_minutus	Calluella_minuta
Anura	Microhylidae	Glyphoglossus_yunnanensis	Calluella_yunnanensis
Anura	Microhylidae	Hypopachus_ustus	Hypopachus_ustum
Anura	Microhylidae	Mantophryne_menziesi	Pherohapsis_menziesi
Anura	Microhylidae	Plethodontohyla_alluaudi	Rhombophryne_alluaudi
Anura	Microhylidae	Sphenophryne_crassa	Oxydactyla_crassa
Anura	Microhylidae	Sphenophryne_dentata	Liophryne_dentata
Anura	Microhylidae	Sphenophryne_rhododactyla	Liophryne_rhododactyla
Anura	Microhylidae	Sphenophryne_schlaginhaufeni	Liophryne_schlaginhaufeni
Anura	Microhylidae	Sphenophryne_thomsoni	Genyophryne_thomsoni
Anura	Microhylidae	Uperodon_montanus	Ramanella_montana
Anura	Microhylidae	Uperodon_obscurus	Ramanella_obscura
Anura	Microhylidae	Uperodon_taprobanicus	Kaloula_taprobanica
Anura	Microhylidae	Uperodon_variegatus	Ramanella_variegata
Anura	Pelodryadidae	Nyctimystes_brevipalmatus	Litoria_brevipalmata
Anura	Pelodryadidae	Nyctimystes_dux	Litoria_dux
Anura	Pelodryadidae	Nyctimystes_infrafrenatus	Litoria_infrafrenata
Anura	Pelodryadidae	Ranoidea_alboguttata	Cyclorana_alboguttata
Anura	Pelodryadidae	Ranoidea_andiirrmalin	Litoria_andiirrmalin
Anura	Pelodryadidae	Ranoidea_aurea	Litoria_aurea
Anura	Pelodryadidae	Ranoidea_australis	Cyclorana_australis
Anura	Pelodryadidae	Ranoidea_barringtonensis	Litoria_barringtonensis
Anura	Pelodryadidae	Ranoidea_booroolongensis	Litoria_booroolongensis
Anura	Pelodryadidae	Ranoidea_brevipes	Cyclorana_brevipes
Anura	Pelodryadidae	Ranoidea_caerulea	Litoria_caerulea
Anura	Pelodryadidae	Ranoidea_cavernicola	Litoria_cavernicola
Anura	Pelodryadidae	Ranoidea_chloris	Litoria_chloris
Anura	Pelodryadidae	Ranoidea_citropa	Litoria_citropa
Anura	Pelodryadidae	Ranoidea_cryptotis	Cyclorana_cryptotis
Anura	Pelodryadidae	Ranoidea_cultripes	Cyclorana_cultripes
Anura	Pelodryadidae	Ranoidea_cyclorhynchus	Litoria_cyclorhyncha
Anura	Pelodryadidae	Ranoidea_dahlii	Litoria_dahlii
Anura	Pelodryadidae	Ranoidea_daviesae	Litoria_daviesae
Anura	Pelodryadidae	Ranoidea_dayi	Litoria_dayi
Anura	Pelodryadidae	Ranoidea_eucnemis	Litoria_eucnemis
Anura	Pelodryadidae	Ranoidea_exopthalmia	Litoria_exophthalmia
Anura	Pelodryadidae	Ranoidea_genimaculata	Litoria_genimaculata
Anura	Pelodryadidae	Ranoidea_gilleni	Litoria_gilleni
Anura	Pelodryadidae	Ranoidea_gracilenta	Litoria_gracilenta
Anura	Pelodryadidae	Ranoidea_impura	Litoria_impura
Anura	Pelodryadidae	Ranoidea_jungguy	Litoria_jungguy
Anura	Pelodryadidae	Ranoidea_kumae	Litoria_kumae
Anura	Pelodryadidae	Ranoidea_lesueurii	Litoria_lesueurii
Anura	Pelodryadidae	Ranoidea_longipes	Cyclorana_longipes
Anura	Pelodryadidae	Ranoidea_maculosa	Cyclorana_maculosa
Anura	Pelodryadidae	Ranoidea_maini	Cyclorana_maini
Anura	Pelodryadidae	Ranoidea_manya	Cyclorana_manya
Anura	Pelodryadidae	Ranoidea_moorei	Litoria_moorei
Anura	Pelodryadidae	Ranoidea_nannotis	Litoria_nannotis
Anura	Pelodryadidae	Ranoidea_novaehollandiae	Cyclorana_novaehollandiae
Anura	Pelodryadidae	Ranoidea_nudidigita	Litoria_nudidigita
Anura	Pelodryadidae	Ranoidea_nyakalensis	Litoria_nyakalensis
Anura	Pelodryadidae	Ranoidea_pearsoniana	Litoria_pearsoniana
Anura	Pelodryadidae	Ranoidea_phyllochroa	Litoria_phyllochroa
Anura	Pelodryadidae	Ranoidea_platycephala	Cyclorana_platycephala
Anura	Pelodryadidae	Ranoidea_raniformis	Litoria_raniformis
Anura	Pelodryadidae	Ranoidea_rheocola	Litoria_rheocola
Anura	Pelodryadidae	Ranoidea_serrata	Litoria_serrata
Anura	Pelodryadidae	Ranoidea_spenceri	Litoria_spenceri
Anura	Pelodryadidae	Ranoidea_splendida	Litoria_splendida
Anura	Pelodryadidae	Ranoidea_subglandulosa	Litoria_subglandulosa
Anura	Pelodryadidae	Ranoidea_vagitus	Cyclorana_vagitus
Anura	Pelodryadidae	Ranoidea_verrucosa	Cyclorana_verrucosa
Anura	Pelodryadidae	Ranoidea_wilcoxii	Litoria_wilcoxii
Anura	Pelodryadidae	Ranoidea_xanthomera	Litoria_xanthomera
Anura	Phyllomedusidae	Agalychnis_dacnicolor	Pachymedusa_dacnicolor
Anura	Phyllomedusidae	Callimedusa_atelopoides	Phyllomedusa_atelopoides
Anura	Phyllomedusidae	Callimedusa_baltea	Phyllomedusa_baltea
Anura	Phyllomedusidae	Callimedusa_duellmani	Phyllomedusa_duellmani
Anura	Phyllomedusidae	Callimedusa_ecuatoriana	Phyllomedusa_ecuatoriana
Anura	Phyllomedusidae	Callimedusa_perinesos	Phyllomedusa_perinesos
Anura	Phyllomedusidae	Callimedusa_tomopterna	Phyllomedusa_tomopterna
Anura	Phyllomedusidae	Pithecopus_ayeaye	Phyllomedusa_ayeaye
Anura	Phyllomedusidae	Pithecopus_azureus	Phyllomedusa_azurea
Anura	Phyllomedusidae	Pithecopus_centralis	Phyllomedusa_centralis
Anura	Phyllomedusidae	Pithecopus_hypochondrialis	Phyllomedusa_hypochondrialis
Anura	Phyllomedusidae	Pithecopus_megacephalus	Phyllomedusa_megacephala
Anura	Phyllomedusidae	Pithecopus_nordestinus	Phyllomedusa_nordestina
Anura	Phyllomedusidae	Pithecopus_oreades	Phyllomedusa_oreades
Anura	Phyllomedusidae	Pithecopus_palliatus	Phyllomedusa_palliata
Anura	Phyllomedusidae	Pithecopus_rohdei	Phyllomedusa_rohdei
Anura	Plethodontidae	Speleomantes_ambrosii	Hydromantes_ambrosii
Anura	Plethodontidae	Speleomantes_flavus	Hydromantes_flavus
Anura	Plethodontidae	Speleomantes_genei	Hydromantes_genei
Anura	Plethodontidae	Speleomantes_imperialis	Hydromantes_imperialis
Anura	Plethodontidae	Speleomantes_italicus	Hydromantes_italicus
Anura	Plethodontidae	Speleomantes_sarrabusensis	Hydromantes_sarrabusensis
Anura	Plethodontidae	Speleomantes_strinatii	Hydromantes_strinatii
Anura	Plethodontidae	Speleomantes_supramontis	Hydromantes_supramontis
Anura	Pyxicephalidae	Amietia_delalandii	Amietia_quecketti
Anura	Ranidae	Abavorana_luctuosa	Hylarana_luctuosa
Anura	Ranidae	Amnirana_albolabris	Hylarana_albolabris
Anura	Ranidae	Amnirana_galamensis	Hylarana_galamensis
Anura	Ranidae	Amnirana_lepus	Hylarana_lepus
Anura	Ranidae	Amnirana_nicobariensis	Hylarana_nicobariensis
Anura	Ranidae	Chalcorana_chalconota	Hylarana_chalconota
Anura	Ranidae	Chalcorana_eschatia	Hylarana_eschatia
Anura	Ranidae	Chalcorana_labialis	Hylarana_labialis
Anura	Ranidae	Chalcorana_macrops	Hylarana_macrops
Anura	Ranidae	Chalcorana_megalonesa	Hylarana_megalonesa
Anura	Ranidae	Chalcorana_mocquardi	Hylarana_mocquardii
Anura	Ranidae	Chalcorana_parvaccola	Hylarana_parvacola
Anura	Ranidae	Chalcorana_raniceps	Hylarana_raniceps
Anura	Ranidae	Chalcorana_rufipes	Hylarana_rufipes
Anura	Ranidae	Glandirana_emeljanovi	Rugosa_emelianjovi
Anura	Ranidae	Glandirana_rugosa	Rugosa_rugosa
Anura	Ranidae	Glandirana_tientaiensis	Rugosa_tiantaiensis
Anura	Ranidae	Humerana_miopus	Hylarana_miopus
Anura	Ranidae	Hydrophylax_gracilis	Hylarana_gracilis
Anura	Ranidae	Hydrophylax_leptoglossa	Hylarana_leptoglossa
Anura	Ranidae	Hydrophylax_malabaricus	Hylarana_malabarica
Anura	Ranidae	Indosylvirana_aurantiaca	Hylarana_aurantiaca
Anura	Ranidae	Indosylvirana_milleti	Hylarana_milleti
Anura	Ranidae	Indosylvirana_temporalis	Hylarana_temporalis
Anura	Ranidae	Lithobates_areolatus	Rana_areolata
Anura	Ranidae	Lithobates_berlandieri	Rana_berlandieri
Anura	Ranidae	Lithobates_blairi	Rana_blairi
Anura	Ranidae	Lithobates_brownorum	Rana_brownorum
Anura	Ranidae	Lithobates_bwana	Rana_bwana
Anura	Ranidae	Lithobates_capito	Rana_capito
Anura	Ranidae	Lithobates_catesbeianus	Rana_catesbeiana
Anura	Ranidae	Lithobates_chiricahuensis	Rana_chiricahuensis
Anura	Ranidae	Lithobates_clamitans	Rana_clamitans
Anura	Ranidae	Lithobates_dunni	Rana_dunni
Anura	Ranidae	Lithobates_fisheri	Rana_fisheri
Anura	Ranidae	Lithobates_forreri	Rana_forreri
Anura	Ranidae	Lithobates_grylio	Rana_grylio
Anura	Ranidae	Lithobates_heckscheri	Rana_heckscheri
Anura	Ranidae	Lithobates_juliani	Rana_juliani
Anura	Ranidae	Lithobates_macroglossa	Rana_macroglossa
Anura	Ranidae	Lithobates_maculatus	Rana_maculata
Anura	Ranidae	Lithobates_magnaocularis	Rana_magnaocularis
Anura	Ranidae	Lithobates_montezumae	Rana_montezumae
Anura	Ranidae	Lithobates_neovolcanicus	Rana_neovolcanica
Anura	Ranidae	Lithobates_okaloosae	Rana_okaloosae
Anura	Ranidae	Lithobates_omiltemanus	Rana_omiltemana
Anura	Ranidae	Lithobates_onca	Rana_onca
Anura	Ranidae	Lithobates_palmipes	Rana_palmipes
Anura	Ranidae	Lithobates_palustris	Rana_palustris
Anura	Ranidae	Lithobates_pipiens	Rana_pipiens
Anura	Ranidae	Lithobates_psilonota	Rana_psilonota
Anura	Ranidae	Lithobates_pustulosus	Rana_pustulosa
Anura	Ranidae	Lithobates_septentrionalis	Rana_septentrionalis
Anura	Ranidae	Lithobates_sevosus	Rana_sevosa
Anura	Ranidae	Lithobates_sierramadrensis	Rana_sierramadrensis
Anura	Ranidae	Lithobates_spectabilis	Rana_spectabilis
Anura	Ranidae	Lithobates_sphenocephalus	Rana_sphenocephala
Anura	Ranidae	Lithobates_sylvaticus	Rana_sylvatica
Anura	Ranidae	Lithobates_tarahumarae	Rana_tarahumarae
Anura	Ranidae	Lithobates_taylori	Rana_taylori
Anura	Ranidae	Lithobates_tlaloci	Rana_tlaloci
Anura	Ranidae	Lithobates_vaillanti	Rana_vaillanti
Anura	Ranidae	Lithobates_vibicarius	Rana_vibicaria
Anura	Ranidae	Lithobates_virgatipes	Rana_virgatipes
Anura	Ranidae	Lithobates_warszewitschii	Rana_warszewitschii
Anura	Ranidae	Lithobates_yavapaiensis	Rana_yavapaiensis
Anura	Ranidae	Lithobates_zweifeli	Rana_zweifeli
Anura	Ranidae	Nidirana_adenopleura	Babina_adenopleura
Anura	Ranidae	Nidirana_chapaensis	Babina_chapaensis
Anura	Ranidae	Nidirana_daunchina	Babina_daunchina
Anura	Ranidae	Nidirana_lini	Babina_lini
Anura	Ranidae	Nidirana_okinavana	Babina_okinavana
Anura	Ranidae	Nidirana_pleuraden	Babina_pleuraden
Anura	Ranidae	Papurana_arfaki	Hylarana_arfaki
Anura	Ranidae	Papurana_daemeli	Hylarana_daemeli
Anura	Ranidae	Papurana_jimiensis	Hylarana_jimiensis
Anura	Ranidae	Papurana_papua	Hylarana_papua
Anura	Ranidae	Pseudorana_weiningensis	Rana_weiningensis
Anura	Ranidae	Pulchrana_banjarana	Hylarana_banjarana
Anura	Ranidae	Pulchrana_baramica	Hylarana_baramica
Anura	Ranidae	Pulchrana_glandulosa	Hylarana_glandulosa
Anura	Ranidae	Pulchrana_grandocula	Hylarana_grandocula
Anura	Ranidae	Pulchrana_laterimaculata	Hylarana_laterimaculata
Anura	Ranidae	Pulchrana_mangyanum	Hylarana_mangyanum
Anura	Ranidae	Pulchrana_melanomenta	Hylarana_melanomenta
Anura	Ranidae	Pulchrana_moellendorffi	Hylarana_moellendorffi
Anura	Ranidae	Pulchrana_picturata	Hylarana_picturata
Anura	Ranidae	Pulchrana_rawa	Hylarana_rawa
Anura	Ranidae	Pulchrana_siberu	Hylarana_siberu
Anura	Ranidae	Pulchrana_signata	Hylarana_signata
Anura	Ranidae	Pulchrana_similis	Hylarana_similis
Anura	Ranidae	Rana_huanrenensis	Rana_huanrensis
Anura	Ranidae	Sylvirana_cubitalis	Hylarana_cubitalis
Anura	Ranidae	Sylvirana_faber	Hylarana_faber
Anura	Ranidae	Sylvirana_guentheri	Hylarana_guentheri
Anura	Ranidae	Sylvirana_maosonensis	Hylarana_maosonensis
Anura	Ranidae	Sylvirana_nigrovittata	Hylarana_nigrovittata
Anura	Ranidae	Sylvirana_spinulosa	Hylarana_spinulosa
Anura	Ranixalidae	Walkerana_diplosticta	Indirana_diplosticta
Anura	Ranixalidae	Walkerana_leptodactyla	Indirana_leptodactyla
Anura	Rhacophoridae	Feihyla_hansenae	Chiromantis_hansenae
Anura	Rhacophoridae	Feihyla_inexpectata	Chiromantis_inexpectatus
Anura	Rhacophoridae	Feihyla_vittata	Chiromantis_vittatus
Anura	Rhacophoridae	Gracixalus_carinensis	Gracilixalus_carinensis
Anura	Rhacophoridae	Gracixalus_quyeti	Gracixalus_guyeti
Anura	Rhacophoridae	Zhangixalus_arboreus	Rhacophorus_arboreus
Anura	Rhacophoridae	Zhangixalus_burmanus	Rhacophorus_burmanus
Anura	Rhacophoridae	Zhangixalus_chenfui	Rhacophorus_chenfui
Anura	Rhacophoridae	Zhangixalus_dennysi	Rhacophorus_dennysi
Anura	Rhacophoridae	Zhangixalus_dorsoviridis	Rhacophorus_dorsoviridis
Anura	Rhacophoridae	Zhangixalus_duboisi	Rhacophorus_duboisi
Anura	Rhacophoridae	Zhangixalus_dugritei	Rhacophorus_dugritei
Anura	Rhacophoridae	Zhangixalus_dulitensis	Rhacophorus_dulitensis
Anura	Rhacophoridae	Zhangixalus_feae	Rhacophorus_feae
Anura	Rhacophoridae	Zhangixalus_hongchibaensis	Rhacophorus_hongchibaensis
Anura	Rhacophoridae	Zhangixalus_hui	Rhacophorus_hui
Anura	Rhacophoridae	Zhangixalus_hungfuensis	Rhacophorus_hungfuensis
Anura	Rhacophoridae	Zhangixalus_minimus	Rhacophorus_minimus
Anura	Rhacophoridae	Zhangixalus_moltrechti	Rhacophorus_moltrechti
Anura	Rhacophoridae	Zhangixalus_nigropunctatus	Rhacophorus_nigropunctatus
Anura	Rhacophoridae	Zhangixalus_omeimontis	Rhacophorus_omeimontis
Anura	Rhacophoridae	Zhangixalus_puerensis	Rhacophorus_puerensis
Anura	Rhacophoridae	Zhangixalus_schlegelii	Rhacophorus_schlegelii
Anura	Rhacophoridae	Zhangixalus_smaragdinus	Rhacophorus_maximus
Anura	Rhacophoridae	Zhangixalus_wui	Rhacophorus_wui
Anura	Rhinatrematidae	Rhinatrema_nigrum	Epicrionops_niger
Anura	Telmatobiidae	Telmatobius_pefauri	Telmatobius_zapahuirensis
Caudata	Hynobiidae	Afghanodon_mustersi	Paradactylodon_mustersi
Caudata	Hynobiidae	Hynobius_fucus	Hynobius_fuca
Caudata	Plethodontidae	Aquiloeurycea_cafetalera	Pseudoeurycea_cafetalera
Caudata	Plethodontidae	Aquiloeurycea_cephalica	Pseudoeurycea_cephalica
Caudata	Plethodontidae	Aquiloeurycea_galeanae	Pseudoeurycea_galeanae
Caudata	Plethodontidae	Aquiloeurycea_quetzalanensis	Pseudoeurycea_quetzalanensis
Caudata	Plethodontidae	Aquiloeurycea_scandens	Pseudoeurycea_scandens
Caudata	Plethodontidae	Eurycea_wallacei	Haideotriton_wallacei
Caudata	Plethodontidae	Isthmura_bellii	Pseudoeurycea_bellii
Caudata	Plethodontidae	Isthmura_boneti	Pseudoeurycea_boneti
Caudata	Plethodontidae	Isthmura_gigantea	Pseudoeurycea_gigantea
Caudata	Plethodontidae	Isthmura_maxima	Pseudoeurycea_maxima
Caudata	Plethodontidae	Isthmura_naucampatepetl	Pseudoeurycea_naucampatepetl
Caudata	Salamandridae	Paramesotriton_guangxiensis	Paramesotriton_guanxiensis
Caudata	Salamandridae	Tylototriton_lizhengchangi	Tylototriton_lizhenchangi
Gymnophiona	Ichthyophiidae	Ichthyophis_asplenius	Caudacaecilia_asplenia
Gymnophiona	Ichthyophiidae	Ichthyophis_larutensis	Caudacaecilia_larutensis
Gymnophiona	Indotyphlidae	Hypogeophis_brevis	Grandisonia_brevis
		synonymized or otherwise invalid (dropped)	Paradactylodon_gorganensis
		synonymized or otherwise invalid (dropped)	Hynobius_yatsui
		synonymized or otherwise invalid (dropped)	Eurycea_tridentifera
		synonymized or otherwise invalid (dropped)	Bombina_fortinuptialis
		synonymized or otherwise invalid (dropped)	Bombina_lichuanensis
		synonymized or otherwise invalid (dropped)	Brachytarsophrys_platyparietus
		synonymized or otherwise invalid (dropped)	Vibrissaphora_echinata
		synonymized or otherwise invalid (dropped)	Hyperolius_alticola
		synonymized or otherwise invalid (dropped)	Syncope_carvalhoi
		synonymized or otherwise invalid (dropped)	Microhyla_fowleri
		synonymized or otherwise invalid (dropped)	Phrynobatrachus_accraensis
		synonymized or otherwise invalid (dropped)	Amietia_umbraculata
		synonymized or otherwise invalid (dropped)	Amolops_kangtingensis
		synonymized or otherwise invalid (dropped)	Amolops_liangshanensis
		synonymized or otherwise invalid (dropped)	Pelophylax_esculentus
		synonymized or otherwise invalid (dropped)	Odorrana_hmongorum
		synonymized or otherwise invalid (dropped)	Rana_kunyuensis
		synonymized or otherwise invalid (dropped)	Rhacophorus_chuyangsinensis
		synonymized or otherwise invalid (dropped)	Allobates_peruvianus
		synonymized or otherwise invalid (dropped)	Ameerega_smaragdina
		synonymized or otherwise invalid (dropped)	Hyloxalus_ranoides
		synonymized or otherwise invalid (dropped)	Ceuthomantis_smaragdinus
		synonymized or otherwise invalid (dropped)	Phyllomedusa_araguari
		synonymized or otherwise invalid (dropped)	Aplastodiscus_callipygius
		synonymized or otherwise invalid (dropped)	Dendropsophus_pelidna
		synonymized or otherwise invalid (dropped)	Tepuihyla_talbergae
		synonymized or otherwise invalid (dropped)	Osteocephalus_vilmae
		synonymized or otherwise invalid (dropped)	Hyla_suweonensis
		synonymized or otherwise invalid (dropped)	Hyla_immaculata
		synonymized or otherwise invalid (dropped)	Centrolene_fernandoi
		synonymized or otherwise invalid (dropped)	Rulyrana_tangarana
		synonymized or otherwise invalid (dropped)	Odontophrynus_achalensis
		synonymized or otherwise invalid (dropped)	Melanophryniscus_orejasmirandai
		synonymized or otherwise invalid (dropped)	Atelopus_vermiculatus
		synonymized or otherwise invalid (dropped)	Rhinella_pombali
		synonymized or otherwise invalid (dropped)	Bufo_tibetanus

## Sheet: Data Legend
Jetz and Pyron 2018 species names	Species names as in the original phylogeny of Jetz and Pyron 2018
ASW species names	Species names assigned based on Amphibian Species of the World
