# Supplementary material for: The evolution of reproductive modes and life cycles in amphibians
Source: Nat Commun. 2022 Nov 17;13:7039. doi: 10.1038/s41467-022-34474-4 (PMC9672123; doi:10.1038/s41467-022-34474-4)
Supplement: Supplementary file 6 — Supplementary Data 4 [file 41467_2022_34474_MOESM6_ESM.txt]

((((((((((((((((((((((((((((((((((((((((Ansonia_thinthinae:8.759068568,Ansonia_kraensis:8.759068568):3.385237984,Ansonia_inthanon:12.14430655):4.02543102,Ansonia_siamensis:16.16973757):0.384123196,Ansonia_endauensis:16.55386077):2.616695252,(Ansonia_latirostra:15.34734034,Ansonia_tiomanica:15.34734034):3.82321568):0.3486215096,(Ansonia_malayana:16.32894902,Ansonia_penangensis:16.32894902):3.19022851):0.3015435087,(((Ansonia_hanitschi:10.13986022,Ansonia_platysoma:10.13986022):2.554785386,Ansonia_minuta:12.69464561):4.085974763,Ansonia_spinulifer:16.78062037):3.04010067):0.1402482877,Ansonia_latidisca:19.96096933):2.681044867,((((Ansonia_leptopus:5.198611841,Ansonia_torrentis:5.198611841):5.803612893,Ansonia_longidigita:11.00222473):3.673775507,Ansonia_albomaculata:14.67600024):3.722704817,((Ansonia_fuliginea:7.639041997,Ansonia_guibei:7.639041997):6.789919021,(Ansonia_mcgregori:3.687430062,Ansonia_muelleri:3.687430062):10.74153096):3.969744039):4.243309136):2.742184506,((Pelophryne_signata:6.812416958,Pelophryne_brevipes:6.812416958):2.513987189,Pelophryne_misera:9.326404147):16.05779455):0.8551505948,Ghatophryne_ornata:26.23934929):0.03578686619,Barbarophryne_brongersmai:26.27513616):2.459849687,((((Ingerophrynus_parvus:18.02671847,Ingerophrynus_biporcatus:18.02671847):0.9591304356,Ingerophrynus_divergens:18.98584891):0.9859645561,((Ingerophrynus_philippinicus:13.63871805,Ingerophrynus_galeatus:13.63871805):1.498993823,Ingerophrynus_macrotis:15.13771187):4.834101589):0.4723072801,Ingerophrynus_celebensis:20.44412074):8.290865106):0.9570664513,((Phrynoidis_juxtasper:14.36118367,Phrynoidis_asper:14.36118367):4.718798106,(Rentapia_everetti:16.11480352,Rentapia_hosii:16.11480352):2.965178256):10.61207052):1.153191466,((((((((Bufo_bankorensis:2.610483689,Bufo_gargarizans:2.610483689):0.1792035562,Bufo_tuberculatus:2.789687245):2.709581172,Bufo_stejnegeri:5.499268416):1.172250715,(Bufo_torrenticola:3.4920095,Bufo_japonicus:3.4920095):3.179509631):3.869890082,((Bufo_cryptotympanicus:2.600145267,Bufo_aspinius:2.600145267):2.694570311,Bufo_tuberospinius:5.294715579):5.246693634):5.599939272,(((Bufo_bufo:2.061759501,Bufo_spinosus:2.061759501):0.9175673593,Bufo_verrucosissimus:2.97932686):7.110522703,Bufo_eichwaldi:10.08984956):6.051498922):11.04452742,(Strauchbufo_raddei:26.42360102,Sabahphrynus_maculatus:26.42360102):0.7622748866):2.885318501,(((((Werneria_mertensiana:1.169972578,Werneria_tandyi:1.169972578):16.39183912,Werneria_bambutensis:17.5618117):3.583363436,Wolterstorffina_parvipalmata:21.14517513):7.644477999,((Didynamipus_sjostedti:21.25736042,Nimbaphrynoides_occidentalis:21.25736042):6.169499131,(Nectophryne_batesii:16.28511005,Nectophryne_afra:16.28511005):11.1417495):1.362793579):0.8944779582,(Leptophryne_borbonica:23.10809651,Epidalea_calamita:23.10809651):6.57603458):0.3870633191):0.7740493577):1.397305153,(((((((((((Duttaphrynus_melanostictus:6.897179356,Duttaphrynus_parietalis:6.897179356):1.827216582,Duttaphrynus_brevirostris:8.724395938):4.29598938,(Duttaphrynus_atukoralei:4.385767503,Duttaphrynus_scaber:4.385767503):8.634617815):0.7604978112,Duttaphrynus_himalayanus:13.78088313):3.438944517,(Duttaphrynus_crocus:14.6772525,Duttaphrynus_stuarti:14.6772525):2.542575143):2.98865059,((Duttaphrynus_hololius:2.618145555,Duttaphrynus_stomaticus:2.618145555):3.656474728,Duttaphrynus_dhufarensis:6.274620283):13.93385795):0.6588199436,Xanthophryne_koynayensis:20.86729818):3.335279593,Adenomus_kelaartii:24.20257777):4.060971359,Pedostibes_tuberculosus:28.26354913):0.7012733503,((((Nectophrynoides_tornieri:3.917616459,Nectophrynoides_minutus:3.917616459):5.720188298,Nectophrynoides_viviparus:9.637804757):5.955072887,Churamiti_maridadi:15.59287764):9.557428122,Schismaderma_carens:25.15030577):3.814516716):1.60287511,((((Bufotes_viridis:2.823641644,Bufotes_variabilis:2.823641644):0.04559817305,Bufotes_balearicus:2.869239817):0.7466195212,(Bufotes_pewzowi:1.15731866,Bufotes_oblongus:1.15731866):2.458540678):3.775107912,(Bufotes_boulengeri:3.207600739,Bufotes_siculus:3.207600739):4.183366511):23.17673034):1.674851326):0.4045211497,(((((((((Sclerophrys_kisoloensis:9.458648861,Sclerophrys_gracilipes:9.458648861):0.6334435583,(Sclerophrys_camerunensis:9.008407313,Sclerophrys_latifrons:9.008407313):1.083685106):2.024201472,((Sclerophrys_xeros:3.979276976,Sclerophrys_garmani:3.979276976):1.611442014,Sclerophrys_gutturalis:5.59071899):6.525574902):4.12888791,(Sclerophrys_regularis:11.91205123,Sclerophrys_maculata:11.91205123):4.333130571):1.144700961,Sclerophrys_tuberosa:17.38988276):2.363017524,((((Sclerophrys_pardalis:1.007476006,Sclerophrys_pantherina:1.007476006):14.13960465,(Sclerophrys_poweri:10.41480855,Sclerophrys_brauni:10.41480855):4.732272103):3.429759822,((Sclerophrys_lemairii:10.00115837,Sclerophrys_channingi:10.00115837):4.632471294,Sclerophrys_capensis:14.63362966):3.943210816):0.5025083269,Sclerophrys_steindachneri:19.0793488):0.6735514816):3.572706676,Sclerophrys_mauritanica:23.32560696):4.546234301,(((Vandijkophrynus_robinsoni:1.451815587,Vandijkophrynus_gariepensis:1.451815587):3.329987846,Vandijkophrynus_angusticeps:4.781803433):1.655301486,(Vandijkophrynus_inyangae:4.2023689,Vandijkophrynus_amatolicus:4.2023689):2.234736018):21.43473635):2.277752908,((((((Mertensophryne_loveridgei:2.076586725,Mertensophryne_anotis:2.076586725):6.324738814,Mertensophryne_lindneri:8.401325539):4.257776749,Mertensophryne_micranotis:12.65910229):2.999107025,(Mertensophryne_taitana:8.862197895,Mertensophryne_uzunguensis:8.862197895):6.796011418):2.127423258,(((Poyntonophrynus_dombensis:1.092315502,Poyntonophrynus_damaranus:1.092315502):10.99062582,Poyntonophrynus_fenoulheti:12.08294132):0.3316394334,Poyntonophrynus_hoeschi:12.41458075):5.371051817):5.904879034,(Capensibufo_tradouwi:7.517411029,Capensibufo_rosei:7.517411029):16.17310058):6.459082567):2.497475895):0.159276598,((((((((((((Incilius_leucomyos:1.05019051,Incilius_campbelli:1.05019051):1.228081278,Incilius_macrocristatus:2.278271788):1.17126065,Incilius_tutelarius:3.449532437):1.619513485,Incilius_cristatus:5.069045922):1.785217777,(Incilius_cavifrons:2.375212449,Incilius_spiculatus:2.375212449):4.479051251):2.762493126,(Incilius_valliceps:4.682788051,Incilius_nebulifer:4.682788051):4.933968775):0.8004420478,((Incilius_aucoinae:7.702298948,Incilius_melanochlorus:7.702298948):1.961374719,(Incilius_luetkenii:7.931042583,Incilius_mazatlanensis:7.931042583):1.732631084):0.7535252067):6.684874617,(((((((Incilius_signifer:1.220996495,Incilius_cycladen:1.220996495):1.113039636,Incilius_porteri:2.334036131):2.366731283,Incilius_ibarrai:4.700767414):1.255648962,Incilius_coccifer:5.956416377):2.671063789,Incilius_pisinnus:8.627480166):1.527727488,(((Incilius_karenlipsae:1.590720933,Incilius_coniferus:1.590720933):3.614670034,Incilius_chompipe:5.205390967):3.988721422,Incilius_fastidiosus:9.194112389):0.9610952643):5.781355835,((Incilius_perplexus:5.627467172,Incilius_canaliferus:5.627467172):3.771465812,Incilius_marmoreus:9.398932985):6.537630504):1.165510002):1.38332802,((Incilius_occidentalis:8.780816371,Incilius_alvarius:8.780816371):5.778516443,Incilius_tacanensis:14.55933281):3.926068696):4.846912517,Incilius_bocourti:23.33231403):3.94349559,(((((((((((((Anaxyrus_baxteri:0.2342657943,Anaxyrus_hemiophrys:0.2342657943):0.5635969122,Anaxyrus_houstonensis:0.7978627065):1.025958478,Anaxyrus_woodhousii:1.823821185):0.4319003182,Anaxyrus_americanus:2.255721503):0.7971741876,Anaxyrus_fowleri:3.052895691):0.2161567218,Anaxyrus_terrestris:3.269052412):0.7132286995,Anaxyrus_microscaphus:3.982281112):0.6115966688,Anaxyrus_californicus:4.593877781):5.451359267,Anaxyrus_speciosus:10.04523705):1.021574231,((Anaxyrus_debilis:2.954034086,Anaxyrus_retiformis:2.954034086):4.078298782,Anaxyrus_cognatus:7.032332868):4.03447841):5.332903627,Anaxyrus_quercicus:16.39971491):1.106793208,Anaxyrus_punctatus:17.50650811):4.911741428,(((Anaxyrus_canorus:0.7432435768,Anaxyrus_exsul:0.7432435768):0.5818574616,Anaxyrus_nelsoni:1.325101038):1.397835859,Anaxyrus_boreas:2.722936897):19.69531264):4.857560076):2.543880011,((((((((((((Rhinella_cerradensis:1.879916928,Rhinella_diptycha:1.879916928):0.7676169882,Rhinella_jimi:2.647533916):0.6269322713,Rhinella_marina:3.274466187):0.1628723838,Rhinella_poeppigii:3.437338571):2.604343616,Rhinella_veredas:6.041682188):1.336298004,(((Rhinella_icterica:0.9331797915,Rhinella_achavali:0.9331797915):0.7089652987,Rhinella_rubescens:1.64214509):2.451933351,Rhinella_arenarum:4.094078441):3.283901751):1.909270633,Rhinella_henseli:9.287250825):2.299496943,(((Rhinella_ornata:0.2946066773,Rhinella_abei:0.2946066773):1.406709822,Rhinella_crucifer:1.701316499):0.1830400751,Rhinella_inopina:1.884356574):9.702391194):8.423382799,((((Rhinella_major:1.105039673,Rhinella_mirandaribeiroi:1.105039673):0.2532148623,Rhinella_granulosa:1.358254535):7.219333951,(Rhinella_centralis:6.968599421,Rhinella_humboldti:6.968599421):1.608989066):2.595787196,Rhinella_merianae:11.17337568):8.836754884):5.667549506,(((((((((Rhinella_martyi:1.396695946,Rhinella_dapsilis:1.396695946):2.392034344,Rhinella_lescurei:3.78873029):0.8838487508,Rhinella_hoogmoedi:4.672579041):1.888328606,Rhinella_margaritifera:6.560907647):0.620857903,Rhinella_castaneotica:7.18176555):3.870489097,Rhinella_ocellata:11.05225465):0.8775411091,Rhinella_yunga:11.92979576):8.971607306,((((Rhinella_macrorhina:4.133269281,Rhinella_rostrata:4.133269281):4.860398545,Rhinella_festae:8.993667827):5.123446262,(Rhinella_chavin:7.587740861,Rhinella_yanachaga:7.587740861):6.529373228):2.154613602,(Rhinella_manu:7.546019375,Rhinella_nesiotes:7.546019375):8.725708316):4.629675372):2.801714536,(Rhinella_veraguensis:1.843751053,Rhinella_amboroensis:1.843751053):21.85936655):1.974562475):0.9429702806,((Rhinella_arequipensis:2.313545821,Rhinella_spinulosa:2.313545821):16.91890344,(Rhinella_vellardi:5.006359393,Rhinella_limensis:5.006359393):14.22608987):7.38820109):1.576029923,(Rhinella_arunco:7.072646983,Rhinella_atacamensis:7.072646983):21.12403329):1.623009351):2.986657038):0.03694795567,(((((((Peltophryne_peltocephala:0.6049345891,Peltophryne_florentinoi:0.6049345891):5.045232853,Peltophryne_fustiger:5.650167442):0.7934027636,Peltophryne_empusa:6.443570206):1.547803544,Peltophryne_taladai:7.991373749):6.164141543,((Peltophryne_cataulaciceps:9.077798581,Peltophryne_longinasus:9.077798581):3.11662208,Peltophryne_gundlachi:12.19442066):1.961094632):0.3653281646,Peltophryne_guentheri:14.52084346):11.0525528,Peltophryne_lemur:25.57339625):7.26989837):2.064078474,(((Rhaebo_glaberrimus:16.92402526,Rhaebo_guttatus:16.92402526):1.586885576,Rhaebo_haematiticus:18.51091084):11.63155826,Rhaebo_nasicus:30.1424691):4.764903996):6.860744804,(Nannophryne_cophotis:29.8458918,Nannophryne_variegata:29.8458918):11.9222261):4.797561121,(((((Dendrophryniscus_krausae:1.52160383,Dendrophryniscus_berthalutzae:1.52160383):6.610942549,Dendrophryniscus_leucomystax:8.132546379):4.49012409,Dendrophryniscus_brevipollicatus:12.62267047):11.04599741,((Dendrophryniscus_oreites:11.54978096,Dendrophryniscus_carvalhoi:11.54978096):4.837827509,Dendrophryniscus_proboscideus:16.38760847):7.281059412):18.25068493,(Amazophrynella_minuta:28.11243985,Amazophrynella_bokermanni:28.11243985):13.80691296):4.646326207):7.252442174,(((((((((Atelopus_onorei:0.4676963499,Atelopus_bomolochos:0.4676963499):2.872860476,(Atelopus_nanay:0.9094307868,Atelopus_exiguus:0.9094307868):2.43112604):1.892507397,(Atelopus_halihelos:2.464333148,Atelopus_podocarpus:2.464333148):2.768731076):1.749947329,Atelopus_ignescens:6.983011553):1.847997153,Atelopus_longirostris:8.831008706):2.26272296,Atelopus_peruensis:11.09373167):11.73094466,(((((Atelopus_varius:1.426522286,Atelopus_senex:1.426522286):3.230387482,Atelopus_limosus:4.656909768):0.3997874816,Atelopus_zeteki:5.056697249):1.15638854,Atelopus_chiriquiensis:6.213085789):3.890432454,Atelopus_spurrelli:10.10351824):12.72115808):8.921063332,(((((((Atelopus_flavescens:2.010532262,Atelopus_franciscus:2.010532262):0.1011512289,Atelopus_barbotini:2.111683491):0.5398333051,Atelopus_hoogmoedi:2.651516796):1.656156305,Atelopus_spumarius:4.307673101):1.934721234,Atelopus_seminiferus:6.242394335):1.185899749,Atelopus_pulcher:7.428294084):13.75223976,(Atelopus_oxapampae:7.483870036,Atelopus_tricolor:7.483870036):13.6966638):10.56520581):16.89980537,((((((Osornophryne_sumacoensis:6.98483844,Osornophryne_occidentalis:6.98483844):0.6272855959,Osornophryne_simpsoni:7.612124036):0.3256726395,Osornophryne_guacamayo:7.937796675):2.598967605,Osornophryne_cofanorum:10.53676428):7.220101732,(((Osornophryne_bufoniformis:2.590185599,Osornophryne_angel:2.590185599):0.3734070716,Osornophryne_antisana:2.963592671):5.988646617,(Osornophryne_percrassa:3.083612566,Osornophryne_puruanta:3.083612566):5.868626722):8.804626725):28.43808001,((((Oreophrynella_nigra:0.5533185267,Oreophrynella_quelchii:0.5533185267):6.627584715,Oreophrynella_vasquezi:7.180903242):2.582992976,Oreophrynella_seegobini:9.763896218):7.125975239,Oreophrynella_macconnelli:16.88987146):29.30507456):2.450599):5.172576174):3.012684383,Frostius_erythrophthalmus:56.83080558):3.108356822,((((((Melanophryniscus_klappenbachi:1.660556783,Melanophryniscus_stelzneri:1.660556783):4.08449777,Melanophryniscus_rubriventris:5.745054553):6.764220671,Melanophryniscus_fulvoguttatus:12.50927522):2.619058961,Melanophryniscus_devincenzii:15.12833418):6.793071938,Melanophryniscus_pachyrhynus:21.92140612):25.78407841,Melanophryniscus_setiba:47.70548453):12.23367787):0.6476401715,(((((((((Proceratophrys_renalis:4.408687046,Proceratophrys_boiei:4.408687046):2.581618571,Proceratophrys_laticeps:6.990305617):2.238200977,Proceratophrys_cururu:9.228506594):2.615874847,((Proceratophrys_concavitympanum:6.871028619,Proceratophrys_moratoi:6.871028619):2.803304581,Proceratophrys_goyana:9.6743332):2.17004824):7.461302392,(Proceratophrys_appendiculata:14.22318296,Proceratophrys_melanopogon:14.22318296):5.082500874):2.813460243,(((Proceratophrys_minuta:7.084974985,Proceratophrys_redacta:7.084974985):10.74463698,Proceratophrys_cristiceps:17.82961197):0.04171729971,Proceratophrys_schirchi:17.87132927):4.247814808):3.138623483,Proceratophrys_bigibbosa:25.25776756):6.123165954,Proceratophrys_avelinoi:31.38093351):1.701402953,((((Odontophrynus_occidentalis:9.530146811,Odontophrynus_americanus:9.530146811):0.7652472221,Odontophrynus_cultripes:10.29539403):4.033167411,Odontophrynus_carvalhoi:14.32856144):3.387876444,Macrogenioglottus_alipioi:17.71643789):15.36589858):27.50446611):13.97043744,(((((((((((((((((Centrolene_sabini:2.455947563,Centrolene_lynchi:2.455947563):0.4452313152,Centrolene_hesperia:2.901178879):0.01133120411,Centrolene_venezuelensis:2.912510083):1.297369262,Centrolene_muelleri:4.209879345):0.1039260083,Centrolene_huilensis:4.313805353):1.006503655,((Centrolene_altitudinalis:2.059488499,Centrolene_notosticta:2.059488499):1.414801148,(Centrolene_ballux:1.786723857,Centrolene_buckleyi:1.786723857):1.687565791):1.84601936):0.6477814285,Centrolene_heloderma:5.968090436):2.769198105,((Centrolene_hybrida:1.433654479,Centrolene_pipilata:1.433654479):2.5083687,Centrolene_bacata:3.942023179):4.795265362):4.844312415,Centrolene_condor:13.58160096):3.623189066,(((Centrolene_antioquiensis:2.677338358,Centrolene_peristicta:2.677338358):4.857353225,Centrolene_savagei:7.534691583):1.283609806,Centrolene_daidalea:8.818301389):8.386488634):3.096156396,Centrolene_geckoidea:20.30094642):5.222889566,((((((Nymphargus_siren:4.208435742,Nymphargus_vicenteruedai:4.208435742):6.659653326,(Nymphargus_megacheirus:4.861868267,Nymphargus_anomalus:4.861868267):6.006220801):1.005298854,Nymphargus_rosada:11.87338792):3.61565858,(((Nymphargus_lasgralarias:1.637778138,Nymphargus_griffithsi:1.637778138):9.392360633,Nymphargus_cochranae:11.03013877):3.256246183,Nymphargus_wileyi:14.28638495):1.202661548):2.145947764,((Nymphargus_mariae:5.330322098,Nymphargus_chancas:5.330322098):6.668703006,Nymphargus_grandisonae:11.9990251):5.635969162):1.367755762,((((Nymphargus_ocellatus:3.968225194,Nymphargus_pluvialis:3.968225194):0.5740285997,Nymphargus_posadae:4.542253794):3.612035995,Nymphargus_bejaranoi:8.154289789):2.05974048,Nymphargus_mixomaculatus:10.21403027):8.788719758):6.521085957):4.190939532,((((((((Rulyrana_saxiscandens:1.204467484,Rulyrana_flavopunctata:1.204467484):6.283963499,Rulyrana_spiculata:7.488430983):2.114406044,(Rulyrana_susatamai:1.32296838,Rulyrana_adiazeta:1.32296838):8.279868647):8.973979926,((Sachatamia_orejuela:8.244245296,Sachatamia_ilex:8.244245296):3.462783627,(Sachatamia_punctulata:11.47382508,Sachatamia_albomaculata:11.47382508):0.2332038427):6.86978803):1.20698521,(Espadarana_durrellorum:5.158002805,Espadarana_audax:5.158002805):14.62579936):1.819977581,(((Espadarana_prosoblepon:6.665436005,Espadarana_callistomma:6.665436005):2.431587113,Espadarana_andina:9.097023118):10.93260209,Chimerella_mariaelenae:20.02962521):1.574154532):0.8589856739,((((Cochranella_mache:4.74676628,Cochranella_euknemos:4.74676628):6.356682069,(Cochranella_granulosa:9.446940122,Cochranella_resplendens:9.446940122):1.656508227):1.645343048,Cochranella_litoralis:12.7487914):0.7063114836,Cochranella_nola:13.45510288):9.007662537):1.993984529,(((((Vitreorana_helenae:8.185596898,Vitreorana_ritae:8.185596898):11.45349918,Vitreorana_gorzulae:19.63909608):2.117209521,Vitreorana_eurygnatha:21.7563056):0.2405533777,((Vitreorana_antisthenesi:11.84921223,Vitreorana_castroviejoi:11.84921223):4.016661964,Vitreorana_uranoscopa:15.86587419):6.130984785):0.7756788392,(((Teratohyla_midas:6.816931497,Teratohyla_adenocheira:6.816931497):5.328993548,Teratohyla_spinosa:12.14592505):6.05840969,(Teratohyla_pulverata:15.04289756,Teratohyla_amelie:15.04289756):3.161437175):4.568203083):1.684212129):5.25802557):3.336018626,Ikakogi_tayrona:33.05079414):2.273009364,(((((((Hyalinobatrachium_orocostale:4.485551233,Hyalinobatrachium_fragile:4.485551233):7.315876799,Hyalinobatrachium_orientale:11.80142803):2.261010402,((Hyalinobatrachium_pallidum:2.76179035,Hyalinobatrachium_ibama:2.76179035):3.294289122,Hyalinobatrachium_duranti:6.056079472):8.006358962):5.0949453,(((Hyalinobatrachium_carlesvilai:10.69251823,Hyalinobatrachium_kawense:10.69251823):2.846574483,(Hyalinobatrachium_fleischmanni:2.165353413,Hyalinobatrachium_tatayoi:2.165353413):11.3737393):0.8932631613,(Hyalinobatrachium_mondolfii:7.936920487,Hyalinobatrachium_munozorum:7.936920487):6.495435387):4.72502786):3.190809779,((Hyalinobatrachium_iaspidiense:10.79155298,Hyalinobatrachium_tricolor:10.79155298):8.723485379,(Hyalinobatrachium_cappellei:8.053842203,Hyalinobatrachium_taylori:8.053842203):11.46119616):2.833155154):0.5508167931,((((Hyalinobatrachium_colymbiphyllum:9.301696401,Hyalinobatrachium_chirripoi:9.301696401):2.179643738,Hyalinobatrachium_pellucidum:11.48134014):0.9015545281,(Hyalinobatrachium_bergeri:8.237148174,Hyalinobatrachium_talamancae:8.237148174):4.145746494):5.547425447,(Hyalinobatrachium_valerioi:7.408442859,Hyalinobatrachium_aureoguttatum:7.408442859):10.52187726):4.968690191):1.554421852,(Celsiella_vozmedianoi:14.14649515,Celsiella_revocata:14.14649515):10.30693701):10.87037135):16.80021633,((Allophryne_ruthveni:11.162375,Allophryne_resplendens:11.162375):33.7796845,Allophryne_relicta:44.9420595):7.18196034):17.39207503,(((((((((((((((Leptodactylus_didymus:5.007395386,Leptodactylus_notoaktites:5.007395386):4.023231765,Leptodactylus_mystaceus:9.030627151):1.957293955,Leptodactylus_spixi:10.98792111):3.532802255,Leptodactylus_elenae:14.52072336):4.47267593,(Leptodactylus_gracilis:11.17192914,Leptodactylus_plaumanni:11.17192914):7.821470148):3.510758865,((((Leptodactylus_bufonius:12.09411887,Leptodactylus_fragilis:12.09411887):3.450244521,Leptodactylus_fuscus:15.54436339):1.556012074,Leptodactylus_longirostris:17.10037546):0.946590109,(Leptodactylus_poecilochilus:12.73690407,Leptodactylus_albilabris:12.73690407):5.310061507):4.457192583):3.042105819,Leptodactylus_mystacinus:25.54626398):5.249154208,Leptodactylus_rhodonotus:30.79541818):4.437950642,(((((Leptodactylus_labyrinthicus:12.10755624,Leptodactylus_fallax:12.10755624):3.318463886,Leptodactylus_myersi:15.42602013):0.3984422252,(Leptodactylus_pentadactylus:12.40893406,Leptodactylus_knudseni:12.40893406):3.415528291):7.131017023,Leptodactylus_stenodema:22.95547937):1.938814411,Leptodactylus_vastus:24.89429379):10.33907504):2.149810887,((((((((((Leptodactylus_griseigularis:10.5986138,Leptodactylus_discodactylus:10.5986138):5.775876552,Leptodactylus_podicipinus:16.37449035):3.105425939,Leptodactylus_diedrus:19.47991629):2.895106033,(Leptodactylus_wagneri:9.265910551,Leptodactylus_validus:9.265910551):13.10911177):3.118656079,Leptodactylus_leptodactyloides:25.4936784):2.371755827,Leptodactylus_melanonotus:27.86543423):0.7367736454,Leptodactylus_latrans:28.60220787):2.067172424,((Leptodactylus_insularum:0.5888179654,Leptodactylus_bolivianus:0.5888179654):21.11338785,Leptodactylus_chaquensis:21.70220581):8.967174482):0.4346966284,(Leptodactylus_silvanimbus:27.58743198,Leptodactylus_riveroi:27.58743198):3.516644948):3.049214131,Leptodactylus_rhodomystax:34.15329106):3.229888657):5.799836486,Hydrolaetare_caparu:43.1830162):2.391589389,Leptodactylus_syphax:45.57460559):2.840035379,((((((Adenomera_araucaria:13.46025073,Adenomera_engelsi:13.46025073):4.623495452,Adenomera_thomei:18.08374618):1.899054208,((Adenomera_diptyx:8.760509539,Adenomera_hylaedactyla:8.760509539):5.97246341,Adenomera_martinezi:14.73297295):5.249827438):2.13266389,Adenomera_andreae:22.11546428):4.413527734,(Adenomera_lutzi:14.79132984,Adenomera_heyeri:14.79132984):11.73766217):11.76178855,Lithodytes_lineatus:38.29078056):10.12386041):0.9857687392,(((((Paratelmatobius_poecilogaster:8.412940525,Paratelmatobius_gaigeae:8.412940525):3.02727977,Paratelmatobius_cardosoi:11.44022029):10.86542598,Scythrophrys_sawayae:22.30564628):17.05519434,((Crossodactylodes_bokermanni:9.973496919,Crossodactylodes_izecksohni:9.973496919):29.2268761,Paratelmatobius_mantiqueira:39.20037302):0.1604676031):6.955422419,Rupirana_cardosoi:46.31626304):3.084146666):14.78625129,(((((((((((Physalaemus_gracilis:17.10336715,Physalaemus_barrioi:17.10336715):0.3668958866,Physalaemus_biligonigerus:17.47026304):2.16726722,Physalaemus_riograndensis:19.63753026):0.01278858258,Physalaemus_olfersii:19.65031884):10.58370592,(((Physalaemus_ephippifer:7.08750671,Physalaemus_cuvieri:7.08750671):9.661420904,Physalaemus_centralis:16.74892761):2.499011147,Physalaemus_albonotatus:19.24793876):10.986086):4.779856332,Physalaemus_henselii:35.0138811):3.11918025,((((Physalaemus_signifer:6.351062894,Physalaemus_crombiei:6.351062894):10.61851643,Physalaemus_atlanticus:16.96957932):1.803487823,Physalaemus_spiniger:18.77306715):9.148276097,Physalaemus_nattereri:27.92134324):10.2117181):3.325926997,((((Engystomops_randi:4.839145843,Engystomops_montubio:4.839145843):6.266731112,(Engystomops_guayaco:7.875804078,Engystomops_coloradorum:7.875804078):3.230072877):3.778781344,(Engystomops_puyango:12.49560639,Engystomops_pustulatus:12.49560639):2.389051909):14.63946261,((Engystomops_petersi:1.774698738,Engystomops_freibergi:1.774698738):15.4220651,Engystomops_pustulosus:17.19676383):12.32735708):11.93486743):8.476749166,Edalorhina_perezi:49.93573751):0.5039710568,((((((Pleurodema_cordobae:1.836676952,Pleurodema_kriegi:1.836676952):1.258487206,Pleurodema_bibroni:3.095164158):7.826251772,(Pleurodema_bufoninum:7.955926583,Pleurodema_thaul:7.955926583):2.965489347):10.54557005,Pleurodema_marmoratum:21.46698598):6.899251038,(Pleurodema_nebulosum:2.154210072,Pleurodema_guayapae:2.154210072):26.21202694):3.324989904,((((Pleurodema_cinereum:1.896526683,Pleurodema_borellii:1.896526683):6.253020857,Pleurodema_tucumanum:8.14954754):5.359605035,(Pleurodema_diplolister:7.892894139,Pleurodema_alium:7.892894139):5.616258435):3.100589455,Pleurodema_brachyops:16.60974203):15.08148489):18.74848165):11.21414528,(Pseudopaludicola_falcipes:35.16528553,Pseudopaludicola_mystacalis:35.16528553):26.48856832):2.532807148):5.329433869):5.041145144):18.72486859,((((((((((((((((((Dryophytes_euphorbiaceus:3.484366354,Dryophytes_plicatus:3.484366354):0.1985701371,Dryophytes_eximius:3.682936491):0.4952583881,Dryophytes_walkeri:4.178194879):0.6843506506,Dryophytes_wrightorum:4.86254553):5.031558946,Dryophytes_arenicolor:9.894104476):3.303431974,Dryophytes_japonicus:13.19753645):7.110597057,((((Dryophytes_chrysoscelis:2.082863734,Dryophytes_avivoca:2.082863734):1.975324623,Dryophytes_versicolor:4.058188358):9.556583623,Dryophytes_femoralis:13.61477198):2.23478034,Dryophytes_andersonii:15.84955232):4.458581186):4.323979544,((Dryophytes_cinereus:11.43656867,Dryophytes_gratiosus:11.43656867):10.29141613,Dryophytes_squirellus:21.7279848):2.904128256):11.9768809,((((((Hyla_intermedia:8.767363963,Hyla_molleri:8.767363963):2.425998921,Hyla_sarda:11.19336288):2.682154095,Hyla_arborea:13.87551698):2.731968555,((Hyla_savignyi:3.74443693,Hyla_felixarabica:3.74443693):1.400385271,Hyla_orientalis:5.144822201):11.46266333):3.963204286,Hyla_meridionalis:20.57068982):8.022951335,((Hyla_tsinlingensis:3.721290494,Hyla_annectans:3.721290494):4.632795468,Hyla_chinensis:8.354085962):20.23955519):8.015352794):1.863603242,((((((((Smilisca_puma:10.21081625,Smilisca_phaeota:10.21081625):1.125665711,Smilisca_cyanosticta:11.33648196):5.889955776,Smilisca_fodiens:17.22643774):6.494727225,(Smilisca_sordida:16.42805396,Smilisca_sila:16.42805396):7.293111002):2.119838758,Smilisca_baudinii:25.84100372):1.396421107,((Triprion_petasatus:18.56861731,Triprion_spinosus:18.56861731):1.923375759,Triprion_spatulatus:20.49199307):6.745431759):5.749411867,((Isthmohyla_rivularis:9.677046826,Isthmohyla_tica:9.677046826):18.38072339,(Isthmohyla_pseudopuma:17.30814136,Isthmohyla_zeteki:17.30814136):10.74962886):4.929066477):2.470764431,((Tlalocohyla_smithii:26.61024284,Tlalocohyla_picta:26.61024284):4.628476084,(Tlalocohyla_loquax:14.25617332,Tlalocohyla_godmani:14.25617332):16.9825456):4.218882201):3.014996065):4.47191864,((Charadrahyla_taeniopus:19.08024667,Charadrahyla_nephila:19.08024667):14.58728916,Megastomatohyla_mixe:33.66753582):9.276980007):3.410761671,(((((((Ptychohyla_leonhardschultzei:0.8867269546,Ptychohyla_zophodes:0.8867269546):4.322462866,Ptychohyla_euthysanota:5.209189821):5.125537776,Ptychohyla_hypomykter:10.3347276):4.249219508,Ptychohyla_dendrophasma:14.5839471):3.245069889,Atlantihyla_spinipollex:17.82901699):9.247657215,((((Ptychohyla_salvadorensis:13.94784428,Duellmanohyla_uranochroa:13.94784428):6.844556863,Duellmanohyla_rufioculis:20.79240114):4.008950078,Duellmanohyla_soralia:24.80135122):1.134073096,Bromeliohyla_bromeliacia:25.93542431):1.141249895):13.36816182,(((Ecnomiohyla_miliaria:0.7160128155,Ecnomiohyla_minera:0.7160128155):29.93565767,Ecnomiohyla_rabborum:30.65167048):6.007357048,Rheohyla_miotympanum:36.65902753):3.785808501):5.910441467):2.629317459,((((((Sarcohyla_pentheter:1.457597223,Sarcohyla_labeculata:1.457597223):5.113060982,Sarcohyla_bistincta:6.570658205):0.8297595789,Sarcohyla_ameibothalame:7.400417784):8.335000253,((Sarcohyla_arborescandens:5.129987931,Sarcohyla_cyclada:5.129987931):6.216081557,Sarcohyla_siopela:11.34606949):4.38934855):4.347618253,(((Plectrohyla_matudai:5.26582805,Plectrohyla_guatemalensis:5.26582805):2.237467092,Plectrohyla_glandulosa:7.503295143):4.442636509,Plectrohyla_chrysopleura:11.94593165):8.137104638):16.30860933,(((Exerodonta_sumichrasti:5.438504958,Exerodonta_melanomma:5.438504958):9.163507957,(Exerodonta_perkinsi:1.020095715,Exerodonta_abdivita:1.020095715):13.5819172):5.270503094,((Exerodonta_chimalapa:1.702313652,Exerodonta_smaragdina:1.702313652):0.04812294378,Exerodonta_xera:1.750436596):18.12207941):16.51912961):12.59294934):1.323043015,((((((((((Pseudacris_maculata:1.97439879,Pseudacris_clarkii:1.97439879):2.780798981,Pseudacris_triseriata:4.755197771):0.5925102901,Pseudacris_feriarum:5.347708061):0.6528959917,(Pseudacris_nigrita:2.597547933,Pseudacris_kalmi:2.597547933):3.403056119):3.731256278,Pseudacris_fouquettei:9.73186033):1.599693476,(Pseudacris_brimleyi:3.557718267,Pseudacris_brachyphona:3.557718267):7.773835539):12.0846783,((Pseudacris_streckeri:2.673942459,Pseudacris_illinoensis:2.673942459):12.49476336,Pseudacris_ornata:15.16870582):8.247526281):0.947148706,(Pseudacris_ocularis:13.51439634,Pseudacris_crucifer:13.51439634):10.84898447):5.637490482,(Pseudacris_regilla:13.76056118,Pseudacris_cadaverina:13.76056118):16.24031011):5.786847776,((Acris_crepitans:7.119036411,Acris_blanchardi:7.119036411):7.141580909,Acris_gryllus:14.26061732):21.52710175):14.51991891):13.84244551,((((((((((((((((Osteocephalus_verruciger:2.525958735,Osteocephalus_cannatellai:2.525958735):1.936805989,Osteocephalus_buckleyi:4.462764724):2.97804459,Osteocephalus_helenae:7.440809313):1.179501574,Osteocephalus_cabrerai:8.620310887):1.752310025,Osteocephalus_festae:10.37262091):0.9024545677,(Osteocephalus_carri:5.329805002,Osteocephalus_mutabor:5.329805002):5.945270477):2.368739792,Osteocephalus_mimeticus:13.64381527):4.810552237,(((((Osteocephalus_deridens:7.303583961,Osteocephalus_fuscifacies:7.303583961):3.56840138,Osteocephalus_leoniae:10.87198534):0.6435926569,Osteocephalus_planiceps:11.515578):1.510276017,Osteocephalus_castaneicola:13.02585401):1.997687983,(Osteocephalus_yasuni:5.789483706,Osteocephalus_leprieurii:5.789483706):9.234058291):3.430825511):1.92454479,((Osteocephalus_subtilis:8.517571073,Osteocephalus_heyeri:8.517571073):1.737607335,Osteocephalus_alboguttatus:10.25517841):10.12373389):1.581252008,(Osteocephalus_oophagus:6.273655753,Osteocephalus_taurinus:6.273655753):15.68650855):5.479483109,(((Tepuihyla_rodriguezi:5.844019582,Tepuihyla_edelcae:5.844019582):0.04406538539,Tepuihyla_aecii:5.888084967):10.2652719,Tepuihyla_exophthalma:16.15335687):11.28629055):4.30762694,(((((Osteopilus_marianae:10.15585492,Osteopilus_wilderi:10.15585492):6.319483547,Osteopilus_crucialis:16.47533847):5.015110202,(Osteopilus_dominicensis:17.51061672,Osteopilus_pulchrilineatus:17.51061672):3.979831949):1.496319458,Osteopilus_septentrionalis:22.98676813):4.056626434,Osteopilus_vastus:27.04339456):4.703879794):3.405843484,Phyllodytes_luteolus:35.15311784):1.817845809,Itapotihyla_langsdorffii:36.97096365):2.011710359,(((((((Trachycephalus_imitatrix:7.495707057,Trachycephalus_mesophaeus:7.495707057):4.959706583,Trachycephalus_nigromaculatus:12.45541364):4.794100885,((Trachycephalus_hadroceps:6.383229564,Trachycephalus_typhonius:6.383229564):3.350038541,Trachycephalus_resinifictrix:9.733268105):7.51624642):2.26612269,Trachycephalus_coriaceus:19.51563722):2.954147531,Trachycephalus_jordani:22.46978475):13.80610261,Corythomantis_greeningi:36.27588736):1.074486742,((Argenteohyla_siemersi:20.78954043,Nyctimantis_rugiceps:20.78954043):1.933166981,Aparasphenodon_brunoi:22.72270741):14.62766669):1.63229991):8.788383267,Phytotriades_auratus:47.77105728):16.37902621):9.157909962,(((((((((((((((((Dendropsophus_rubicundulus:8.31440534,Dendropsophus_sanborni:8.31440534):4.156783032,Dendropsophus_tritaeniatus:12.47118837):2.993587557,Dendropsophus_minusculus:15.46477593):1.36717468,Dendropsophus_juliani:16.83195061):3.700253551,(Dendropsophus_berthalutzae:16.09620964,Dendropsophus_bipunctatus:16.09620964):4.43599452):1.005934505,(((Dendropsophus_nanus:8.039026953,Dendropsophus_walfordi:8.039026953):3.950281275,Dendropsophus_riveroi:11.98930823):0.9701198801,Dendropsophus_reichlei:12.95942811):8.578710556):6.049327906,Dendropsophus_gaucheri:27.58746657):2.005239215,Dendropsophus_branneri:29.59270579):1.032936583,((((Dendropsophus_microcephalus:11.63599016,Dendropsophus_phlebodes:11.63599016):3.554550573,Dendropsophus_rhodopeplus:15.19054073):5.71962891,(Dendropsophus_sartori:3.257728385,Dendropsophus_robertmertensi:3.257728385):17.65244126):4.894144994,Dendropsophus_leali:25.80431464):4.821327731):3.012720693,(Dendropsophus_anceps:28.50720163,Dendropsophus_schubarti:28.50720163):5.131161431):5.799607295,Dendropsophus_minutus:39.43797036):2.608104927,(((((((Dendropsophus_manonegra:4.033760334,Dendropsophus_bifurcus:4.033760334):18.1310841,Dendropsophus_sarayacuensis:22.16484443):2.380861942,Dendropsophus_ebraccatus:24.54570637):6.763666916,(Dendropsophus_triangulum:17.8001287,Dendropsophus_leucophyllatus:17.8001287):13.50924458):2.817440431,(Dendropsophus_elegans:26.74032171,Dendropsophus_salli:26.74032171):7.386492009):1.00484554,Dendropsophus_timbeba:35.13165926):3.280291678,Dendropsophus_miyatai:38.41195094):3.634124346):2.976404032,((((Dendropsophus_parviceps:8.874621579,Dendropsophus_koechlini:8.874621579):10.13053787,(Dendropsophus_frosti:5.419306334,Dendropsophus_brevifrons:5.419306334):13.58585312):12.62571747,Dendropsophus_giesleri:31.63087692):3.846056267,(((Dendropsophus_meridensis:1.521472315,Dendropsophus_luddeckei:1.521472315):2.468818622,Dendropsophus_molitor:3.990290937):9.893376912,Dendropsophus_carnifex:13.88366785):21.59326534):9.545546127):2.236276893,(((Dendropsophus_marmoratus:8.26286519,Dendropsophus_melanargyreus:8.26286519):12.55172756,Dendropsophus_seniculus:20.81459275):20.58864351,Dendropsophus_aperomeus:41.40323627):5.855519941):1.845784421,Xenohyla_truncata:49.10454063):16.49481073,(((((Pseudis_fusca:10.99306286,Pseudis_tocantins:10.99306286):7.885221753,(Pseudis_paradoxa:11.48754815,Pseudis_bolbodactyla:11.48754815):7.390736462):3.806246263,(Pseudis_cardosoi:2.552626887,Pseudis_minuta:2.552626887):20.13190399):5.486673821,(((Lysapsus_limellum:3.3837016,Lysapsus_bolivianus:3.3837016):4.517463179,Lysapsus_caraya:7.901164779):10.33974473,Lysapsus_laevis:18.24090951):9.930295187):19.57090467,Scarthyla_goinorum:47.74210937):17.85724199):7.708567834,(((((((((((Scinax_chiquitanus:3.951620272,Scinax_funereus:3.951620272):8.664858021,Scinax_oreites:12.61647829):4.453135025,Scinax_ictericus:17.06961332):9.216518002,((Scinax_similis:19.85458518,Scinax_duartei:19.85458518):1.550651145,Scinax_hayii:21.40523632):4.880894997):4.271101105,((((Scinax_ruber:1.099583696,Scinax_x-signatus:1.099583696):14.38560737,Scinax_nasicus:15.48519106):10.40427378,Scinax_fuscovarius:25.88946484):3.458031218,(Scinax_fuscomarginatus:25.00018023,Scinax_boesemani:25.00018023):4.347315836):1.209736362):3.533284369,((Scinax_staufferi:26.69101797,Scinax_cruentomma:26.69101797):1.862966544,Scinax_elaeochroa:28.55398451):5.536532281):5.172422328,(Scinax_squalirostris:31.67055664,Scinax_crospedospilus:31.67055664):7.592382478):5.056284687,((((((Scinax_garbei:3.803832627,Scinax_proboscideus:3.803832627):0.6741510674,Scinax_jolyi:4.477983694):9.660957605,Scinax_rostratus:14.1389413):9.743345637,(Scinax_sugillatus:5.164597855,Scinax_boulengeri:5.164597855):18.71768908):7.215224614,(Scinax_nebulosus:26.9764084,Scinax_quinquefasciatus:26.9764084):4.121103149):4.376867622,Scinax_acuminatus:35.47437917):8.844844637):6.57486836,Julianus_uruguayus:50.89409217):8.858942191,(((Ololygon_obtriangulata:24.65978123,Ololygon_berthae:24.65978123):4.247866024,Ololygon_catharinae:28.90764725):18.72648284,((Ololygon_peixotoi:2.835811816,Ololygon_faivovichi:2.835811816):1.233779486,Ololygon_perpusilla:4.069591302):43.56453879):12.11890427):11.072308,((Sphaenorhynchus_dorisae:21.60791017,Sphaenorhynchus_lacteus:21.60791017):1.377862947,Sphaenorhynchus_platycephalus:22.98577312):47.83956924):2.482576834):7.425209235e-05):4.218145319,((((((((((((((((((Boana_pulchella:4.594655042,Boana_cordobae:4.594655042):2.2002873,Boana_prasina:6.794942342):1.975469929,Boana_caingua:8.770412271):0.1649684446,((Boana_marginata:5.235773444,Boana_bischoffi:5.235773444):3.170393842,Boana_guentheri:8.406167287):0.5292134294):1.691325457,(((Boana_marianitae:2.327140872,Boana_balzani:2.327140872):3.580693026,Boana_callipleura:5.907833898):2.016917851,Boana_riojana:7.924751749):2.701954424):0.2752828739,Boana_curupi:10.90198905):6.79694819,(((Boana_latistriata:0.6264391807,Boana_polytaenia:0.6264391807):8.969239381,Boana_leptolineata:9.595678562):5.214666647,((Boana_semiguttata:4.161480829,Boana_caipora:4.161480829):5.588661939,Boana_joaquini:9.750142768):5.060202441):2.888592028):1.051616607,(((Boana_aguilari:3.554569783,Boana_palaestes:3.554569783):4.704682571,Boana_gladiator:8.259252354):4.467293455,Boana_melanopleura:12.72654581):6.024008034):2.846352285,Boana_ericae:21.59690613):9.933144653,((((Boana_pardalis:10.38749549,Boana_lundii:10.38749549):8.087984033,Boana_faber:18.47547952):6.160644337,(Boana_crepitans:10.04994494,Boana_rosenbergi:10.04994494):14.58617892):1.817394159,Boana_albomarginata:26.45351802):5.076532762):8.035305807,(Boana_pellucens:5.671067905,Boana_rufitela:5.671067905):33.89428868):4.227036772,((((((((Boana_fasciata:9.572314254,Boana_maculateralis:9.572314254):2.130993731,(Boana_tetete:4.454000467,Boana_alfaroi:4.454000467):7.249307518):4.489588001,Boana_dentei:16.19289599):2.364035071,(Boana_almendarizae:7.168584552,Boana_calcarata:7.168584552):11.38834651):2.11997287,((Boana_albopunctata:4.282685162,Boana_multifasciata:4.282685162):6.066961618,Boana_lanciformis:10.34964678):10.32725715):2.770594352,Boana_raniceps:23.44749828):10.49053418,Boana_heilprini:33.93803246):3.540461774,Boana_picturata:37.47849423):6.313899128):2.234624888,(((((Boana_lemai:8.967984835,Boana_benitezi:8.967984835):22.67178642,Boana_ornatissima:31.63977126):4.081837531,((Boana_microderma:15.43168912,Boana_nympha:15.43168912):12.70003332,Boana_roraima:28.13172244):7.589886349):6.19549156,((Boana_geographica:6.447506957,Boana_semilineata:6.447506957):13.96638332,Boana_boans:20.41389028):21.50321007):1.477266048,((Boana_punctata:21.31015894,Boana_cinerascens:21.31015894):18.93235716,Boana_sibleszi:40.2425161):3.151850301):2.63265185):1.65482871,((((Aplastodiscus_leucopygius:4.905241235,Aplastodiscus_cavicola:4.905241235):4.458586761,Aplastodiscus_albosignatus:9.363827996):6.433340125,(Aplastodiscus_cochranae:4.890402389,Aplastodiscus_perviridis:4.890402389):10.90676573):18.66179765,(((Aplastodiscus_weygoldti:5.148889869,Aplastodiscus_arildae:5.148889869):10.05028273,Aplastodiscus_eugenioi:15.19917259):3.482947658,Aplastodiscus_albofrenatus:18.68212025):15.77684552):13.22288118):4.665681095,((((Bokermannohyla_circumdata:3.103279118,Bokermannohyla_hylax:3.103279118):4.899887042,Bokermannohyla_astartea:8.00316616):7.964955934,Bokermannohyla_martinsi:15.96812209):21.43459024,(Bokermannohyla_itapoty:24.55862337,Bokermannohyla_oxente:24.55862337):12.84408897):14.94481572):8.014346821,(((((((((((Hyloscirtus_pacha:0.9959202787,Hyloscirtus_staufferorum:0.9959202787):2.270593254,Hyloscirtus_criptico:3.266513533):1.294307186,Hyloscirtus_psarolaimus:4.560820719):0.2753843266,Hyloscirtus_tigrinus:4.836205046):0.2531604284,(Hyloscirtus_ptychodactylus:3.412280304,Hyloscirtus_princecharlesi:3.412280304):1.67708517):0.3578966566,Hyloscirtus_larinopygion:5.44726213):2.112049246,Hyloscirtus_pantostictus:7.559311377):2.771851444,Hyloscirtus_lindae:10.33116282):13.89335186,Hyloscirtus_tapichalaca:24.22451468):11.34181306,(Hyloscirtus_armatus:8.37961239,Hyloscirtus_charazani:8.37961239):27.18671536):15.72582101,((((Hyloscirtus_simmonsi:9.051034607,Hyloscirtus_alytolylax:9.051034607):22.54407416,Hyloscirtus_colymba:31.59510876):5.039509126,Hyloscirtus_phyllognathus:36.63461789):2.26631321,(Hyloscirtus_lascinius:28.60112984,Hyloscirtus_palmeri:28.60112984):10.29980126):12.39121765):9.069726119):3.132002521,Myersiohyla_inparquesi:63.4938774):3.963472299,Nesorohyla_kanaima:67.45734969):10.06878907):3.014652604,((((((((((((((((Ranoidea_maini:1.251358911,Ranoidea_maculosa:1.251358911):2.146739095,Ranoidea_longipes:3.398098006):1.164680292,(Ranoidea_vagitus:1.542488245,Ranoidea_cultripes:1.542488245):3.020290054):0.5525762966,Ranoidea_manya:5.115354595):1.98453893,Ranoidea_cryptotis:7.099893525):0.5955756624,Ranoidea_brevipes:7.695469187):3.82832128,Ranoidea_verrucosa:11.52379047):1.480891894,((Ranoidea_novaehollandiae:0.8060947871,Ranoidea_australis:0.8060947871):10.26180036,Ranoidea_alboguttata:11.06789515):1.936787213):1.91462768,Ranoidea_platycephala:14.91931004):5.561091383,Ranoidea_dahlii:20.48040142):2.73871183,((((((Ranoidea_phyllochroa:4.955646368,Ranoidea_nudidigita:4.955646368):1.308257486,(Ranoidea_barringtonensis:5.497581126,Ranoidea_pearsoniana:5.497581126):0.7663227276):5.14482725,(Ranoidea_subglandulosa:4.147973013,Ranoidea_daviesae:4.147973013):7.26075809):4.247416279,(Ranoidea_spenceri:9.738401558,Ranoidea_citropa:9.738401558):5.917745824):0.5044223357,(Litoria_thesaurensis:3.97401175,Ranoidea_impura:3.97401175):12.18655797):0.4106159585,(((Ranoidea_moorei:1.708994291,Ranoidea_cyclorhynchus:1.708994291):2.821463586,Ranoidea_aurea:4.530457877):1.295554922,Ranoidea_raniformis:5.826012799):10.74517288):6.647927577):11.06784185,((((((Ranoidea_nyakalensis:5.817636412,Ranoidea_rheocola:5.817636412):8.387449701,Ranoidea_nannotis:14.20508611):12.61609553,Ranoidea_dayi:26.82118164):1.187819041,Ranoidea_exopthalmia:28.00900068):2.470351549,((Ranoidea_serrata:5.499452029,Ranoidea_genimaculata:5.499452029):11.79563004,Ranoidea_eucnemis:17.29508207):13.18427016):2.651481783,((((Ranoidea_wilcoxii:1.121644744,Ranoidea_jungguy:1.121644744):0.1671028017,Ranoidea_booroolongensis:1.288747546):1.566952738,Ranoidea_lesueurii:2.855700284):25.14824533,Ranoidea_andiirrmalin:28.00394561):5.126888399):1.156121094):2.458971318,((((Ranoidea_gilleni:2.969632028,Ranoidea_caerulea:2.969632028):4.378808049,Ranoidea_splendida:7.348440077):2.529577853,Ranoidea_cavernicola:9.87801793):14.99981073,(((Ranoidea_xanthomera:3.56307536,Ranoidea_chloris:3.56307536):2.073376156,Ranoidea_gracilenta:5.636451516):9.078660593,Ranoidea_kumae:14.71511211):10.16271655):11.86809777):6.575597762,((((((Nyctimystes_foricula:6.005559528,Nyctimystes_semipalmatus:6.005559528):5.954473993,(Nyctimystes_zweifeli:7.748273208,Nyctimystes_humeralis:7.748273208):4.211760314):3.245755373,((Nyctimystes_papua:7.65915974,Nyctimystes_pulcher:7.65915974):5.297462335,Nyctimystes_cheesmani:12.95662207):2.249166819):0.6737288985,(Nyctimystes_narinosus:10.94626222,Nyctimystes_kubori:10.94626222):4.933255573):11.7362888,Nyctimystes_brevipalmatus:27.61580659):3.147198377,(Nyctimystes_infrafrenatus:18.99078636,Nyctimystes_dux:18.99078636):11.77221861):12.55851922):3.690432247,((((((((((Litoria_amboinensis:1.121642547,Litoria_darlingtoni:1.121642547):0.7893642595,Litoria_peronii:1.911006807):5.627868777,Litoria_tyleri:7.538875584):9.168788802,Litoria_rothii:16.70766439):1.377466817,(((Litoria_rubella:8.855359122,Litoria_electrica:8.855359122):1.573716299,Litoria_dentata:10.42907542):1.004451315,Litoria_congenita:11.43352674):6.651604467):3.038037334,(((((Litoria_paraewingi:0.537127397,Litoria_verreauxii:0.537127397):2.560972898,Litoria_revelata:3.098100295):0.5908201078,Litoria_littlejohni:3.688920403):4.052823131,Litoria_ewingii:7.741743534):0.02192031242,Litoria_jervisiensis:7.763663847):13.35950469):2.001745937,Litoria_burrowsi:23.12491447):3.677917226,Litoria_adelaidensis:26.8028317):5.437999026,(((((((Litoria_freycineti:0.02396877179,Litoria_latopalmata:0.02396877179):5.308336567,Litoria_tornieri:5.332305339):1.506746676,(Litoria_pallida:4.213537975,Litoria_inermis:4.213537975):2.62551404):7.874850936,Litoria_nasuta:14.71390295):5.838462624,((Litoria_watjulumensis:13.61482859,Litoria_coplandi:13.61482859):0.388981338,Litoria_nigrofrenata:14.00380993):6.548555645):3.263139804,Litoria_personata:23.81550538):6.6652851,((Litoria_longirostris:16.68300924,Litoria_meiriana:16.68300924):4.604303648,(Litoria_microbelos:15.54633135,Litoria_dorsalis:15.54633135):5.740981538):9.19347759):1.760040248):4.669071203,(((((((((Litoria_modica:14.10963503,Litoria_angiana:14.10963503):1.457002249,Litoria_micromembrana:15.56663728):0.8409378985,(Litoria_arfakiana:8.907587331,Litoria_wollastoni:8.907587331):7.499987846):2.48781807,Litoria_leucova:18.89539325):3.772228926,(((Litoria_majikthise:8.530524957,Litoria_iris:8.530524957):6.804009753,Litoria_pronimia:15.33453471):1.547139504,Litoria_spartacus:16.88167421):5.785947959):1.630384165,(Litoria_multiplica:23.75388536,Litoria_havina:23.75388536):0.544120978):1.465485671,(Litoria_nigropunctata:23.90737967,Litoria_prora:23.90737967):1.85611234):1.631941612,Litoria_bicolor:27.39543362):1.855270506,(Litoria_fallax:12.9870261,Litoria_olongburensis:12.9870261):16.26367802):7.659197803):10.1020545):12.30150291,((((((((((Pithecopus_oreades:1.424345367,Pithecopus_centralis:1.424345367):0.7448585444,Pithecopus_ayeaye:2.169203911):5.074056976,Pithecopus_megacephalus:7.243260888):1.352963259,Pithecopus_rohdei:8.596224146):6.316015268,(((Pithecopus_azureus:6.777139726,Pithecopus_hypochondrialis:6.777139726):2.106869033,Pithecopus_nordestinus:8.884008759):3.717795254,Pithecopus_palliatus:12.60180401):2.310435401):5.857473924,((((Callimedusa_duellmani:3.841839836,Callimedusa_baltea:3.841839836):8.843341662,(Callimedusa_ecuatoriana:7.446652957,Callimedusa_perinesos:7.446652957):5.238528541):4.130710318,Callimedusa_atelopoides:16.81589182):1.163555724,Callimedusa_tomopterna:17.97944754):2.790265798):7.01982784,((((((((Phyllomedusa_tetraploidea:1.950954907,Phyllomedusa_distincta:1.950954907):0.7048873804,Phyllomedusa_iheringii:2.655842287):1.570298286,Phyllomedusa_burmeisteri:4.226140574):1.474037424,Phyllomedusa_bahiana:5.700177998):3.422360933,Phyllomedusa_sauvagii:9.12253893):8.55475217,Phyllomedusa_boliviana:17.6772911):2.167592142,(((Phyllomedusa_neildi:0.02915814825,Phyllomedusa_trinitatis:0.02915814825):2.251943953,Phyllomedusa_tarsius:2.281102101):5.564909305,Phyllomedusa_camba:7.846011406):11.99887184):1.723844455,(Phyllomedusa_bicolor:12.22857299,Phyllomedusa_vaillantii:12.22857299):9.340154708):6.22081348):8.170242072,(((Phasmahyla_cruzi:2.955730194,Phasmahyla_guttata:2.955730194):5.592029784,Phasmahyla_jandaia:8.547759978):1.052855951,(Phasmahyla_exilis:7.889537109,Phasmahyla_cochranae:7.889537109):1.71107882):26.35916732):5.037772264,((((((((Agalychnis_terranova:6.23278935,Agalychnis_callidryas:6.23278935):2.647574198,(Agalychnis_moreletii:5.188717038,Agalychnis_annae:5.188717038):3.691646509):2.724626982,Agalychnis_saltator:11.60499053):0.6189037856,Agalychnis_spurrelli:12.22389431):5.934343023,Agalychnis_dacnicolor:18.15823734):12.07417725,Agalychnis_lemur:30.23241459):1.976704495,Agalychnis_hulli:32.20911909):3.934136856,(Hylomantis_aspera:13.7397058,Hylomantis_granulosa:13.7397058):22.40355014):4.854299571):2.591848275,(Phrynomedusa_marginata:40.32100885,Cruziohyla_calcarifer:40.32100885):3.268394935):15.72405556):21.22733202):12.74131723):3.778076757,(((((((((((((((Alsodes_barrioi:0.8538413462,Alsodes_norae:0.8538413462):0.457136792,Alsodes_kaweshkari:1.310978138):0.9520482726,Alsodes_igneus:2.263026411):0.2787663475,(Alsodes_gargola:1.686341998,Alsodes_neuquensis:1.686341998):0.8554507603):0.9468730872,Alsodes_pehuenche:3.488665846):4.855894262,(Alsodes_hugoi:4.670176768,Alsodes_tumultuosus:4.670176768):3.674383339):1.006128903,((((Alsodes_coppingeri:0.04625128888,Alsodes_australis:0.04625128888):1.559269766,Alsodes_verrucosus:1.605521054):2.031538006,Alsodes_monticola:3.637059061):1.496360734,Alsodes_valdiviensis:5.133419795):4.217269216):8.061531631,(Alsodes_vanzolinii:9.225955987,Alsodes_nodosus:9.225955987):8.186264655):13.53393352,(((((Eupsophus_septentrionalis:0.996687735,Eupsophus_roseus:0.996687735):2.072426613,(Eupsophus_nahuelbutensis:2.168900407,Eupsophus_contulmoensis:2.168900407):0.9002139409):2.753436129,((Eupsophus_migueli:1.112154433,Eupsophus_altor:1.112154433):3.007106573,Eupsophus_insularis:4.119261006):1.703289472):3.660654055,Eupsophus_calcaratus:9.483204532):12.76279945,(Eupsophus_vertebralis:1.420031571,Eupsophus_emiliopugini:1.420031571):20.82597241):8.700150173):21.53901421,Limnomedusa_macroglossa:52.48516837):12.59002425,(((((Hylodes_sazimai:17.83582643,Hylodes_ornatus:17.83582643):18.45560951,Hylodes_phyllodes:36.29143594):6.135406436,((Hylodes_dactylocinus:10.66518345,Hylodes_perplicatus:10.66518345):23.67661796,Hylodes_meridionalis:34.34180141):8.085040959):12.23770069,(Hylodes_nasus:31.15246697,Megaelosia_goeldii:31.15246697):23.51207609):8.297674802,(Crossodactylus_schmidti:19.74110242,Crossodactylus_caramaschii:19.74110242):43.22111544):2.112974755):6.102493688,((((Batrachyla_antartandica:14.50190197,Batrachyla_taeniata:14.50190197):5.352958806,Batrachyla_leptopus:19.85486078):4.003655926,Hylorina_sylvatica:23.8585167):27.60093369,(Atelognathus_nitoi:1.249685765,Atelognathus_patagonicus:1.249685765):50.20976463):19.71823592):3.212400346,(((((Zachaenus_parvulus:23.30094462,Cycloramphus_organensis:23.30094462):3.996126357,Cycloramphus_boraceiensis:27.29707097):13.88723664,(Cycloramphus_acangatan:31.2099909,Cycloramphus_eleutherodactylus:31.2099909):9.974316717):13.70461778,(Cycloramphus_bandeirensis:39.14287923,Cycloramphus_fuliginosus:39.14287923):15.74604616):16.59568409,(Thoropa_miliaris:1.632598808,Thoropa_taophora:1.632598808):69.85201067):2.905477176):5.131256173,(((((((((Telmatobius_huayra:1.890281387,Telmatobius_hintoni:1.890281387):16.52630294,(Telmatobius_gigas:18.17308351,Telmatobius_culeus:18.17308351):0.2435008178):4.124794639,Telmatobius_pefauri:22.54137896):14.90299767,Telmatobius_marmoratus:37.44437664):0.3281520981,(Telmatobius_dankoi:4.638735689,Telmatobius_vilamensis:4.638735689):33.13379305):6.410598608,(((Telmatobius_yuracare:18.68791497,Telmatobius_bolivianus:18.68791497):0.1441731047,Telmatobius_sibiricus:18.83208807):13.20528672,Telmatobius_simonsi:32.03737479):12.14575255):1.131437829,Telmatobius_chusmisensis:45.31456517):0.6278435178,((((Telmatobius_verrucosus:12.45549488,Telmatobius_sanborni:12.45549488):4.739521723,Telmatobius_espadai:17.1950166):8.374532899,Telmatobius_truebae:25.5695495):9.703896277,(Telmatobius_niger:11.84347423,Telmatobius_vellardi:11.84347423):23.42997155):10.66896291):21.85159462,(Rhinoderma_darwinii:51.52570222,Insuetophrynus_acarpicus:51.52570222):16.2683011):11.72733952):6.657358311,(((Ceratophrys_ornata:2.095662023,Ceratophrys_cranwelli:2.095662023):27.64724547,Ceratophrys_cornuta:29.74290749):0.6310230042,(Lepidobatrachus_laevis:18.1004901,Chacophrys_pierottii:18.1004901):12.27344039):55.80477065):10.88148421):11.59284538,(((((((((((((((((((((((((Pristimantis_frater:12.20837737,Pristimantis_gryllus:12.20837737):4.203968368,(Pristimantis_elegans:0.8926468767,Pristimantis_bogotensis:0.8926468767):15.51969886):6.61047694,((Pristimantis_taeniatus:8.394645431,Pristimantis_yukpa:8.394645431):14.23681755,Pristimantis_miyatai:22.63146298):0.3913597011):0.4486170152,((Pristimantis_librarius:8.330263018,Pristimantis_ockendeni:8.330263018):6.881516603,Pristimantis_martiae:15.21177962):8.259660071):1.628406118,((Pristimantis_zophus:9.297390368,Pristimantis_ptochus:9.297390368):5.541672942,(Pristimantis_juanchoi:11.36672477,Pristimantis_palmeri:11.36672477):3.47233854):10.2607825):1.584086591,(Pristimantis_unistrigatus:24.54510873,Pristimantis_ardalonychus:24.54510873):2.138823673):2.416503717,(Pristimantis_ceuthospilus:23.98271308,Pristimantis_cajamarcensis:23.98271308):5.117723043):1.527262618,((((Pristimantis_luteolateralis:5.540928844,Pristimantis_walkeri:5.540928844):11.18143175,Pristimantis_parvillus:16.72236059):7.627738368,Pristimantis_chalceus:24.35009896):0.2858210468,((Pristimantis_pardalis:4.61411956,Pristimantis_altae:4.61411956):9.405093112,Pristimantis_pirrensis:14.01921267):10.61670733):5.991778733):1.138314051,((Pristimantis_altamnis:7.633977504,Pristimantis_kichwarum:7.633977504):10.60617293,Pristimantis_luscombei:18.24015044):13.52586235):2.98697389,((((((((Pristimantis_yuruaniensis:2.109682338,Pristimantis_aureoventris:2.109682338):6.91018623,Pristimantis_jester:9.019868568):1.313213601,Pristimantis_saltissimus:10.33308217):0.2493256778,Pristimantis_inguinalis:10.58240785):11.44757929,(Pristimantis_marmoratus:13.26794462,Pristimantis_pulvinatus:13.26794462):8.762042518):0.8553240453,(((Pristimantis_imitatrix:12.24863603,Pristimantis_lirellus:12.24863603):1.635814665,Pristimantis_croceoinguinis:13.88445069):5.820762036,Pristimantis_llojsintuta:19.70521273):3.180098452):1.669255412,Pristimantis_carvalhoi:24.55456659):6.141626842,(((Pristimantis_altamazonicus:12.49808823,Pristimantis_platydactylus:12.49808823):5.192914499,Pristimantis_ventrimarmoratus:17.69100273):4.933483192,Pristimantis_diadematus:22.62448592):8.071707516):4.056793241):2.180174873,((Pristimantis_bambu:9.399214044,Pristimantis_simonbolivari:9.399214044):7.955800965,Pristimantis_orestes:17.35501501):19.57814654):0.5505158231,((((Pristimantis_riveti:12.66218955,Pristimantis_versicolor:12.66218955):4.164187879,Pristimantis_phoxocephalus:16.82637742):3.630545314,Pristimantis_spinosus:20.45692274):3.613806698,Pristimantis_cryophilius:24.07072944):13.41294794):1.305379988,(((((Pristimantis_quaquaversus:17.16549783,Pristimantis_rhabdocnemus:17.16549783):6.934777994,Pristimantis_wiensi:24.10027582):2.348364017,Pristimantis_melanogaster:26.44863984):6.146706248,Pristimantis_petrobardus:32.59534609):4.841449927,(Pristimantis_simonsii:26.34664487,Pristimantis_rhodoplichus:26.34664487):11.09015114):1.352261345):2.602495698,(((((Pristimantis_subsigillatus:5.102400892,Pristimantis_nyctophylax:5.102400892):21.45954336,Pristimantis_crucifer:26.56194425):3.099571438,((Pristimantis_moro:10.49746438,Pristimantis_mindo:10.49746438):15.98315502,Pristimantis_galdi:26.4806194):3.180896294):1.863243671,(((Pristimantis_jorgevelosai:22.53690908,Pristimantis_acuminatus:22.53690908):2.770767603,Pristimantis_zeuctotylus:25.30767668):1.906628891,(Pristimantis_schultei:20.87135935,Pristimantis_bromeliaceus:20.87135935):6.342946219):4.310453787):3.830244991,(((((Pristimantis_calcarulatus:13.41791931,Pristimantis_dissimulatus:13.41791931):5.871388958,Pristimantis_appendiculatus:19.28930827):2.188287135,Pristimantis_pycnodermis:21.4775954):2.095404158,Pristimantis_orcesi:23.57299956):4.25782771,((Pristimantis_inusitatus:15.11514382,Pristimantis_glandulosus:15.11514382):2.815484758,Pristimantis_acerus:17.93062858):9.900198693):7.52417708):6.036548708):5.807952836,(((((((Pristimantis_devillei:11.86844436,Pristimantis_surdus:11.86844436):4.601105838,(Pristimantis_buckleyi:6.796841472,Pristimantis_vertebralis:6.796841472):9.672708723):0.7233936289,((Pristimantis_gentryi:0.1958110966,Pristimantis_truebae:0.1958110966):3.515858281,Pristimantis_curtipes:3.711669378):13.48127445):1.223161981,((Pristimantis_duellmani:8.275345211,Pristimantis_quinquagesimus:8.275345211):6.101270689,Pristimantis_thymalopsoides:14.3766159):4.039489905):8.376355354,(((((Pristimantis_ocreatus:1.82174159,Pristimantis_thymelensis:1.82174159):4.932544577,Pristimantis_pyrrhomerus:6.754286168):6.211830287,Pristimantis_leoni:12.96611645):4.956243706,(Pristimantis_celator:14.59545072,Pristimantis_verecundus:14.59545072):3.326909436):6.578693761,(Pristimantis_jubatus:21.65145992,Pristimantis_hectus:21.65145992):2.849593999):2.291407237):13.42962118,((((Pristimantis_brevifrons:7.673256839,Pristimantis_angustilineatus:7.673256839):4.215981435,Pristimantis_myops:11.88923827):6.9236844,Pristimantis_quantus:18.81292267):7.163399323,((Pristimantis_uranobates:8.772403221,Pristimantis_permixtus:8.772403221):9.311627413,Pristimantis_acatallelus:18.08403063):7.892291362):14.24576034):5.023004802,((((Pristimantis_boulengeri:1.850974607,Pristimantis_simoterus:1.850974607):7.617355152,Pristimantis_chloronotus:9.468329759):2.796428927,Pristimantis_supernatis:12.26475869):23.29343573,Pristimantis_eriphus:35.55819441):9.686892727):1.954418755):1.846227126,((Pristimantis_rozei:38.55136481,Pristimantis_urichi:38.55136481):4.505410146,(Pristimantis_prolatus:38.15900556,Pristimantis_suetus:38.15900556):4.897769394):5.988958069):5.319790022,((((((((((Pristimantis_conspicillatus:4.198232091,Pristimantis_buccinator:4.198232091):7.775824116,Pristimantis_condor:11.97405621):2.086660717,(Pristimantis_malkini:7.632911681,Pristimantis_citriogaster:7.632911681):6.427805243):6.690880039,(Pristimantis_lymani:8.116685378,Pristimantis_achatinus:8.116685378):12.63491158):12.67607124,(Pristimantis_bipunctatus:28.6392235,Pristimantis_skydmainos:28.6392235):4.788444704):3.3225305,(((Pristimantis_koehleri:5.914061591,Pristimantis_fenestratus:5.914061591):7.925033779,Pristimantis_samaipatae:13.83909537):7.12623321,Pristimantis_chiastonotus:20.96532858):15.78487012):2.605197983,((Pristimantis_incertus:31.62676998,Pristimantis_gutturalis:31.62676998):5.1637054,Pristimantis_ramagii:36.79047538):2.564921302):5.074241214,Pristimantis_gaigei:44.4296379):6.228689923,((((((Pristimantis_lynchi:7.913800166,Pristimantis_carranguerorum:7.913800166):3.778851577,Pristimantis_nervicus:11.69265174):0.09060547935,Pristimantis_affinis:11.78325722):5.685975568,Pristimantis_savagei:17.46923279):25.685974,(((Pristimantis_lutitus:2.69672372,Pristimantis_merostictus:2.69672372):1.665529519,Pristimantis_anolirex:4.362253238):30.75629402,(Pristimantis_euphronides:10.13821342,Pristimantis_shrevei:10.13821342):24.98033384):8.036659536):0.8292206315,Pristimantis_nicefori:43.98442742):6.673900401):0.7881515027,((((((Pristimantis_danae:17.74840117,Pristimantis_sagittulus:17.74840117):1.405869996,(Pristimantis_rhabdolaemus:11.11408554,Pristimantis_toftae:11.11408554):8.040185629):2.301975996,(Pristimantis_stictogaster:9.854715174,Pristimantis_aniptopalmatus:9.854715174):11.60153199):4.706999147,(Pristimantis_reichlei:2.501016463,Pristimantis_peruvianus:2.501016463):23.66222984):15.7307748,((Pristimantis_paramerus:10.02057428,Pristimantis_conservatio:10.02057428):4.229919309,Pristimantis_pleurostriatus:14.25049359):27.64352752):3.930536471,Pristimantis_caprifer:45.82455758):5.621921744):2.919043717):1.96473318,(((((((((Pristimantis_latidiscus:1.255905188,Pristimantis_colomai:1.255905188):18.05825574,Pristimantis_museosus:19.31416093):5.22229333,(Pristimantis_erythropleura:13.20847754,Pristimantis_paisa:13.20847754):11.32797672):2.060946524,(Pristimantis_cerasinus:16.47630655,Pristimantis_viejas:16.47630655):10.12109423):1.906065372,Pristimantis_cruentus:28.50346615):7.817530697,Pristimantis_caryophyllaceus:36.32099685):2.737332211,((Pristimantis_kelephus:5.479033133,Pristimantis_calcaratus:5.479033133):33.05884271,Pristimantis_cremnobates:38.53787584):0.5204532195):1.712491866,Pristimantis_ridens:40.77082093):13.99792687,(((Pristimantis_lanthanites:10.79352432,Pristimantis_thectopternus:10.79352432):10.13189965,(Pristimantis_actites:7.26104462,Pristimantis_w-nigrum:7.26104462):13.66437935):27.83438699,(Pristimantis_labiosus:11.71210848,Pristimantis_crenunguis:11.71210848):37.04770247):6.008936839):1.561508431):9.293572934,(((Yunganastes_ashkapara:17.64962073,Yunganastes_pluvicanorus:17.64962073):6.370999347,Yunganastes_mercedesae:24.02062007):3.360530412,(Yunganastes_bisignatus:13.55180007,Yunganastes_fraudator:13.55180007):13.82935042):38.24267867):2.363747467,(((((((((Oreobates_barituensis:9.678014409,Oreobates_discoidalis:9.678014409):10.56017805,Oreobates_ibischi:20.23819246):8.19855392,(Oreobates_madidi:23.00023506,Oreobates_cruralis:23.00023506):5.43651132):0.785897324,(Oreobates_remotus:23.56546876,Oreobates_heterodactylus:23.56546876):5.657174944):7.957408556,(((Oreobates_sanderi:8.62637726,Oreobates_granulosus:8.62637726):4.239192822,Oreobates_choristolemma:12.86557008):10.08818359,Oreobates_sanctaecrucis:22.95375367):14.22629859):6.491327868,((((Oreobates_lehri:12.44367674,Oreobates_gemcare:12.44367674):3.402385232,Oreobates_machiguenga:15.84606198):10.55696563,(Oreobates_pereger:9.513891664,Oreobates_ayacucho:9.513891664):16.88913594):8.46954269,(Oreobates_quixensis:2.94412078,Oreobates_saxatilis:2.94412078):31.92844951):8.798809836):2.469902422,Oreobates_lundbergi:46.14128255):8.989915979,(((Lynchius_parkeri:5.618447006,Lynchius_flavomaculatus:5.618447006):1.244211226,Lynchius_nebulanastes:6.862658232):14.17688104,Lynchius_simmonsi:21.03953927):34.09165926):3.585495214,(((((((Phrynopus_kauneorum:7.736795387,Phrynopus_juninensis:7.736795387):0.508339811,Phrynopus_tautzorum:8.245135198):2.265975685,Phrynopus_pesantesi:10.51111088):1.759820986,(Phrynopus_horstpauli:9.765674155,Phrynopus_barthlenae:9.765674155):2.505257714):1.584881824,Phrynopus_bufoides:13.85581369):5.743631019,Phrynopus_bracki:19.59944471):4.503075575,Phrynopus_heimorum:24.10252029):34.61417346):9.270882881):6.826077989,(((Niceforonia_elassodiscus:21.62501145,Niceforonia_peraccai:21.62501145):1.989313071,Niceforonia_brunnea:23.61432452):46.08097785,Niceforonia_dolops:69.69530236):5.11835225):0.772740377,((((((((Euparkerella_cochranae:10.3112019,Euparkerella_brasiliensis:10.3112019):4.007652013,Euparkerella_tridactyla:14.31885391):8.4234967,Euparkerella_robusta:22.74235061):21.37000105,(Holoaden_luederwaldti:18.10075837,Holoaden_bradei:18.10075837):26.01159329):14.14601858,((Microkayla_wettsteini:14.46762941,Microkayla_iatamasi:14.46762941):27.85912466,Noblella_peruviana:42.32675407):15.93161618):2.817760002,Bryophryne_cophites:61.07613025):5.919232653,((((Noblella_heyeri:26.25418742,Noblella_myrmecoides:26.25418742):11.59413439,Noblella_lochites:37.84832181):18.64565001,(Barycholos_ternetzi:33.43620503,Barycholos_pulcher:33.43620503):23.05776679):2.784842866,Eleutherodactylus_bilineatus:59.27881468):7.716548217):2.144600951,(((Strabomantis_anomalus:12.54603581,Strabomantis_bufoniformis:12.54603581):11.74681931,Strabomantis_necerus:24.29285512):13.51938681,(Strabomantis_sulcatus:22.87262435,Strabomantis_biporcatus:22.87262435):14.93961758):31.32772192):6.446431139):6.27416299,((((((((((((Craugastor_crassidigitus:16.44340577,Craugastor_talamancae:16.44340577):2.476068891,Craugastor_fitzingeri:18.91947466):5.987858816,Craugastor_raniformis:24.90733348):6.076151565,(Craugastor_longirostris:17.09658726,Craugastor_tabasarae:17.09658726):13.88689779):10.17895513,(((Craugastor_cuaquero:1.402655735,Craugastor_andi:1.402655735):26.48346211,Craugastor_melanostictus:27.88611785):3.294199581,Craugastor_emcelae:31.18031743):9.982122743):8.792192162,((((((((Craugastor_rugulosus:7.472397967,Craugastor_evanesco:7.472397967):1.096977313,Craugastor_ranoides:8.56937528):8.080804764,Craugastor_fleischmanni:16.65018004):2.341023331,Craugastor_rupinius:18.99120337):0.6596711274,Craugastor_angelicus:19.6508745):1.442124765,(Craugastor_obesus:10.54788028,Craugastor_punctariolus:10.54788028):10.54511899):6.301139007,Craugastor_megacephalus:27.39413827):6.584559368,Craugastor_sandersoni:33.97869764):15.97593469):11.38891763,(((((Craugastor_lauraster:9.341395893,Craugastor_stejnegerianus:9.341395893):6.597476491,Craugastor_persimilis:15.93887238):4.416076526,((Craugastor_polyptychus:7.678392975,Craugastor_underwoodi:7.678392975):4.857772768,Craugastor_bransfordii:12.53616574):7.818783168):11.21853342,Craugastor_podiciferus:31.57348234):22.78468098,((Craugastor_loki:12.71935428,Craugastor_rhodopis:12.71935428):17.40773591,(Craugastor_saltator:18.35884503,Craugastor_mexicanus:18.35884503):11.76824516):24.23107313):6.985386648):4.431415577,Craugastor_pygmaeus:65.77496554):0.6239198966,((((Craugastor_lineatus:11.38739665,Craugastor_chac:11.38739665):1.406963755,Craugastor_laticeps:12.79436041):4.900666544,(Craugastor_noblei:16.38919226,Craugastor_mimus:16.38919226):1.305834692):0.8797022934,Craugastor_gollmeri:18.57472924):47.8241562):1.507392313,(((((Craugastor_bocourti:16.82156063,Craugastor_spatulatus:16.82156063):4.488359571,Craugastor_stuarti:21.3099202):2.489264129,Craugastor_uno:23.79918433):5.648522648,Craugastor_alfredi:29.44770698):7.914636033,(Craugastor_tarahumaraensis:11.4031555,Craugastor_augusti:11.4031555):25.95918751):30.54393474):1.152572833,(Craugastor_daryi:31.44139841,Craugastor_trachydermus:31.44139841):37.61745218):11.54451029,(Haddadus_binotatus:20.59516006,Haddadus_aramunha:20.59516006):60.00820082):1.257197104):2.326436564,(((((((((((((((((((Eleutherodactylus_planirostris:6.38829166,Eleutherodactylus_casparii:6.38829166):3.727486721,Eleutherodactylus_guanahacabibes:10.11577838):1.059390586,(Eleutherodactylus_simulans:2.564772477,Eleutherodactylus_tonyi:2.564772477):8.61039649):0.5523443159,Eleutherodactylus_rogersi:11.72751328):0.5500613336,Eleutherodactylus_goini:12.27757462):0.6484205099,((Eleutherodactylus_blairhedgesi:2.900260153,Eleutherodactylus_thomasi:2.900260153):4.756221813,Eleutherodactylus_pinarensis:7.656481966):5.26951316):0.7894505038,(Eleutherodactylus_adelus:10.33854132,Eleutherodactylus_pezopetrus:10.33854132):3.376904305):3.45858333,((((((Eleutherodactylus_jaumei:2.385147806,Eleutherodactylus_limbatus:2.385147806):1.902521113,Eleutherodactylus_iberia:4.287668919):2.116627425,Eleutherodactylus_orientalis:6.404296344):2.843453069,Eleutherodactylus_cubanus:9.247749413):2.306277561,Eleutherodactylus_etheridgei:11.55402697):4.782705974,(((Eleutherodactylus_varleyi:2.151099869,Eleutherodactylus_intermedius:2.151099869):3.406311334,Eleutherodactylus_feichtingeri:5.557411202):7.603294223,Eleutherodactylus_atkinsi:13.16070543):3.176027522):0.8372960119):3.272071957,((Eleutherodactylus_armstrongi:11.51926951,Eleutherodactylus_alcoae:11.51926951):1.569380051,(Eleutherodactylus_leoncei:1.556112994,Eleutherodactylus_darlingtoni:1.556112994):11.53253657):7.357451355):2.974399147,((((((((((((Eleutherodactylus_gossei:4.685440621,Eleutherodactylus_fuscus:4.685440621):3.756871255,(Eleutherodactylus_orcutti:7.296009101,Eleutherodactylus_junori:7.296009101):1.146302775):0.6733584432,(Eleutherodactylus_nubicola:5.029290135,Eleutherodactylus_alticola:5.029290135):4.086380184):0.9147914338,(Eleutherodactylus_andrewsi:8.306709753,Eleutherodactylus_griphus:8.306709753):1.723752):0.3616459637,((Eleutherodactylus_glaucoreius:5.830260336,Eleutherodactylus_cundalli:5.830260336):3.537768359,(Eleutherodactylus_pantoni:5.920172669,Eleutherodactylus_pentasyringos:5.920172669):3.447856027):1.024079021):2.197486082,Eleutherodactylus_jamaicensis:12.5895938):0.2705036947,Eleutherodactylus_luteolus:12.86009749):0.7034028227,((Eleutherodactylus_grabhami:3.292479215,Eleutherodactylus_cavernicola:3.292479215):3.952858325,Eleutherodactylus_sisyphodemus:7.24533754):6.318162777):1.918892209,Eleutherodactylus_gundlachi:15.48239252):1.211086086,(Eleutherodactylus_riparius:16.0006128,Eleutherodactylus_rivularis:16.0006128):0.6928658113):0.6444171537,Eleutherodactylus_toa:17.33789577):1.878666231,(Eleutherodactylus_turquinensis:12.64745028,Eleutherodactylus_cuneatus:12.64745028):6.569111716):4.203938068):3.453877544,(((((((Eleutherodactylus_weinlandi:1.945286768,Eleutherodactylus_rhodesi:1.945286768):1.625555944,Eleutherodactylus_grahami:3.570842712):0.1788223102,Eleutherodactylus_pictissimus:3.749665022):1.259573617,Eleutherodactylus_lentus:5.00923864):4.343055669,Eleutherodactylus_monensis:9.352294309):2.377430562,Eleutherodactylus_probolaeus:11.72972487):8.538711433,((Eleutherodactylus_ricordii:8.97225449,Eleutherodactylus_bresslerae:8.97225449):3.096102518,Eleutherodactylus_acmonis:12.06835701):8.200079296):6.605941304):3.718895247,Eleutherodactylus_greyi:30.59327286):4.698380488,(((Eleutherodactylus_emiliae:14.28890484,Eleutherodactylus_dimidiatus:14.28890484):4.880777543,(Eleutherodactylus_albipes:16.45246721,Eleutherodactylus_maestrensis:16.45246721):2.717215176):10.66100638,Eleutherodactylus_schmidti:29.83068876):5.460964582):1.355050737,((((((((((((Eleutherodactylus_caribe:3.669291906,Eleutherodactylus_eunaster:3.669291906):3.122391925,Eleutherodactylus_corona:6.791683831):0.9895924634,Eleutherodactylus_heminota:7.781276294):0.7004385908,Eleutherodactylus_amadeus:8.481714885):2.780640715,(((Eleutherodactylus_dolomedes:5.414874687,Eleutherodactylus_glaphycompus:5.414874687):1.029432238,Eleutherodactylus_thorectes:6.444306925):3.856447718,Eleutherodactylus_bakeri:10.30075464):0.9616009571):3.889479339,Eleutherodactylus_jugans:15.15183494):2.30055579,(Eleutherodactylus_apostates:7.568948854,Eleutherodactylus_oxyrhyncus:7.568948854):9.883441875):3.207397344,(Eleutherodactylus_furcyensis:9.641849288,Eleutherodactylus_rufifemoralis:9.641849288):11.01793878):0.8385520112,Eleutherodactylus_glanduliferoides:21.49834008):2.461224409,Eleutherodactylus_paulsoni:23.95956449):0.3472407476,((Eleutherodactylus_brevirostris:13.6174235,Eleutherodactylus_ventrilineatus:13.6174235):3.220526845,(Eleutherodactylus_sciagraphus:3.634799869,Eleutherodactylus_glandulifer:3.634799869):13.20315048):7.468854895):9.30745131,(Eleutherodactylus_klinikowskii:1.316736949,Eleutherodactylus_zugi:1.316736949):32.2975196):3.03244753):7.114661043,((((Eleutherodactylus_pipilans:12.02094119,Eleutherodactylus_nitidus:12.02094119):11.51294001,Eleutherodactylus_cystignathoides:23.5338812):3.427746487,Eleutherodactylus_marnockii:26.96162769):13.40511211,(Eleutherodactylus_zeus:10.96115498,Eleutherodactylus_symingtoni:10.96115498):29.40558482):3.394625324):11.04405821,(((((((((((((Eleutherodactylus_schwartzi:6.405321981,Eleutherodactylus_coqui:6.405321981):6.583274065,Eleutherodactylus_portoricensis:12.98859605):0.9734253714,Eleutherodactylus_wightmanae:13.96202142):5.815577639,Eleutherodactylus_gryllus:19.77759906):1.125214057,(((Eleutherodactylus_cochranae:9.227637327,Eleutherodactylus_hedricki:9.227637327):3.738424285,Eleutherodactylus_brittoni:12.96606161):5.552611651,Eleutherodactylus_antillensis:18.51867326):2.38413985):2.348468047,((Eleutherodactylus_locustus:7.465548967,Eleutherodactylus_eneidae:7.465548967):2.198198349,Eleutherodactylus_cooki:9.663747316):13.58753384):10.40366933,Eleutherodactylus_flavescens:33.65495049):1.210548966,(((Eleutherodactylus_martinicensis:5.674403547,Eleutherodactylus_amplinympha:5.674403547):9.196491991,Eleutherodactylus_johnstonei:14.87089554):8.747108982,(Eleutherodactylus_pinchoni:3.156582988,Eleutherodactylus_barlagnei:3.156582988):20.46142153):11.24749494):3.794729356,(((((((Eleutherodactylus_auriculatus:4.808924948,Eleutherodactylus_principalis:4.808924948):3.575597444,Eleutherodactylus_glamyrus:8.384522392):2.473112859,Eleutherodactylus_bartonsmithi:10.85763525):2.696910894,(Eleutherodactylus_mariposa:7.386327421,Eleutherodactylus_ronaldi:7.386327421):6.168218724):4.516009804,Eleutherodactylus_eileenae:18.07055595):7.482099147,((((Eleutherodactylus_audanti:16.86328667,Eleutherodactylus_parabates:16.86328667):2.393474748,Eleutherodactylus_haitianus:19.25676142):0.3777128857,Eleutherodactylus_abbotti:19.63447431):2.523571916,Eleutherodactylus_pituinus:22.15804622):3.394608875):4.10637138,(Eleutherodactylus_poolei:27.39862781,Eleutherodactylus_minutus:27.39862781):2.260398671):9.001202336):1.231166934,(((((Eleutherodactylus_guantanamera:2.267569544,Eleutherodactylus_ionthus:2.267569544):4.632833557,Eleutherodactylus_varians:6.900403102):12.10044339,(Eleutherodactylus_leberi:12.61774765,Eleutherodactylus_melacara:12.61774765):6.383098844):1.852820601,(Eleutherodactylus_sommeri:4.409170636,Eleutherodactylus_wetmorei:4.409170636):16.44449646):6.813783457,(((Eleutherodactylus_montanus:7.506501037,Eleutherodactylus_patriciae:7.506501037):0.1714121421,Eleutherodactylus_auriculatoides:7.677913179):9.632074938,(Eleutherodactylus_lamprotes:4.516967248,Eleutherodactylus_fowleri:4.516967248):12.79302087):10.35746244):12.22394519):5.738995747,(Eleutherodactylus_unicolor:27.15922254,Eleutherodactylus_richmondi:27.15922254):18.47116896):2.393457996,Eleutherodactylus_counouspeus:48.02384949):4.242919896,(((Eleutherodactylus_ruthae:2.442409167,Eleutherodactylus_bothroboans:2.442409167):12.84635909,(Eleutherodactylus_parapelates:10.01348,Eleutherodactylus_hypostenor:10.01348):5.275288259):22.78858543,((Eleutherodactylus_nortoni:0.2030147429,Eleutherodactylus_chlorophenax:0.2030147429):20.43469925,Eleutherodactylus_inoptatus:20.63771399):17.4396397):14.18941569):2.538653951):10.77328176,(((Diasporus_citrinobapheus:11.06115081,Diasporus_quidditus:11.06115081):9.665987781,(Diasporus_diastema:1.056978214,Diasporus_hylaeformis:1.056978214):19.67016038):1.43240781,Diasporus_vocator:22.1595464):43.41915869):12.84246368,((((Adelophryne_maranguapensis:24.31017312,Adelophryne_baturitensis:24.31017312):19.92194794,Adelophryne_pachydactyla:44.23212106):8.757987489,((Adelophryne_patamona:18.5433764,Adelophryne_gutturosa:18.5433764):7.523524988,Adelophryne_adiastola:26.06690139):26.92320716):16.49557328,Phyzelaphryne_miriamae:69.48568183):8.935486954):5.025654912,((((((((Ischnocnema_nasuta:4.413677961,Ischnocnema_izecksohni:4.413677961):13.93767091,(Ischnocnema_henselii:4.317540647,Ischnocnema_guentheri:4.317540647):14.03380823):4.142362533,Ischnocnema_oea:22.4937114):8.3250615,Ischnocnema_erythromera:30.81877291):5.558144983,((Ischnocnema_venancioi:27.47350876,Ischnocnema_hoehnei:27.47350876):5.958145326,Ischnocnema_parva:33.43165409):2.945263798):8.517782842,(((Ischnocnema_octavioi:10.05016512,Ischnocnema_verrucosa:10.05016512):12.61365928,(Ischnocnema_bolbodactyla:16.88955576,Ischnocnema_abdita:16.88955576):5.774268638):14.27573599,Ischnocnema_juipoca:36.93956038):7.955140346):4.569506558,((((Ischnocnema_vizottoi:5.838305818,Ischnocnema_concolor:5.838305818):13.12467985,(Ischnocnema_spanios:17.64725148,Ischnocnema_melanopygia:17.64725148):1.315734191):8.331711238,(Ischnocnema_lactea:14.13327538,Ischnocnema_holti:14.13327538):13.16142153):13.22405674,(Ischnocnema_sambaqui:31.12183552,Ischnocnema_nanahallux:31.12183552):9.396918127):8.94545364):33.96676283,((((((Brachycephalus_nodoterga:2.28441389,Brachycephalus_toby:2.28441389):1.405552067,(Brachycephalus_pitanga:2.03687039,Brachycephalus_vertebralis:2.03687039):1.653095567):2.710611609,(Brachycephalus_hermogenesi:2.92072124,Brachycephalus_alipioi:2.92072124):3.479856325):3.369164453,Brachycephalus_ephippium:9.769742018):25.67837368,Brachycephalus_didactylus:35.4481157):15.98784503,(((Brachycephalus_pernix:1.295480241,Brachycephalus_ferruginus:1.295480241):2.110083718,Brachycephalus_pombali:3.405563959):16.98969792,(Brachycephalus_izecksohni:4.803189128,Brachycephalus_brunneus:4.803189128):15.59207275):31.04069885):31.99500938):0.01585357517):0.7401708529):11.09506642,(((((((((((((((Gastrotheca_coeruleomaculatus:4.30260404,Gastrotheca_christiani:4.30260404):3.156792581,(Gastrotheca_gracilis:4.159700677,Gastrotheca_chrysosticta:4.159700677):3.299695944):4.96399489,(Gastrotheca_griswoldi:8.158386354,Gastrotheca_marsupiata:8.158386354):4.265005157):1.399729062,((Gastrotheca_lateonota:2.085934081,Gastrotheca_pseustes:2.085934081):7.694683284,Gastrotheca_peruana:9.780617365):4.042503209):1.639366699,Gastrotheca_zeugocystis:15.46248727):0.09717368974,(((Gastrotheca_excubitor:8.291495309,Gastrotheca_ochoai:8.291495309):2.443147696,(Gastrotheca_rebeccae:5.356649951,Gastrotheca_pachachacae:5.356649951):5.377993054):3.655856365,Gastrotheca_antoniiochoai:14.39049937):1.169161592):1.785657449,(Gastrotheca_psychrophila:13.54420223,Gastrotheca_stictopleura:13.54420223):3.801116185):1.567122298,((Gastrotheca_atympana:3.442596184,Gastrotheca_testudinea:3.442596184):5.327785509,Gastrotheca_nebulanastes:8.770381693):10.14205902):2.60058751,Gastrotheca_galeata:21.51302822):0.648532902,(((((((Gastrotheca_argenteovirens:0.7553281063,Gastrotheca_trachyceps:0.7553281063):7.589920924,(Gastrotheca_aureomaculata:2.117157015,Gastrotheca_ruizi:2.117157015):6.228092015):1.499467803,Gastrotheca_dunni:9.844716834):2.489025709,Gastrotheca_riobambae:12.33374254):2.695344822,Gastrotheca_nicefori:15.02908736):3.496855899,Gastrotheca_ovifera:18.52594326):2.735025764,(((Gastrotheca_orophylax:3.754346323,Gastrotheca_plumbea:3.754346323):10.19713393,Gastrotheca_litonedis:13.95148025):1.283301229,Gastrotheca_monticola:15.23478148):6.026187546):0.9005920939):9.350922461,(((Gastrotheca_microdiscus:2.998207954,Gastrotheca_fulvorufa:2.998207954):11.47962125,Gastrotheca_ernestoi:14.4778292):8.91758479,Gastrotheca_albolineata:23.39541399):8.11706959):12.72912914,((((Gastrotheca_dendronastes:11.55174381,Gastrotheca_cornuta:11.55174381):15.66710192,(Gastrotheca_longipes:10.97443414,Gastrotheca_helenae:10.97443414):16.24441159):5.167181164,(Gastrotheca_guentheri:15.05835784,Gastrotheca_weinlandii:15.05835784):17.32766905):9.728866865,Gastrotheca_walkeri:42.11489376):2.126718965):6.933058734,(((Gastrotheca_fissipes:14.24928362,Gastrotheca_prasina:14.24928362):4.934994501,Gastrotheca_recava:19.18427812):26.16631867,Gastrotheca_pulchra:45.35059679):5.824074668):12.42180325,((Fritziana_ohausi:13.98599507,Fritziana_fissilis:13.98599507):4.115812308,Fritziana_goeldii:18.10180738):45.49466733):4.098764526,(((((((((Stefania_coxi:5.033811566,Stefania_ayangannae:5.033811566):1.896023388,Stefania_riveroi:6.929834954):11.44735554,Stefania_riae:18.37719049):6.543816273,(Stefania_scalae:8.324949643,Stefania_evansi:8.324949643):16.59605712):0.5632325095,(Stefania_woodleyi:10.59846759,Stefania_roraimae:10.59846759):14.88577168):1.187907354,Stefania_schuberti:26.67214663):2.234164322,(Stefania_satelles:25.16275261,Stefania_ginesi:25.16275261):3.743558342):29.7567317,(Flectonotus_pygmaeus:19.14330245,Flectonotus_fitzgeraldi:19.14330245):39.5197402):7.247412329,(((((Hemiphractus_proboscideus:19.43351364,Hemiphractus_bubalus:19.43351364):7.626620371,Hemiphractus_fasciatus:27.06013401):4.163219316,Hemiphractus_scutatus:31.22335333):3.656746355,Hemiphractus_helioi:34.88009968):15.14480345,Cryptobatrachus_boulengeri:50.02490313):15.88555185):1.784784253):27.58682173):13.37096977):4.097791764,(((((((((((((((Ranitomeya_fantastica:5.517249235,Ranitomeya_summersi:5.517249235):4.473898733,Ranitomeya_benedicta:9.991147968):1.258690649,(Ranitomeya_uakarii:9.752991894,Ranitomeya_reticulata:9.752991894):1.496846723):1.590762778,Ranitomeya_ventrimaculata:12.84060139):0.7376678911,Ranitomeya_amazonica:13.57826929):1.331867315,(Ranitomeya_variabilis:13.65666448,Ranitomeya_toraro:13.65666448):1.253472121):0.3817992194,Ranitomeya_defleri:15.29193582):5.905063498,(((Ranitomeya_flavovittata:3.800550828,Ranitomeya_vanzolinii:3.800550828):1.396410741,Ranitomeya_imitator:5.196961569):10.91183612,Ranitomeya_sirensis:16.10879769):5.088201625):9.896391868,((((((Andinobates_virolinensis:1.588447083,Andinobates_tolimensis:1.588447083):1.107785097,Andinobates_bombetes:2.69623218):1.030477153,Andinobates_opisthomelas:3.726709333):0.4098173431,Andinobates_cassidyhornae:4.136526676):8.811373612,Andinobates_dorisswansonae:12.94790029):6.943951925,((Andinobates_claudiae:6.216896416,Andinobates_minutus:6.216896416):8.169094161,Andinobates_fulguritus:14.38599058):5.505861636):11.20153897):9.012587889,((Excidobates_mysteriosus:8.216728294,Excidobates_condor:8.216728294):11.52678605,Excidobates_captivus:19.74351434):20.36246473):14.28135313,(((((((((Oophaga_vicentei:3.580709234,Oophaga_pumilio:3.580709234):0.7246211886,Oophaga_speciosa:4.305330423):1.568293301,Oophaga_arborea:5.873623724):1.594188693,(Oophaga_sylvatica:4.281943744,Oophaga_lehmanni:4.281943744):3.185868673):0.5950087911,Oophaga_histrionica:8.062821209):6.741298909,Oophaga_granulifera:14.80412012):29.91047732,((Dendrobates_auratus:4.13472178,Dendrobates_truncatus:4.13472178):16.83705062,(Dendrobates_tinctorius:17.6302861,Dendrobates_leucomelas:17.6302861):3.341486305):23.74282503):3.688504104,((Adelphobates_galactonotus:29.27602343,Adelphobates_castaneoticus:29.27602343):4.778878057,Adelphobates_quinquevittatus:34.05490149):14.34820006):3.524190478,Minyobates_steyermarki:51.92729202):2.460040188):7.957894584,(((Phyllobates_terribilis:4.658599125,Phyllobates_aurotaenia:4.658599125):0.6039837233,Phyllobates_bicolor:5.262582848):12.65231536,(Phyllobates_vittatus:5.148676401,Phyllobates_lugubris:5.148676401):12.76622181):44.43032858):10.18119173,((((((((((Hyloxalus_toachi:1.623837399,Hyloxalus_awa:1.623837399):5.494900413,Hyloxalus_infraguttatus:7.118737812):5.627101766,Hyloxalus_elachyhistus:12.74583958):2.304987293,Hyloxalus_insulatus:15.05082687):3.589620487,Hyloxalus_idiomelus:18.64044736):14.27274882,((Hyloxalus_azureiventris:13.85114526,Hyloxalus_chlorocraspedus:13.85114526):17.12594437,Hyloxalus_craspedoceps:30.97708963):1.936106546):2.823461828,Hyloxalus_nexipus:35.736658):2.292173587,((Hyloxalus_sylvaticus:12.79133095,Hyloxalus_pulcherrimus:12.79133095):22.23017443,Hyloxalus_anthracinus:35.02150538):3.007326213):9.237046005,((Hyloxalus_pulchellus:10.7475309,Hyloxalus_delatorreae:10.7475309):12.0640605,Hyloxalus_vertebralis:22.8115914):24.4542862):9.887263071,((((Hyloxalus_italoi:1.872376407,Hyloxalus_maculosus:1.872376407):8.858156707,Hyloxalus_yasuni:10.73053311):17.03470549,(Hyloxalus_bocagei:11.65849853,Hyloxalus_sauli:11.65849853):16.10674008):23.02113238,((Hyloxalus_sordidatus:13.45206155,Hyloxalus_leucophaeus:13.45206155):30.18242376,Hyloxalus_subpunctatus:43.6344853):7.151885686):6.366769676):15.37327786):4.536854022,((((((((((Ameerega_altamazonica:4.565576538,Ameerega_rubriventris:4.565576538):2.909898979,Ameerega_macero:7.475475517):2.676416703,(Ameerega_cainarachi:3.126547511,Ameerega_petersi:3.126547511):7.025344709):2.062627778,((Ameerega_trivittata:11.91223976,Ameerega_pulchripecta:11.91223976):0.2744438785,Ameerega_simulans:12.18668364):0.02783635775):1.167873814,((Ameerega_hahneli:9.122996124,Ameerega_picta:9.122996124):2.067879727,(Ameerega_flavopicta:7.078942217,Ameerega_braccata:7.078942217):4.111933634):2.191517962):1.870652727,(((((Ameerega_pepperi:4.859918704,Ameerega_ignipedis:4.859918704):2.131312391,Ameerega_yoshina:6.991231095):0.2554086913,Ameerega_bassleri:7.246639786):4.980520043,Ameerega_bilinguis:12.22715983):1.47228747,(Ameerega_parvula:8.200296945,Ameerega_pongoensis:8.200296945):5.499150355):1.55359924):1.933507518,Ameerega_silverstonei:17.18655406):23.02038669,((Leucostethus_argyrogaster:20.44562422,Leucostethus_fugax:20.44562422):14.30114427,Leucostethus_fraterdanieli:34.74676849):5.460172258):5.688307501,(((Colostethus_inguinalis:7.189023133,Colostethus_panamansis:7.189023133):7.984543494,Colostethus_imbricolus:15.17356663):16.30642177,(Colostethus_pratti:10.7346601,Colostethus_latinasus:10.7346601):20.7453283):14.41525985):8.496799122,(((((Epipedobates_anthonyi:2.593195771,Epipedobates_tricolor:2.593195771):1.18459173,Epipedobates_machalilla:3.777787501):3.254439972,Epipedobates_espinosai:7.032227474):0.5791487071,Epipedobates_boulengeri:7.611376181):24.2722058,(Silverstoneia_flotator:25.93898855,Silverstoneia_nubicola:25.93898855):5.944593435):22.50846539):22.67122517):6.218212905,((((((((((Mannophryne_larandina:0.7091737149,Mannophryne_herminae:0.7091737149):1.884877727,Mannophryne_yustizi:2.594051442):0.8754056363,Mannophryne_lamarcai:3.469457078):0.529440532,Mannophryne_collaris:3.99889761):6.521236213,Mannophryne_cordilleriana:10.52013382):12.52485599,Mannophryne_caquetio:23.04498982):5.269121777,((((Mannophryne_venezuelensis:8.639584759,Mannophryne_trinitatis:8.639584759):6.042697861,Mannophryne_leonardoi:14.68228262):7.02034443,(Mannophryne_riveroi:7.724437071,Mannophryne_olmonae:7.724437071):13.97818998):4.421998637,Mannophryne_oblitterata:26.12462569):2.189485905):23.94108783,((((((Aromobates_cannatellai:5.255197495,Aromobates_saltuensis:5.255197495):7.53084048,Aromobates_ericksonae:12.78603798):5.680997635,Aromobates_meridensis:18.46703561):1.987414454,Aromobates_molinarii:20.45445006):3.287803585,Aromobates_nocturnus:23.74225365):10.11773996,Aromobates_ornatissimus:33.85999361):18.39520582):11.77343892,((((((((Anomaloglossus_kaiei:5.464183822,Anomaloglossus_degranvillei:5.464183822):5.713414551,Anomaloglossus_praderioi:11.17759837):4.715850066,(Anomaloglossus_beebei:5.093437162,Anomaloglossus_roraima:5.093437162):10.80001128):6.699603986,Anomaloglossus_rufulus:22.59305243):7.205602111,Anomaloglossus_tepuyensis:29.79865454):4.011649255,(Anomaloglossus_baeobatrachus:22.71625072,Anomaloglossus_stepheni:22.71625072):11.09405308):8.092544117,(Anomaloglossus_verbeeksnyderorum:0.07857722479,Anomaloglossus_wothuja:0.07857722479):41.82427068):15.10005572,Rheobates_palmatus:57.00290363):7.025734713):5.698658397,(((((((((((((Allobates_sumtuosus:20.44818028,Allobates_paleovarzensis:20.44818028):1.793835291,Allobates_trilineatus:22.24201557):3.827858722,((Allobates_humilis:6.882276666,Allobates_pittieri:6.882276666):12.6857578,Allobates_chalcopis:19.56803447):6.501839824):3.201653528,((Allobates_subfolionidificans:8.955763294,Allobates_conspicuus:8.955763294):10.78231466,Allobates_insperatus:19.73807795):9.533449869):5.819361158,((Allobates_grillisimilis:26.93014116,Allobates_ornatus:26.93014116):3.218753618,(Allobates_algorei:24.35934819,Allobates_granti:24.35934819):5.789546588):4.9419942):1.981624666,(Allobates_marchesianus:30.37204763,Allobates_gasconi:30.37204763):6.700466019):2.560033367,Allobates_caeruleodactylus:39.63254701):2.724843898,Allobates_juanii:42.35739091):1.919116342,((Allobates_femoralis:17.17927932,Allobates_zaparo:17.17927932):0.5604140245,Allobates_hodli:17.73969334):26.53681391):1.873259641,((Allobates_nidicola:24.95494354,Allobates_masniger:24.95494354):13.34656062,(Allobates_brunneus:20.57643234,Allobates_crombiei:20.57643234):17.72507182):7.848262737):1.217244438,Allobates_kingsburyi:47.36701133):6.012069871,Allobates_talamancae:53.3790812):4.490231525,Allobates_undulatus:57.86931273):11.85798401):13.55418871):29.46933705):47.2910767,((((((((((((((Uperoleia_inundata:2.247395638,Uperoleia_crassa:2.247395638):5.196275068,(Uperoleia_russelli:4.757467189,Uperoleia_talpa:4.757467189):2.686203517):3.793882541,Uperoleia_borealis:11.23755325):8.726753062,((Uperoleia_mjobergii:5.412460013,Uperoleia_micromeles:5.412460013):11.99916849,Uperoleia_micra:17.4116285):2.552677808):6.933238615,(((((Uperoleia_trachyderma:7.251301315,Uperoleia_lithomoda:7.251301315):4.265931708,Uperoleia_aspera:11.51723302):3.212110776,Uperoleia_minima:14.7293438):2.293105291,Uperoleia_glandulosa:17.02244909):3.619805724,((Uperoleia_littlejohni:13.7852531,Uperoleia_altissima:13.7852531):4.058813106,Uperoleia_rugosa:17.84406621):2.798188605):6.255290112):8.624187681,((Uperoleia_fusca:12.63210249,Uperoleia_laevigata:12.63210249):4.554603027,Uperoleia_tyleri:17.18670552):18.33502708):9.576382102,Spicospina_flammocaerulea:45.09811471):4.69804988,(((Metacrinia_nichollsi:14.63953122,Arenophryne_rotunda:14.63953122):5.94590243,Myobatrachus_gouldii:20.58543365):19.04547714,(Pseudophryne_coriacea:16.27623953,Pseudophryne_bibronii:16.27623953):23.35467125):10.16525381):6.679933609,((((((((((((Crinia_pseudinsignifera:2.439218822,Crinia_subinsignifera:2.439218822):2.028659796,Crinia_insignifera:4.467878618):5.603102559,Crinia_sloanei:10.07098118):3.576922315,Crinia_glauerti:13.64790349):2.155275008,Crinia_georgiana:15.8031785):6.775497928,((Crinia_flindersensis:10.61043188,Crinia_riparia:10.61043188):4.988317462,Crinia_signifera:15.59874934):6.979927085):0.7036422577,(Crinia_parinsignifera:15.82078059,Crinia_tinnula:15.82078059):7.461538095):2.393012813,Crinia_deserticola:25.6753315):4.346254252,(Crinia_bilingua:14.91201894,Crinia_remota:14.91201894):15.10956681):4.801231245,Crinia_fimbriata:34.822817):8.408689688,(Crinia_tasmaniensis:29.8490487,Crinia_nimbus:29.8490487):13.38245798):10.64485656,((Assa_darlingtoni:23.1884063,Geocrinia_victoriana:23.1884063):18.47947044,Paracrinia_haswelli:41.66787674):12.20848651):2.599734951):6.242930519,Taudactylus_acutirostris:62.71902872):15.16036848,((((Mixophyes_coggeri:1.76711824,Mixophyes_carbinensis:1.76711824):3.060061696,Mixophyes_schevilli:4.827179936):6.329689139,Mixophyes_balbus:11.15686908):1.250884568,Mixophyes_fasciolatus:12.40775364):65.47164355):18.60048104,Rheobatrachus_silus:96.47987823):0.9531726465,((((((((Limnodynastes_interioris:0.2921456082,Limnodynastes_dumerilii:0.2921456082):8.818975978,(Limnodynastes_terraereginae:0.8893450522,Limnodynastes_dorsalis:0.8893450522):8.221776534):20.14226292,((Limnodynastes_tasmaniensis:11.4425406,Limnodynastes_peronii:11.4425406):6.545934013,(Limnodynastes_fletcheri:9.07393534,Limnodynastes_depressus:9.07393534):8.914539273):11.26490989):7.299482451,((Limnodynastes_salmini:14.69865191,Limnodynastes_lignarius:14.69865191):9.92100921,Limnodynastes_convexiusculus:24.61966112):11.93320584):3.536773207,(Philoria_sphagnicolus:38.89702228,Adelotus_brevis:38.89702228):1.192617882):7.397923359,(((Lechriodus_melanopyga:5.153660666,Platyplectrum_ornatum:5.153660666):11.110979,Lechriodus_fletcheri:16.26463967):2.462102598,Platyplectrum_spenceri:18.72674227):28.76082126):3.653598461,(((Neobatrachus_sudelli:15.14655868,Neobatrachus_pictus:15.14655868):5.115121009,Neobatrachus_pelobatoides:20.26167969):15.92320383,Heleioporus_australiacus:36.18488351):14.95627847):6.234721894,(Notaden_bennettii:11.87727228,Notaden_melanoscaphus:11.87727228):45.4986116):40.057167):24.56753191,(((Telmatobufo_australis:10.148683,Telmatobufo_venustus:10.148683):5.124518,Telmatobufo_bullocki:15.273201):23.91842433,Calyptocephalella_gayi:39.19162533):82.80895745):38.04131641):23.29352242,((((((((((((((((((((((((((((Pseudophilautus_wynaadensis:4.502571697,Pseudophilautus_leucorhinus:4.502571697):1.558606331,Pseudophilautus_amboli:6.061178028):5.714003098,Pseudophilautus_kani:11.77518113):4.163153483,Pseudophilautus_folicola:15.93833461):4.763589696,((Pseudophilautus_simba:8.624777036,Pseudophilautus_schneideri:8.624777036):7.651256036,(Pseudophilautus_limbus:14.70947938,Pseudophilautus_zorro:14.70947938):1.566553692):4.425891231):2.079215776,(((((Pseudophilautus_asankai:4.406302665,Pseudophilautus_hoffmanni:4.406302665):5.707595032,Pseudophilautus_pleurotaenia:10.1138977):6.749678315,Pseudophilautus_ocularis:16.86357601):2.561797116,(Pseudophilautus_mittermeieri:3.527877833,Pseudophilautus_decoris:3.527877833):15.89749529):1.193815782,Pseudophilautus_tanu:20.61918891):2.16195117):2.945844309,((((((((Pseudophilautus_hankeni:3.68794304,Pseudophilautus_schmarda:3.68794304):3.744795456,Pseudophilautus_lunatus:7.432738496):2.107641762,Pseudophilautus_sarasinorum:9.540380258):0.651579068,(Pseudophilautus_stuarti:7.97558859,Pseudophilautus_alto:7.97558859):2.216370736):4.171804504,(Pseudophilautus_popularis:11.96380581,Pseudophilautus_cavirostris:11.96380581):2.399958017):0.6535351571,((Pseudophilautus_femoralis:0.2429429711,Pseudophilautus_poppiae:0.2429429711):4.245433081,Pseudophilautus_mooreorum:4.488376052):10.52892293):0.2526315772,Pseudophilautus_stellatus:15.26993056):6.6321791,((Pseudophilautus_reticulatus:4.155385649,Pseudophilautus_papillosus:4.155385649):10.05588718,(Pseudophilautus_steineri:10.94363415,Pseudophilautus_microtympanum:10.94363415):3.26763868):7.690836838):3.824874726):13.48767681,Mercurana_myristicapalustris:39.2146612):0.02507892515,((((((((((Raorchestes_munnarensis:8.543164669,Raorchestes_beddomii:8.543164669):1.414203768,Raorchestes_resplendens:9.957368438):0.6525831893,Raorchestes_dubois:10.60995163):2.674512443,((Raorchestes_luteolus:2.747678377,Raorchestes_travancoricus:2.747678377):8.592359521,Raorchestes_chlorosomma:11.3400379):1.944426173):2.141133687,((Raorchestes_kaikatti:5.210385109,Raorchestes_sushili:5.210385109):5.605606104,Raorchestes_anili:10.81599121):4.609606545):5.783999416,Raorchestes_chotta:21.20959717):3.815004157,(((((Raorchestes_jayarami:6.33172519,Raorchestes_glandulosus:6.33172519):3.356089209,Raorchestes_bobingeri:9.687814399):1.887672924,Raorchestes_akroparallagi:11.57548732):1.868288151,Raorchestes_graminirupes:13.44377547):4.625624775,Raorchestes_nerostagona:18.06940025):6.955201081):2.806219443,((Raorchestes_griet:9.315883478,Raorchestes_charius:9.315883478):7.46701607,Raorchestes_coonoorensis:16.78289955):11.04792122):0.4549816848,(((Raorchestes_tinniens:11.14367645,Raorchestes_signatus:11.14367645):3.963702119,Raorchestes_chromasynchysi:15.10737857):3.644090602,Raorchestes_marki:18.75146917):9.534333287):2.589605917,((((Raorchestes_gryllus:13.38223738,Raorchestes_menglaensis:13.38223738):0.7551266222,Raorchestes_longchuanensis:14.137364):6.448624922,((Raorchestes_tuberohumerus:6.301914018,Raorchestes_bombayensis:6.301914018):8.034748751,Raorchestes_ghatei:14.33666277):6.24932615):7.063665835,Raorchestes_ponmudi:27.64965475):3.22575362):8.364331751):2.586267356,Beddomixalus_bijui:41.82600748):7.540015943,(((((Kurixalus_odontotarsus:4.766824747,Kurixalus_bisacculus:4.766824747):5.906835763,Kurixalus_verrucosus:10.67366051):9.43592852,Kurixalus_banaensis:20.10958903):10.00960145,(Kurixalus_eiffingeri:15.10712039,Kurixalus_idiootocus:15.10712039):15.01207009):7.412309507,Kurixalus_appendiculatus:37.53149999):11.83452344):2.619858471,Theloderma_moloch:51.9858819):3.538479988,(((((((((Philautus_mjobergi:5.781958888,Philautus_amoenus:5.781958888):9.955826905,(Philautus_umbra:11.03075039,Philautus_juliandringi:11.03075039):4.707035402):9.074879126,((Philautus_acutirostris:0.9851851604,Philautus_surdus:0.9851851604):14.58153796,Philautus_worcesteri:15.56672312):9.2459418):0.8450468073,(Philautus_petersi:21.14769063,Philautus_refugii:21.14769063):4.510021093):1.013437859,Philautus_kakipanjang:26.67114958):2.959077584,(Philautus_disgregus:4.026877606,Philautus_davidlabangi:4.026877606):25.60334956):4.610016395,((((Philautus_bunitus:4.928487494,Philautus_kerangae:4.928487494):9.391217742,(Philautus_acutus:6.3522802,Philautus_aurantium:6.3522802):7.967425035):5.310398168,Philautus_abditus:19.6301034):9.830050109,Philautus_aurifasciatus:29.46015351):4.780090052):4.187405708,(Philautus_everetti:2.423030031,Philautus_macroscelis:2.423030031):36.00461924):1.410628609,((Philautus_hosii:17.27130655,Philautus_ingeri:17.27130655):16.10240269,Philautus_tectus:33.37370924):6.464568638):15.686084):2.115860014,((((((Gracixalus_waza:3.63648277,Gracixalus_nonggangensis:3.63648277):6.676899763,Gracixalus_ananjevae:10.31338253):2.955341883,Gracixalus_jinxiuensis:13.26872442):4.665460867,Gracixalus_carinensis:17.93418528):18.56949105,(((Gracixalus_quangi:4.184439317,Gracixalus_supercornutus:4.184439317):6.259295342,Gracixalus_gracilipes:10.44373466):9.366590688,Gracixalus_quyeti:19.81032535):16.69335099):5.250624188,Rhacophorus_vampyrus:41.75430052):15.88592137):0.9795035307,(((((((((((((((Zhangixalus_minimus:3.327520104,Zhangixalus_hongchibaensis:3.327520104):1.013813573,Zhangixalus_moltrechti:4.341333677):1.513976353,(Zhangixalus_hungfuensis:4.788579552,Zhangixalus_wui:4.788579552):1.066730478):1.61662091,Zhangixalus_hui:7.47193094):1.064910393,(Zhangixalus_puerensis:3.833763718,Zhangixalus_dugritei:3.833763718):4.703077615):3.634964391,((Zhangixalus_omeimontis:2.373436484,Zhangixalus_duboisi:2.373436484):3.387714039,Zhangixalus_burmanus:5.761150523):6.4106552):3.599147973,(Zhangixalus_schlegelii:8.77186946,Zhangixalus_arboreus:8.77186946):6.999084236):1.769832525,((Zhangixalus_chenfui:4.994848113,Zhangixalus_nigropunctatus:4.994848113):5.683925199,Zhangixalus_dorsoviridis:10.67877331):6.86201291):1.742565879,Zhangixalus_smaragdinus:19.2833521):0.9311244157,Zhangixalus_feae:20.21447652):6.435173899,Zhangixalus_dennysi:26.64965041):15.57238987,(((((Leptomantis_gauni:8.342641324,Leptomantis_belalongensis:8.342641324):2.340518756,Leptomantis_gadingensis:10.68316008):1.264872435,Leptomantis_bimaculatus:11.94803251):2.041264611,(Leptomantis_angulirostris:6.733343748,Leptomantis_penanorum:6.733343748):7.255953378):21.86753461,((((Leptomantis_harrissoni:2.249061642,Leptomantis_fasciatus:2.249061642):6.197481221,Leptomantis_rufipes:8.446542863):18.08389555,Rhacophorus_monticola:26.53043842):4.937144747,Leptomantis_cyanopunctatus:31.46758316):4.389248573):6.365208546):2.090604481,(((((((Rhacophorus_exechopygus:11.47787628,Rhacophorus_annamensis:11.47787628):6.221102485,(Rhacophorus_verrucopus:9.037587045,Rhacophorus_orlovi:9.037587045):8.661391716):6.474543125,Rhacophorus_calcaneus:24.17352189):0.4815628262,(Rhacophorus_translineatus:22.42687569,Rhacophorus_nigropalmatus:22.42687569):2.228209027):0.807713212,Rhacophorus_baluensis:25.46279792):1.324547902,((((Rhacophorus_reinwardtii:4.257542232,Rhacophorus_norhayatii:4.257542232):4.852507569,Rhacophorus_borneensis:9.110049801):3.890853503,(Rhacophorus_rhodopus:9.440395875,Rhacophorus_bipunctatus:9.440395875):3.560507429):4.31475363,(Rhacophorus_helenae:8.59523018,Rhacophorus_kio:8.59523018):8.720426754):9.471688893):9.262264598,(((Rhacophorus_malabaricus:13.20776088,Rhacophorus_pseudomalabaricus:13.20776088):13.67817891,Rhacophorus_lateralis:26.88593979):1.98523247,(Rhacophorus_pardalis:24.94033862,Zhangixalus_dulitensis:24.94033862):3.930833635):7.178438171):8.263034337):6.735560052,((((((((((((((Polypedates_leucomystax:4.508878262,Polypedates_teraiensis:4.508878262):1.2371286,Polypedates_impresus:5.746006862):2.097469575,Polypedates_discantus:7.843476437):1.053152516,Polypedates_mutus:8.896628952):0.8912321214,Polypedates_megacephalus:9.787861074):0.5917541884,Polypedates_braueri:10.37961526):2.414147363,Polypedates_macrotis:12.79376262):5.415128554,((Polypedates_maculatus:8.930275122,Polypedates_cruciger:8.930275122):6.904894667,Polypedates_pseudocruciger:15.83516979):2.373721389):2.368145134,Polypedates_colletti:20.57703631):6.458716817,Polypedates_otilophus:27.03575313):6.254420557,((Taruga_longinasus:3.40248953,Taruga_fastigo:3.40248953):2.238836038,Taruga_eques:5.641325568):27.64884812):9.721847599,(Ghatixalus_asterops:12.19632118,Ghatixalus_variabilis:12.19632118):30.81570011):3.640983673,((((Feihyla_hansenae:7.082041734,Feihyla_vittata:7.082041734):27.30370927,Feihyla_inexpectata:34.38575101):3.900841388,Feihyla_palpebralis:38.2865924):0.6043923125,Feihyla_kajau:38.89098471):7.762020251):2.097540409,Rhacophorus_calcadensis:48.75054537):2.297659446):4.870453813,(((Chiromantis_xerampelina:8.838126912,Chiromantis_petersii:8.838126912):12.86893483,Chiromantis_rufescens:21.70706174):7.89827535,(Chiromantis_nongkhorensis:7.893955167,Chiromantis_doriae:7.893955167):21.71138192):26.31332154):2.701066802):2.537015104,((((((Theloderma_gordoni:3.232402194,Theloderma_corticale:3.232402194):19.03587509,Theloderma_leporosum:22.26827729):4.820741588,((Theloderma_truongsonense:16.7917496,Theloderma_nebulosum:16.7917496):6.117286517,Theloderma_bicolor:22.90903612):4.179982756):2.990646584,((Theloderma_rhododiscus:16.09063225,Theloderma_asperum:16.09063225):12.81020664,Theloderma_stellatum:28.90083889):1.178826571):0.1293739126,Theloderma_palliatum:30.20903937):10.97746993,((Nyctixalus_margaritifer:31.57036927,Nyctixalus_pictus:31.57036927):1.23771622,Nyctixalus_spinosus:32.80808549):8.37842381):19.97023123):3.667864671,((Liuixalus_ocellatus:2.097037671,Liuixalus_romeri:2.097037671):1.597918225,Liuixalus_hainanus:3.694955896):61.12964931):0.2229561878,(((Buergeria_oxycephala:23.07258876,Buergeria_robusta:23.07258876):16.31705906,Buergeria_buergeri:39.38964782):2.552670608,Buergeria_japonica:41.94231843):23.10524296):26.60272548,(((((((((((((((Gephyromantis_runewsweeki:8.382459384,Gephyromantis_blanci:8.382459384):5.364469504,Gephyromantis_enki:13.74692889):1.73793109,Gephyromantis_boulengeri:15.48485998):1.012501724,((Gephyromantis_eiselti:4.556293828,Gephyromantis_mafy:4.556293828):0.9239087921,Gephyromantis_thelenae:5.48020262):11.01715908):1.370695451,(((Gephyromantis_verrucosus:3.982821581,Gephyromantis_hintelmannae:3.982821581):1.244198029,Gephyromantis_decaryi:5.22701961):7.743348974,Gephyromantis_leucocephalus:12.97036858):4.89768857):18.74461604,(((Gephyromantis_corvus:15.64251537,Gephyromantis_azzurrae:15.64251537):5.26252592,Gephyromantis_atsingy:20.90504129):1.923722446,Gephyromantis_pseudoasper:22.82876374):13.78390946):3.213809583,((((((Gephyromantis_striatus:8.924506561,Gephyromantis_malagasius:8.924506561):11.7366007,Gephyromantis_horridus:20.66110726):2.522141933,Gephyromantis_ventrimaculatus:23.18324919):4.498001893,Gephyromantis_klemmeri:27.68125109):3.572715761,((Gephyromantis_rivicola:24.02222608,Gephyromantis_silvanus:24.02222608):2.033273416,Gephyromantis_webbi:26.0554995):5.198467351):4.628923151,((Gephyromantis_asper:11.94586377,Gephyromantis_tahotra:11.94586377):8.64059377,Gephyromantis_ambohitra:20.58645754):15.29643246):3.943592783):2.266262827,((((((Gephyromantis_schilfi:5.53810163,Gephyromantis_tandroka:5.53810163):1.258980858,Gephyromantis_salegy:6.797082487):17.88567685,(Gephyromantis_leucomaculatus:21.4464534,Gephyromantis_zavona:21.4464534):3.236305939):3.047275162,(Gephyromantis_granulatus:23.07839338,Gephyromantis_moseri:23.07839338):4.651641118):2.075119893,((Gephyromantis_tschenki:2.59046288,Gephyromantis_cornutus:2.59046288):6.411326379,Gephyromantis_redimitus:9.001789259):20.80336514):4.382161269,((Gephyromantis_sculpturatus:8.626780688,Gephyromantis_luteus:8.626780688):8.008243414,Gephyromantis_plicifer:16.6350241):17.55229156):7.905429945):4.703823526,(((((((((((((Mantidactylus_madecassus:7.592925422,Mantidactylus_curtus:7.592925422):4.22067736,Mantidactylus_pauliani:11.81360278):4.662355494,Mantidactylus_alutus:16.47595828):3.796606542,(((Mantidactylus_bellyi:1.242105513,Mantidactylus_ulcerosus:1.242105513):17.43260075,Mantidactylus_betsileanus:18.67470626):1.103656445,Mantidactylus_noralottae:19.77836271):0.4942021117):2.470340894,(((Mantidactylus_delormei:7.308896942,Mantidactylus_brevipalmatus:7.308896942):5.403985501,Mantidactylus_paidroa:12.71288244):4.739745237,(Mantidactylus_aerumnalis:15.78837167,Mantidactylus_albofrenatus:15.78837167):1.66425601):5.290278033):1.932061378,(((Mantidactylus_charlotteae:13.85432468,Mantidactylus_opiparis:13.85432468):0.9267448451,Mantidactylus_melanopleura:14.78106952):4.907549858,Mantidactylus_zipperi:19.68861938):4.986347709):0.2234519001,Mantidactylus_biporus:24.89841899):2.07587369,Mantidactylus_lugubris:26.97429268):0.7860567188,(((Mantidactylus_femoralis:7.569334466,Mantidactylus_zolitschka:7.569334466):5.446086072,Mantidactylus_mocquardi:13.01542054):9.737642143,Mantidactylus_ambreensis:22.75306268):5.007286718):1.443765143,Mantidactylus_majori:29.20411454):4.043823095,Mantidactylus_argenteus:33.24793764):0.07155092242,Mantidactylus_cowanii:33.31948856):4.165526627,(Mantidactylus_grandidieri:10.62012785,Mantidactylus_guttulatus:10.62012785):26.86488734):9.311553947):3.784879344,Boehmantis_microtympanum:50.58144848):2.367840241,(((((Spinomantis_fimbriatus:1.709715806,Spinomantis_tavaratra:1.709715806):16.24924404,Spinomantis_aglavei:17.95895984):5.432322218,Spinomantis_phantasticus:23.39128206):4.013598089,(Spinomantis_peraccae:23.81434604,Spinomantis_elegans:23.81434604):3.590534105):5.410469252,((Spinomantis_guibei:16.1627455,Spinomantis_bertini:16.1627455):12.6706309,Spinomantis_microtis:28.8333764):3.981972997):20.13393932):2.054761101,((((((((((Guibemantis_pulcher:10.41840188,Guibemantis_tasifotsy:10.41840188):0.5868170685,Guibemantis_flavobrunneus:11.00521895):2.146618145,Guibemantis_punctatus:13.15183709):1.544994761,Guibemantis_wattersoni:14.69683185):2.9039933,Guibemantis_liber:17.60082515):0.8284565221,((Guibemantis_methueni:8.536854117,Guibemantis_bicalcaratus:8.536854117):8.280592108,Guibemantis_albolineatus:16.81744623):1.611835451):2.699788727,Guibemantis_timidus:21.1290704):5.253478908,((Guibemantis_kathrinae:9.344814821,Guibemantis_tornieri:9.344814821):4.563015348,Guibemantis_depressiceps:13.90783017):12.47471914):13.70646304,(((((Blommersia_galani:10.74756103,Blommersia_dejongi:10.74756103):2.570766004,Blommersia_blommersae:13.31832703):1.918091918,(Blommersia_variabilis:8.468413104,Blommersia_domerguei:8.468413104):6.768005847):4.42003981,Blommersia_wittei:19.65645876):5.806237284,((Blommersia_sarotra:6.6088432,Blommersia_kely:6.6088432):11.30462988,(Blommersia_grandisonae:14.23904548,Blommersia_angolafa:14.23904548):3.674427598):7.549222969):14.6263163):6.326004623,((((((((Mantella_viridis:2.11603786,Mantella_ebenaui:2.11603786):3.607776909,Mantella_betsileo:5.723814769):1.29764715,Mantella_expectata:7.021461918):3.137977814,(Mantella_manery:6.420151654,Mantella_laevigata:6.420151654):3.739288078):7.762026687,((((Mantella_milotympanum:0.5459553724,Mantella_crocea:0.5459553724):1.311733868,Mantella_aurantiaca:1.857689241):1.128544034,Mantella_pulchra:2.986233275):4.793412816,Mantella_madagascariensis:7.779646091):10.14182033):0.1980959506,(((Mantella_nigricans:0.4041474054,Mantella_haraldmeieri:0.4041474054):2.639375386,Mantella_baroni:3.043522792):0.5150734175,Mantella_cowanii:3.558596209):14.56096616):8.605005539,Mantella_bernhardi:26.72456791):6.591340389,Wakea_madinika:33.3159083):13.09910867):8.589032849):2.55776696,Tsingymantis_antitra:57.56181678):4.947648461,((((((((((((((Boophis_brachychir:4.795613042,Boophis_entingae:4.795613042):10.20454365,(Boophis_goudotii:9.166291796,Boophis_obscurus:9.166291796):5.833864899):7.893186939,(((Boophis_quasiboehmei:6.162878999,Boophis_boehmei:6.162878999):2.418236054,Boophis_popi:8.581115053):3.48979945,Boophis_fayi:12.0709145):10.82242913):5.10346306,(((Boophis_reticulatus:20.02653389,Boophis_burgeri:20.02653389):1.165577245,Boophis_rufioculis:21.19211114):2.422519501,Boophis_axelmeyeri:23.61463064):4.382176057):3.991769007,(Boophis_andohahela:24.41861208,Boophis_elenae:24.41861208):7.56996362):0.5017109266,Boophis_luciae:32.49028663):0.5149151222,((Boophis_madagascariensis:0.8245545043,Boophis_roseipalmatus:0.8245545043):14.92258744,Boophis_luteus:15.74714194):17.25805981):2.995789527,((Boophis_sambirano:16.25562931,Boophis_liami:16.25562931):4.044161343,Boophis_mandraka:20.29979065):15.70120062):0.009031417804,(((((((Boophis_tampoka:6.476441462,Boophis_albipunctatus:6.476441462):5.959210723,Boophis_jaegeri:12.43565218):7.43307046,((Boophis_anjanaharibeensis:6.096667588,Boophis_septentrionalis:6.096667588):6.099681349,Boophis_englaenderi:12.19634894):7.672373707):2.04831126,(Boophis_schuboeae:3.519408699,Boophis_ankaratra:3.519408699):18.39762521):4.5941306,Boophis_andreonei:26.5111645):1.513060258,Boophis_sibilans:28.02422476):4.273909441,Boophis_blommersae:32.2981342):3.71188849):1.038571014,((((((Boophis_feonnyala:14.00430924,Boophis_arcanus:14.00430924):6.277910025,(Boophis_haematopus:9.741666344,Boophis_pyrrhus:9.741666344):10.54055292):5.305421952,Boophis_miniatus:25.58764122):3.271187296,(((Boophis_andrangoloaka:3.750536566,Boophis_rhodoscelis:3.750536566):11.61122286,Boophis_laurenti:15.36175943):9.451418897,Boophis_lilianae:24.81317833):4.045650187):2.192148231,((((Boophis_narinsi:8.778610191,Boophis_majori:8.778610191):12.39616841,Boophis_picturatus:21.1747786):0.1010148248,(Boophis_microtympanum:19.04341915,Boophis_williamsi:19.04341915):2.232374278):4.446827651,(Boophis_ulftunni:15.66282904,Boophis_baetkei:15.66282904):10.05979204):5.328355664):5.61248147,(Boophis_vittatus:16.42362558,Boophis_marojezensis:16.42362558):20.23983263):0.3851354936):1.107640381,((((Boophis_rappiodes:4.853929498,Boophis_erythrodactylus:4.853929498):14.51600797,Boophis_bottae:19.36993747):11.31393402,(Boophis_tasymena:29.26824531,Boophis_viridis:29.26824531):1.415626183):4.302263297,Boophis_periegetes:34.98613479):3.170099296):1.516166353,(Boophis_occidentalis:15.06354163,Boophis_albilabris:15.06354163):24.60885881):6.616966459,Boophis_opisthodon:46.2893669):3.40171311,(((((Boophis_doulioti:5.559900153,Boophis_tephraeomystax:5.559900153):10.54980005,Boophis_xerophilus:16.1097002):7.134303749,Boophis_idae:23.24400395):2.367581544,((Boophis_calcaratus:11.07572029,Boophis_guibei:11.07572029):12.2731144,Boophis_lichenoides:23.34883469):2.262750804):7.933611921,Boophis_pauliani:33.54519742):16.14588259):12.81838523):12.85381224,(((Aglyptodactylus_madagascariensis:18.422062,Aglyptodactylus_laticeps:18.422062):21.5892225,Aglyptodactylus_securifer:40.0112845):15.254949,Laliostoma_labrosum:55.2662335):20.09704398):16.28700939):8.623725666,((((((((((((((((((Rana_dybowskii:4.924244181,Rana_pirica:4.924244181):3.407147962,Rana_ornativentris:8.331392143):2.327905532,((Rana_kukunoris:3.50561409,Rana_chensinensis:3.50561409):3.158434195,Rana_huanrenensis:6.664048285):3.995249389):3.093394666,(((Rana_tagoi:2.943449859,Rana_sakuraii:2.943449859):5.890595193,Rana_coreana:8.834045052):4.068087227,Rana_amurensis:12.90213228):0.8505600619):1.014387507,((((((Rana_longicrus:1.588872397,Rana_culaiensis:1.588872397):0.8688021607,Rana_zhenhaiensis:2.457674558):4.210919427,Rana_omeimontis:6.668593985):1.074034399,Rana_hanluica:7.742628384):2.998558598,Rana_chaochiaoensis:10.74118698):0.5889100779,Rana_japonica:11.33009706):3.436982789):1.273380568,(Rana_maoershanensis:11.31902924,Rana_sauteri:11.31902924):4.721431176):3.695885504,((((((Rana_temporaria:5.585664196,Rana_pyrenaica:5.585664196):1.39600725,Rana_arvalis:6.981671445):3.314942153,(Rana_iberica:8.193434496,Rana_italica:8.193434496):2.103179102):1.386108998,Rana_asiatica:11.6827226):2.173801559,((Rana_macrocnemis:5.319431606,Rana_tavasensis:5.319431606):1.677007331,Rana_pseudodalmatina:6.996438937):6.860085218):2.555550955,((Rana_dalmatina:9.246875827,Rana_latastei:9.246875827):0.1236600293,Rana_graeca:9.370535856):7.041539254):3.32427081):2.987523604,(((Rana_ulma:7.467692632,Rana_kobai:7.467692632):5.247271405,Rana_tsushimensis:12.71496404):9.224719163,(Rana_zhengi:2.701614169,Rana_johnsi:2.701614169):19.23806903):0.784186323):8.931823628,(((((Rana_sierrae:2.606041472,Rana_muscosa:2.606041472):7.489071933,(Rana_cascadae:6.526796531,Rana_aurora:6.526796531):3.568316874):0.8232546321,Rana_draytonii:10.91836804):3.360543658,Rana_boylii:14.27891169):2.926899099,(Rana_pretiosa:4.704301889,Rana_luteiventris:4.704301889):12.5015089):14.44988236):3.969289192,Rana_shuchinae:35.62498234):12.43023252,(((((((((((((Lithobates_macroglossa:6.856720053,Lithobates_brownorum:6.856720053):2.52330736,Lithobates_taylori:9.380027413):0.1634544261,Lithobates_forreri:9.543481839):0.5655046582,((Lithobates_yavapaiensis:2.821902393,Lithobates_onca:2.821902393):4.668252902,Lithobates_magnaocularis:7.490155295):2.618831202):1.056201934,Lithobates_spectabilis:11.16518843):1.808290549,((((Lithobates_tlaloci:2.130726141,Lithobates_neovolcanicus:2.130726141):1.407418782,Lithobates_berlandieri:3.538144922):1.722113147,Lithobates_blairi:5.260258069):3.080615223,Lithobates_sphenocephalus:8.340873292):4.632605688):2.618330608,Lithobates_omiltemanus:15.59180959):3.001753378,((Lithobates_areolatus:10.52371653,Lithobates_palustris:10.52371653):2.829224776,(Lithobates_capito:7.606782472,Lithobates_sevosus:7.606782472):5.746158834):5.240621661):5.137034797,(((Lithobates_fisheri:2.419301837,Lithobates_chiricahuensis:2.419301837):3.585075212,(Lithobates_dunni:2.557852949,Lithobates_montezumae:2.557852949):3.4465241):7.73090316,Lithobates_pipiens:13.73528021):9.995317555):9.997799022,(((Lithobates_juliani:16.32403383,Lithobates_vaillanti:16.32403383):2.449275221,(Lithobates_bwana:11.82889376,Lithobates_palmipes:11.82889376):6.944415292):13.52901898,((Lithobates_warszewitschii:18.47741407,Lithobates_vibicarius:18.47741407):8.99480286,Lithobates_maculatus:27.47221693):4.830111107):1.426068748):1.893630309,((((Lithobates_tarahumarae:14.02992999,Lithobates_pustulosus:14.02992999):4.914258981,Lithobates_zweifeli:18.94418897):2.631633084,Lithobates_psilonota:21.57582205):8.798279329,Lithobates_sierramadrensis:30.37410138):5.24792571):2.719718057,Lithobates_sylvaticus:38.34174515):3.993721785,((((((Lithobates_clamitans:2.593751265,Lithobates_okaloosae:2.593751265):4.68728038,Lithobates_catesbeianus:7.281031645):0.5008642064,Lithobates_heckscheri:7.781895852):0.4501892271,Lithobates_grylio:8.232085079):0.5218823961,Lithobates_septentrionalis:8.753967475):7.487723664,Lithobates_virgatipes:16.24169114):26.0937758):5.719747928):3.961936997,Pseudorana_weiningensis:52.01715186):3.197848188,((((((((((((Odorrana_nasuta:1.969805418,Odorrana_versabilis:1.969805418):3.278735312,Odorrana_exiliversabilis:5.248540729):8.321447468,Odorrana_nasica:13.5699882):4.062969045,Odorrana_tormota:17.63295724):0.9574649329,(((Odorrana_amamiensis:7.036021492,Odorrana_narina:7.036021492):4.5080694,Odorrana_supranarina:11.54409089):3.795262779,(Odorrana_utsunomiyaorum:8.289016988,Odorrana_swinhoana:8.289016988):7.050336683):3.251068504):5.333091058,(((((Odorrana_leporipes:1.478715145,Odorrana_chloronota:1.478715145):0.8275459472,Odorrana_graminea:2.306261092):8.154180148,(Odorrana_aureola:8.550452448,Odorrana_livida:8.550452448):1.909988792):3.578849109,Odorrana_hosii:14.03929035):7.423398748,(Odorrana_morafkai:6.615433174,Odorrana_banaorum:6.615433174):14.84725592):2.460824136):1.424486099,Odorrana_tiannanensis:25.34799933):1.009658868,(((Odorrana_bacboensis:7.25169141,Odorrana_hainanensis:7.25169141):7.308534443,(Odorrana_hejiangensis:8.955541957,Odorrana_nanjiangensis:8.955541957):5.604683896):1.96062644,((Odorrana_schmackeri:1.009159885,Odorrana_huanggangensis:1.009159885):6.140115971,Odorrana_tianmuii:7.149275856):9.371576437):9.836805907):2.711185695,(((((((Odorrana_andersonii:2.219442297,Odorrana_jingdongensis:2.219442297):3.005201946,Odorrana_grahami:5.224644242):1.695228014,Odorrana_junlianensis:6.919872256):3.44725556,(Odorrana_kuangwuensis:4.866513831,Odorrana_margaretae:4.866513831):5.500613985):3.204789444,Odorrana_wuchuanensis:13.57191726):4.897512,((Odorrana_lungshengensis:8.89194307,Odorrana_yizhangensis:8.89194307):1.744223404,Odorrana_anlungensis:10.63616647):7.833262786):5.558479086,(Odorrana_geminata:12.85567957,Odorrana_chapaensis:12.85567957):11.17222878):5.040935548):2.40546519,Odorrana_ishikawae:31.47430908):1.217076196,(Odorrana_absita:17.88601144,Odorrana_khalam:17.88601144):14.80537384):18.98747726,(((((Nidirana_daunchina:7.620388962,Nidirana_chapaensis:7.620388962):9.031569623,(Nidirana_okinavana:6.035199795,Nidirana_adenopleura:6.035199795):10.61675879):1.854794784,Nidirana_lini:18.50675337):3.684028315,Nidirana_pleuraden:22.19078168):14.29626626,(Babina_subaspera:3.613331077,Babina_holsti:3.613331077):32.87371687):15.19181459):3.536137513):5.075199771,((((((((((((((Pulchrana_grandocula:3.163832929,Pulchrana_similis:3.163832929):9.511054335,Pulchrana_melanomenta:12.67488726):5.75710344,((Pulchrana_moellendorffi:9.714893262,Pulchrana_mangyanum:9.714893262):8.236419308,Pulchrana_signata:17.95131257):0.4806781336):5.553078855,Pulchrana_picturata:23.98506956):6.201512365,Pulchrana_siberu:30.18658192):2.274134709,Pulchrana_banjarana:32.46071663):6.590368604,(((Pulchrana_glandulosa:9.981116345,Pulchrana_laterimaculata:9.981116345):3.065259631,Pulchrana_baramica:13.04637598):18.6902754,Pulchrana_rawa:31.73665138):7.314433862):6.963132191,(((((Chalcorana_labialis:5.746343643,Chalcorana_parvaccola:5.746343643):3.18828278,Chalcorana_eschatia:8.934626423):5.045245203,((Chalcorana_raniceps:1.844583077,Chalcorana_chalconota:1.844583077):9.176996433,Chalcorana_megalonesa:11.02157951):2.958292116):11.05598285,Chalcorana_rufipes:25.03585448):5.129145287,Chalcorana_mocquardi:30.16499976):15.84921767):1.85138202,((Amnirana_lepus:28.65856944,Amnirana_albolabris:28.65856944):9.323055026,Amnirana_galamensis:37.98162446):9.883974986):1.970982034,(Chalcorana_macrops:46.23844264,Amnirana_nicobariensis:46.23844264):3.598138838):1.184047703,(((((((Sylvirana_spinulosa:9.429821604,Sylvirana_maosonensis:9.429821604):3.098822545,Hylarana_latouchii:12.52864415):9.176976554,Sylvirana_cubitalis:21.7056207):10.31154114,(Sylvirana_nigrovittata:19.3042928,Sylvirana_faber:19.3042928):12.71286905):8.430080792,((Hydrophylax_malabaricus:35.25043382,Hydrophylax_gracilis:35.25043382):0.131815943,(Hylarana_attigua:26.54657231,Indosylvirana_milleti:26.54657231):8.835677456):5.064992872):2.709234771,((((Papurana_arfaki:7.118028177,Papurana_jimiensis:7.118028177):6.685442421,Papurana_papua:13.8034706):5.355562578,Papurana_daemeli:19.15903318):17.91313052,Hydrophylax_leptoglossa:37.07216369):6.084313714):2.33349358,(Indosylvirana_temporalis:21.15078246,Indosylvirana_aurantiaca:21.15078246):24.33918853):5.530658197):1.233422008,(((Hylarana_lateralis:13.13186178,Humerana_miopus:13.13186178):8.577475505,Sylvirana_guentheri:21.70933729):15.36722357,((Hylarana_macrodactyla:18.36819916,Hylarana_taipehensis:18.36819916):6.919938951,Hylarana_erythraea:25.28813811):11.78842274):15.17749034):1.870883093,Abavorana_luctuosa:54.12493429):3.387871736,((((Sanguirana_luzonensis:4.077420981,Sanguirana_igorota:4.077420981):26.10202787,Sanguirana_sanguinea:30.17944886):20.87333908,((Glandirana_emeljanovi:14.0369882,Glandirana_rugosa:14.0369882):3.559991216,Glandirana_tientaiensis:17.59697942):33.45580852):2.620872515,Glandirana_minima:53.67366045):3.839145568):2.777393797):1.695661455,((((((((Pelophylax_caralitanus:2.746497723,Pelophylax_cerigensis:2.746497723):1.188966346,Pelophylax_bedriagae:3.935464069):2.119212818,(Pelophylax_ridibundus:2.247009339,Pelophylax_kurtmuelleri:2.247009339):3.807667548):3.643075224,Pelophylax_cretensis:9.69775211):1.194673952,Pelophylax_epeiroticus:10.89242606):12.69829433,((Pelophylax_bergeri:3.688847281,Pelophylax_lessonae:3.688847281):5.490307408,Pelophylax_shqipericus:9.179154689):14.4115657):6.06813413,(Pelophylax_saharicus:19.89285486,Pelophylax_perezi:19.89285486):9.765999658):15.6384612,((((Pelophylax_plancyi:1.24096457,Pelophylax_chosenicus:1.24096457):1.44540647,Pelophylax_nigromaculatus:2.68637104):4.336365759,Pelophylax_hubeiensis:7.022736799):8.837428164,(Pelophylax_fukienensis:9.848324151,Pelophylax_porosus:9.848324151):6.011840812):29.43715076):16.68854555):4.533752392,(((((((((Amolops_akhaorum:7.60901888,Amolops_archotaphus:7.60901888):3.762266553,(Amolops_daorum:1.814901166,Amolops_iriodes:1.814901166):9.556384268):3.453376065,((Amolops_compotrix:5.219709261,Amolops_cucae:5.219709261):4.974335828,Amolops_vitreus:10.19404509):4.63061641):0.6287710453,Amolops_chunganensis:15.45343254):4.674247063,Amolops_bellulus:20.12767961):5.20529686,(((((Amolops_jinjiangensis:1.188911033,Amolops_tuberodepressus:1.188911033):3.821193468,Amolops_loloensis:5.010104501):3.941003478,Amolops_mantzorum:8.951107979):4.975769403,(Amolops_lifanensis:3.547482351,Amolops_granulosus:3.547482351):10.37939503):4.082024645,Amolops_viridimaculatus:18.00890203):7.32407444):27.66772896,((Amolops_indoburmanensis:36.48967375,Amolops_marmoratus:36.48967375):7.885288413,Amolops_panhai:44.37496216):8.625743264):3.941889328,(Amolops_cremnobatus:49.89161657,Amolops_larutensis:49.89161657):7.050978189):5.944835978,((((Amolops_wuyiensis:3.68852256,Amolops_ricketti:3.68852256):31.39593039,(Amolops_daiyunensis:20.92420833,Amolops_hongkongensis:20.92420833):14.16024461):4.737422371,(Amolops_torrentis:17.56563566,Amolops_hainanensis:17.56563566):22.25623966):9.853527391,Amolops_spinapectoralis:49.67540271):13.21202802):3.632182933):9.927749415,(((((((((((Meristogenys_maryatiae:7.099718041,Meristogenys_orphnocnemis:7.099718041):0.9214810693,Meristogenys_dyscritus:8.021199111):2.910112351,Meristogenys_whiteheadi:10.93131146):0.4703545529,Meristogenys_stigmachilus:11.40166601):1.271483893,Meristogenys_poecilus:12.67314991):0.5058168872,Meristogenys_stenocephalus:13.17896679):0.8610116514,Meristogenys_amoropalamus:14.03997845):2.810926756,(Meristogenys_phaeomerus:2.74032165,Meristogenys_jerboa:2.74032165):14.11058355):17.49587945,Meristogenys_kinabaluensis:34.34678465):20.41198897,(((Huia_sumatrana:23.3879711,Huia_masonii:23.3879711):19.15221932,Huia_melasma:42.54019042):3.436410795,Huia_cavitympanum:45.97660121):8.782172406):14.01798911,(Clinotarsus_curtipes:26.70801794,Clinotarsus_alticola:26.70801794):42.06874479):7.670600355):10.23702835,((((Staurois_tuberilinguis:1.306431289,Staurois_parvus:1.306431289):14.72566397,Staurois_guttatus:16.03209526):11.8199225,Staurois_natator:27.85201776):9.550670956,Staurois_latopalmatus:37.40268871):49.28170272):13.5896211):3.223826283,((((((((((((((Limnonectes_shompenorum:11.11286899,Limnonectes_macrodon:11.11286899):4.401890883,Limnonectes_paramacrodon:15.51475988):5.170434367,((Limnonectes_finchi:1.031821879,Limnonectes_ingeri:1.031821879):4.679288395,Limnonectes_malesianus:5.711110274):14.97408397):1.016309227,(Limnonectes_blythii:2.534630411,Limnonectes_poilani:2.534630411):19.16687306):1.021776183,(Limnonectes_grunniens:18.43070389,Limnonectes_ibanorum:18.43070389):4.292575764):6.164771075,Limnonectes_leporinus:28.88805073):4.619486653,(((((((Limnonectes_woodworthi:6.893316328,Limnonectes_macrocephalus:6.893316328):3.174703025,Limnonectes_visayanus:10.06801935):4.362030332,Limnonectes_magnus:14.43004968):2.108006893,(Limnonectes_modestus:11.35921265,Limnonectes_heinrichi:11.35921265):5.178843927):1.367653766,(Limnonectes_microtympanum:12.71896718,Limnonectes_arathooni:12.71896718):5.186743164):2.959011606,Limnonectes_acanthi:20.86472195):3.766430644,Limnonectes_leytensis:24.63115259):8.876384787):4.754818316,(Limnonectes_parvus:29.62423199,Limnonectes_palavanensis:29.62423199):8.638123708):3.487967182,((((((((Limnonectes_hascheanus:5.942940587,Limnonectes_limborgi:5.942940587):5.860203261,Limnonectes_plicatellus:11.80314385):2.549500905,Limnonectes_doriae:14.35264475):3.190417921,Limnonectes_kohchangae:17.54306267):5.339916579,(Limnonectes_dabanus:18.55286834,Limnonectes_gyldenstolpei:18.55286834):4.330110912):8.725326036,Limnonectes_khasianus:31.60830529):3.329666697,(Limnonectes_kadarsani:27.8553374,Limnonectes_microdiscus:27.8553374):7.082634582):3.502965445,Limnonectes_sisikdagu:38.44093743):3.30938545):2.408403319,(((((Limnonectes_fujianensis:16.32922309,Limnonectes_namiyei:16.32922309):7.106099096,(Limnonectes_bannaensis:10.71886827,Limnonectes_kuhlii:10.71886827):12.71645392):4.029451058,((Limnonectes_jarujini:6.801128712,Limnonectes_taylori:6.801128712):3.528202375,Limnonectes_megastomias:10.32933109):17.13544216):4.775572169,Limnonectes_fragilis:32.24034541):3.615570929,Limnonectes_asperatus:35.85591634):8.302809856):15.66661338,((((((((Nanorana_arnoldi:0.2412462709,Nanorana_chayuensis:0.2412462709):2.416422505,Nanorana_maculosa:2.657668776):1.098139183,Nanorana_medogensis:3.755807959):3.630187169,Nanorana_conaensis:7.385995128):2.293308051,Nanorana_liebigii:9.679303179):6.862370364,((Nanorana_ventripunctata:4.926883699,Nanorana_pleskei:4.926883699):4.995771539,Nanorana_parkeri:9.922655238):6.619018306):2.203117305,(((Nanorana_kangxianensis:4.173756739,Nanorana_taihangnica:4.173756739):7.20792822,Nanorana_quadranus:11.38168496):0.2791688821,((Nanorana_unculuanus:7.003986846,Nanorana_aenea:7.003986846):3.049928747,Nanorana_yunnanensis:10.05391559):1.606938248):7.083937007):22.13261523,(((((Quasipaa_verrucospinosa:3.458346004,Quasipaa_boulengeri:3.458346004):16.36311205,(Quasipaa_jiulongensis:19.52967464,Quasipaa_shini:19.52967464):0.2917834099):2.136610299,(Quasipaa_spinosa:15.9851142,Quasipaa_exilispinosa:15.9851142):5.972954148):2.797287514,Quasipaa_yei:24.75535586):6.663252506,(Quasipaa_delacouri:18.4790455,Quasipaa_fasciculispina:18.4790455):12.93956287):9.45879771):18.9479335):14.06928549,((((((((Minervarya_pierrei:6.179583867,Minervarya_granosa:6.179583867):0.2882051682,Minervarya_syhadrensis:6.467789035):11.18350277,(Minervarya_caperata:11.05742183,Minervarya_sahyadris:11.05742183):6.593869972):0.6037002299,((Minervarya_greenii:7.699864262,Minervarya_kirtisinghei:7.699864262):9.735564109,Minervarya_kudremukhensis:17.43542837):0.8195636611):4.683364392,Minervarya_rufescens:22.93835642):13.46070628,(Minervarya_mudduraja:22.69580492,Minervarya_keralensis:22.69580492):13.70325778):19.84078548,((((((Fejervarya_sakishimensis:6.273327724,Fejervarya_multistriata:6.273327724):11.97112098,Fejervarya_limnocharis:18.24444871):3.826136758,(Fejervarya_iskandari:9.301930451,Fejervarya_orissaensis:9.301930451):12.76865501):4.939754522,Fejervarya_triora:27.01033999):10.72763676,((Fejervarya_moodiei:24.53322006,Fejervarya_cancrivora:24.53322006):2.108059171,Fejervarya_vittigera:26.64127924):11.09669751):13.2859877,(Sphaerotheca_dobsonii:20.30338282,Sphaerotheca_breviceps:20.30338282):30.72058163):5.215883744):2.748440685,(((((Euphlyctis_mudigere:10.42276987,Euphlyctis_cyanophlyctis:10.42276987):2.982702993,Euphlyctis_ehrenbergii:13.40547286):17.14509192,(Euphlyctis_aloysii:9.705826399,Euphlyctis_hexadactylus:9.705826399):20.84473838):6.522863162,(((Hoplobatrachus_tigerinus:11.100082,Hoplobatrachus_rugulosus:11.100082):2.908143077,Hoplobatrachus_crassus:14.00822508):15.97348869,Hoplobatrachus_occipitalis:29.98171377):7.091714176):8.147113305,(Nannophrys_ceylonensis:10.23274603,Nannophrys_marmorata:10.23274603):34.98779522):13.76774762):14.90633619):15.38240263,(((((Occidozyga_martensii:7.09084022,Occidozyga_magnapustulosa:7.09084022):43.50375194,Occidozyga_lima:50.59459216):5.26558912,Occidozyga_laevis:55.86018128):1.374745348,Occidozyga_baluensis:57.23492663):20.6500125,(Ingerana_tenasserimensis:0.3278831912,Ingerana_borealis:0.3278831912):77.55705593):11.39208858):7.944661194,(((Indirana_brachytarsus:1.219477042,Indirana_beddomii:1.219477042):23.11119314,(Indirana_semipalmata:10.79861082,Indirana_leithii:10.79861082):13.53205936):37.45976589,(Walkerana_leptodactyla:26.88046682,Walkerana_diplosticta:26.88046682):34.90996926):35.43125282):6.27614993):5.111920189,((((((((((Nyctibatrachus_grandis:4.156444558,Nyctibatrachus_sylvaticus:4.156444558):5.107722365,(Nyctibatrachus_acanthodermis:2.588840624,Nyctibatrachus_gavi:2.588840624):6.675326299):3.338061306,Nyctibatrachus_major:12.60222823):7.139300487,Nyctibatrachus_indraneili:19.74152872):10.07448312,((((Nyctibatrachus_vrijeuni:5.158107332,Nyctibatrachus_shiradi:5.158107332):8.018327612,(Nyctibatrachus_karnatakaensis:9.220918425,Nyctibatrachus_sanctipalustris:9.220918425):3.955516519):0.4434332486,Nyctibatrachus_dattatreyaensis:13.61986819):15.93482495,Nyctibatrachus_kempholeyensis:29.55469315):0.2613186837):3.945887599,(((Nyctibatrachus_petraeus:1.981443256,Nyctibatrachus_jog:1.981443256):3.796920984,Nyctibatrachus_humayuni:5.77836424):4.295378998,Nyctibatrachus_danieli:10.07374324):23.68815619):2.951820981,(((((((Nyctibatrachus_periyar:3.882127181,Nyctibatrachus_deveni:3.882127181):6.752678528,Nyctibatrachus_pillaii:10.63480571):1.679606567,Nyctibatrachus_aliciae:12.31441228):11.17115942,Nyctibatrachus_poocha:23.4855717):0.4010027481,Nyctibatrachus_vasanthi:23.88657445):4.412166617,(Nyctibatrachus_minor:19.08853034,Nyctibatrachus_deccanensis:19.08853034):9.210210722):4.189435714,(Nyctibatrachus_anamallaiensis:25.70408637,Nyctibatrachus_beddomii:25.70408637):6.784090406):4.225543635):0.7425790696,Nyctibatrachus_minimus:37.45629948):26.39948367,Lankanectes_corrugatus:63.85578315):31.47409776,(((((((Cornufer_punctatus:30.70817682,Cornufer_guppyi:30.70817682):8.388738694,Cornufer_vitiensis:39.09691552):9.084285241,Cornufer_guentheri:48.18120076):10.06509525,((Cornufer_wuenscheorum:28.07792899,Cornufer_bimaculatus:28.07792899):24.08840938,Cornufer_vertebralis:52.16633837):6.079957632):4.869693101,(((Cornufer_cryptotis:4.105118502,Cornufer_pelewensis:4.105118502):2.158970144,Cornufer_papuensis:6.264088647):16.91887136,Cornufer_weberi:23.18296):39.9330291):14.55241323,((((Platymantis_mimulus:3.190976465,Platymantis_naomii:3.190976465):8.027825475,Platymantis_dorsalis:11.21880194):23.12630097,Platymantis_corrugatus:34.34510291):9.565508689,(Platymantis_hazelae:14.5619022,Platymantis_montanus:14.5619022):29.3487094):33.75779073):13.08121865,Alcalus_baluensis:90.74962099):4.580259925):13.2798781):3.666887101,(((((((((((((((((Cacosternum_plimptoni:8.963126971,Cacosternum_striatum:8.963126971):1.550410056,Cacosternum_kinangopensis:10.51353703):3.076435335,Cacosternum_boettgeri:13.58997236):2.396169754,((Cacosternum_aggestum:13.77304737,Cacosternum_leleupi:13.77304737):2.139768993,Cacosternum_australis:15.91281636):0.07332575251):2.621659428,Cacosternum_rhythmum:18.60780154):1.831872366,((Cacosternum_nanogularum:6.081237929,Cacosternum_parvum:6.081237929):9.331758959,Cacosternum_nanum:15.41299689):5.026677022):10.24523369,(Cacosternum_capense:10.36892069,Cacosternum_namaquense:10.36892069):20.31598691):3.599724524,Cacosternum_karooicum:34.28463212):6.663372653,(Microbatrachella_capensis:14.11268753,Cacosternum_platys:14.11268753):26.83531725):12.31863904,Poyntonia_paludicola:53.26664382):9.93739645,((((Arthroleptella_landdrosia:6.527774033,Arthroleptella_drewesii:6.527774033):3.203112723,(Arthroleptella_subvoce:7.772969494,Arthroleptella_bicolor:7.772969494):1.957917262):9.43023003,((Arthroleptella_villiersi:3.715155881,Arthroleptella_lightfooti:3.715155881):5.425071421,Arthroleptella_rugosa:9.140227302):10.02088948):34.35517444,Natalobatrachus_bonebergi:53.51629123):9.68774904):3.522091802,(((((Amietia_vertebralis:13.88274248,Amietia_delalandii:13.88274248):6.206134735,Amietia_ruwenzorica:20.08887722):5.024992846,(Amietia_poyntoni:19.0658625,Amietia_angolensis:19.0658625):6.048007562):21.03514778,(Amietia_fuscigula:10.09637573,Amietia_vandijki:10.09637573):36.05264211):18.60133938,((((Strongylopus_fuelleborni:10.35486223,Strongylopus_bonaespei:10.35486223):4.588557994,Strongylopus_fasciatus:14.94342022):16.1684002,Strongylopus_wageri:31.11182043):14.67328946,Strongylopus_grayii:45.78510989):18.96524734):1.975774843):1.304291118,Anhydrophryne_rattrayi:68.03042319):1.829009305,(((((((Tomopterna_wambensis:16.51768369,Tomopterna_elegans:16.51768369):2.382914507,Tomopterna_kachowskii:18.9005982):1.937593689,((Tomopterna_marmorata:12.53835613,Tomopterna_luganga:12.53835613):3.910807863,Tomopterna_krugerensis:16.44916399):4.389027893):0.9587643638,((Tomopterna_tuberculosa:10.63239856,Tomopterna_gallmanni:10.63239856):6.582361916,Tomopterna_delalandii:17.21476048):4.582195773):0.5809887219,Tomopterna_damarensis:22.37794497):3.145960751,(Tomopterna_cryptotis:9.472123797,Tomopterna_tandyi:9.472123797):16.05178193):24.01368822,Tomopterna_natalensis:49.53759394):20.32183855):16.87656292,((Pyxicephalus_edulis:42.05957323,Pyxicephalus_adspersus:42.05957323):34.34293961,Aubria_subsigillata:76.40251284):10.33348257):20.48761296,((((((((Petropedetes_juliawurstnerae:5.054400317,Petropedetes_perreti:5.054400317):5.486794715,Petropedetes_euskircheni:10.54119503):6.289427876,(Petropedetes_johnstoni:4.851152039,Petropedetes_vulpiae:4.851152039):11.97947087):0.5957157024,(Petropedetes_parkeri:16.84237462,Petropedetes_cameronensis:16.84237462):0.5839639904):1.254444547,Petropedetes_palmipes:18.68078316):51.44620039,(Arthroleptides_martiensseni:0.9847378801,Arthroleptides_yakusini:0.9847378801):69.14224567):15.94550289,Ericabatrachus_baleensis:86.07248645):17.50715314,((Micrixalus_saxicola:35.00638561,Micrixalus_kottigeharensis:35.00638561):7.882299002,Micrixalus_fuscus:42.88868461):60.69095498):3.643968785):1.26475998,((Conraua_robusta:39.07850656,Conraua_alleni:39.07850656):15.01937356,(Conraua_crassipes:39.85528759,Conraua_goliath:39.85528759):14.24259253):54.39048823):3.788277759):4.172779636,(((((((((((((Phrynobatrachus_werneri:3.57957926,Phrynobatrachus_schioetzi:3.57957926):10.40759526,Phrynobatrachus_manengoubensis:13.98717452):3.006213563,Phrynobatrachus_danko:16.99338808):6.764952263,Phrynobatrachus_batesii:23.75834035):0.5720310572,((Phrynobatrachus_steindachneri:15.38451102,Phrynobatrachus_cricogaster:15.38451102):3.670208935,Phrynobatrachus_ruthbeateae:19.05471995):5.275651447):6.337731032,Phrynobatrachus_chukuchuku:30.66810243):12.27952973,Phrynobatrachus_africanus:42.94763216):15.26180273,((Phrynobatrachus_intermedius:21.95032591,Phrynobatrachus_liberiensis:21.95032591):8.877922313,Phrynobatrachus_tokba:30.82824822):27.38118667):8.862248475,(((((Phrynobatrachus_acridoides:4.558041822,Phrynobatrachus_pakenhami:4.558041822):42.66644049,(Phrynobatrachus_francisci:38.45504985,Phrynobatrachus_bullans:38.45504985):8.76943246):4.791842177,Phrynobatrachus_natalensis:52.01632449):9.267322178,(Phrynobatrachus_plicatus:38.01521987,Phrynobatrachus_auritus:38.01521987):23.2684268):1.458614162,(Phrynobatrachus_graueri:52.78974882,Phrynobatrachus_kinangopensis:52.78974882):9.95251201):4.329422541):8.807818125,Phrynobatrachus_latifrons:75.8795015):15.88724982,(((Phrynobatrachus_phyllophilus:33.80050979,Phrynobatrachus_alleni:33.80050979):14.11609399,(Phrynobatrachus_ghanensis:25.85195447,Phrynobatrachus_guineensis:25.85195447):22.06464931):10.76845307,Phrynobatrachus_rainerguentheri:58.68505685):33.08169447):8.67295482,((((((((((Phrynobatrachus_minutus:8.381269775,Phrynobatrachus_inexpectatus:8.381269775):5.451008644,Phrynobatrachus_scheffleri:13.83227842):2.484468343,(Phrynobatrachus_rungwensis:1.63004588,Phrynobatrachus_uzungwensis:1.63004588):14.68670088):4.279663732,Phrynobatrachus_parvulus:20.5964105):6.744280215,Phrynobatrachus_keniensis:27.34069071):8.525746626,(Phrynobatrachus_leveleve:16.56506455,Phrynobatrachus_dispar:16.56506455):19.30137278):4.304927056,((((Phrynobatrachus_gutturosus:17.05977065,Phrynobatrachus_fraterculus:17.05977065):8.230287952,Phrynobatrachus_maculiventris:25.2900586):2.661617892,Phrynobatrachus_pintoi:27.95167649):4.624540232,Phrynobatrachus_kakamikro:32.57621672):7.595147672):3.748309007,(((Phrynobatrachus_annulatus:10.54011838,Phrynobatrachus_calcaratus:10.54011838):12.63612165,Phrynobatrachus_villiersi:23.17624003):2.254598442,Phrynobatrachus_cornutus:25.43083847):18.48883493):5.468156012,Phrynobatrachus_mababiensis:49.38782941):3.129535909,(Phrynobatrachus_ungujae:1.869835636,Phrynobatrachus_ukingensis:1.869835636):50.64752968):47.92234082):15.10678945,(((((Phrynobatrachus_versicolor:7.01246137,Phrynobatrachus_petropedetoides:7.01246137):13.05446581,Phrynobatrachus_dendrobates:20.06692718):10.14465311,Phrynobatrachus_acutirostris:30.21158029):19.39458867,Phrynobatrachus_krefftii:49.60616897):26.60283048,Phrynobatrachus_sandersoni:76.20899945):39.33749615):0.9029301553):3.156933574,Odontobatrachus_natator:119.6063593):4.51270348,((((((((((Ptychadena_mahnerti:7.471510747,Ptychadena_uzungwensis:7.471510747):8.851211914,Ptychadena_porosissima:16.32272266):6.0716401,Ptychadena_perreti:22.39436276):10.56909149,Ptychadena_aequiplicata:32.96345425):5.813111316,(Ptychadena_bibroni:5.286770983,Ptychadena_christyi:5.286770983):33.48979458):11.62622665,((Ptychadena_erlangeri:13.47702076,Ptychadena_nana:13.47702076):15.94021789,Ptychadena_cooperi:29.41723865):20.98555357):4.033235458,(((Ptychadena_oxyrhynchus:14.6031674,Ptychadena_tellinii:14.6031674):12.22094152,Ptychadena_anchietae:26.82410892):11.55009026,Ptychadena_longirostris:38.37419918):16.06182849):17.31099685,Ptychadena_subpunctata:71.74702453):6.675017053,((((Ptychadena_newtoni:20.4096421,Ptychadena_nilotica:20.4096421):22.01080177,Ptychadena_mascareniensis:42.42044387):14.79078716,Ptychadena_taenioscelis:57.21123102):19.79136254,Ptychadena_pumilio:77.00259356):1.419448026):28.22807638,Hildebrandtia_ornata:106.650118):17.46894484):11.04974539,(((((((((((((((((((((((((Oreophryne_pseudasplenicola:9.569804812,Oreophryne_asplenicola:9.569804812):0.7280998454,Oreophryne_anulata:10.29790466):26.39195054,(Oreophryne_unicolor:18.64143029,Oreophryne_brachypus:18.64143029):18.04842491):0.5218835924,((Oreophryne_atrigularis:13.29502109,Oreophryne_wapoga:13.29502109):15.39945191,Oreophryne_sibilans:28.69447299):8.517265792):1.238167265,(Oreophryne_clamata:9.192488429,Oreophryne_waira:9.192488429):29.25741762):6.599128919,((Cophixalus_tridactylus:24.51772602,Cophixalus_humicola:24.51772602):14.34325738,Oreophryne_variabilis:38.8609834):6.188051568):0.8356874617,Oreophryne_monticola:45.88472243):1.600890669,((((Paedophryne_swiftorum:15.48062068,Paedophryne_amauensis:15.48062068):9.120293447,Paedophryne_oyatabu:24.60091413):7.079324139,Barygenys_exsul:31.68023827):7.275838473,Cophixalus_balbus:38.95607674):8.52953636):1.465116099,Cophixalus_cheesmanae:48.9507292):0.6484938484,(((Cophixalus_pakayakulangun:12.8164658,Cophixalus_kulakula:12.8164658):6.008532916,Cophixalus_infacetus:18.82499872):23.57430574,(Cophixalus_ornatus:32.1443375,Aphantophryne_pansa:32.1443375):10.25496696):7.199918595):0.8160127776,Cophixalus_cryptotympanum:50.41523583):2.520056932,(((Copiula_pipiens:17.54949793,Copiula_obsti:17.54949793):15.40629402,Copiula_derongo:32.95579195):10.07604436,Copiula_guttata:43.03183631):9.903456451):0.8367033109,((Barygenys_flavigularis:35.81365152,Cophixalus_sphagnicola:35.81365152):15.21071547,Austrochaperina_palmipes:51.02436699):2.747629081):1.454418673,(((((((((((Hylophorbus_proekes:14.67452088,Hylophorbus_tetraphonus:14.67452088):2.983144311,Hylophorbus_sextus:17.65766519):0.7680846456,Hylophorbus_picoides:18.42574984):5.15751339,(Hylophorbus_wondiwoi:20.67457317,Hylophorbus_richardsi:20.67457317):2.908690054):1.240824845,Hylophorbus_rufescens:24.82408807):3.116215159,Hylophorbus_nigrinus:27.94030323):3.29241929,Mantophryne_menziesi:31.23272252):2.835354298,((Mantophryne_axanthogaster:9.477860573,Mantophryne_louisiadensis:9.477860573):13.43007052,Mantophryne_lateralis:22.9079311):11.16014572):6.981338926,((Callulops_robustus:11.14004615,Callulops_omnistriatus:11.14004615):14.36035632,Callulops_doriae:25.50040247):15.54901328):2.624260645,(((((Oninia_senglaubi:24.97782321,Asterophrys_marani:24.97782321):5.881862702,(Asterophrys_slateri:16.85213357,Asterophrys_turpicola:16.85213357):14.00755234):1.331156049,(Asterophrys_pullifer:4.10811108,Asterophrys_eurydactyla:4.10811108):28.08273088):0.9772056427,Xenorhina_obesa:33.1680476):3.942563652,((Xenorhina_lanthanites:25.08357379,Xenorhina_bouwensi:25.08357379):2.80510348,(Xenorhina_varia:15.46775105,Xenorhina_oxycephala:15.46775105):12.42092622):9.221933983):6.563065136):5.288124286,((Sphenophryne_dentata:25.92911571,Sphenophryne_cornuta:25.92911571):3.921868297,(Sphenophryne_rhododactyla:25.05901279,Sphenophryne_crassa:25.05901279):4.791971213):19.11081667):6.264614065):1.098613119,((((Choerophryne_gracilirostris:18.73850541,Choerophryne_rostellifer:18.73850541):5.81257133,Choerophryne_proboscidea:24.55107674):19.35181346,Choerophryne_laurini:43.9028902):5.315014338,Sphenophryne_thomsoni:49.21790453):7.107123327):2.719177321,Sphenophryne_schlaginhaufeni:59.04420518):1.316323933,Copiula_oxyrhina:60.36052911):4.402001694,Copiula_major:64.76253081):12.110139,Gastrophrynoides_immaculatus:76.8726698):6.062836037,(((((((((((((((Microhyla_malang:15.1914849,Microhyla_borneensis:15.1914849):6.781315879,Microhyla_mantheyi:21.97280078):1.557461163,Microhyla_achatina:23.53026194):6.101446673,(Microhyla_okinavensis:10.32714693,Microhyla_mixtura:10.32714693):19.30456168):1.105155304,((Microhyla_fissipes:14.57727618,Microhyla_ornata:14.57727618):10.03669878,Microhyla_heymonsi:24.61397495):6.122888964):8.587062106,((Microhyla_pulchra:22.32382783,Microhyla_berdmorei:22.32382783):15.82565738,Microhyla_rubra:38.14948522):1.174440805):1.307882163,Microhyla_butleri:40.63180819):4.13070215,Microhyla_palmipes:44.76251034):1.492343687,Microhyla_superciliaris:46.25485402):9.36894362,((Microhyla_marmorata:27.67675938,Microhyla_annectens:27.67675938):11.5058053,(Microhyla_petrigena:27.83827286,Microhyla_perparva:27.83827286):11.34429183):16.44123296):3.298001366,(((Glyphoglossus_guttulatus:8.698081137,Glyphoglossus_minutus:8.698081137):15.79526768,Glyphoglossus_molossus:24.49334882):13.51337552,Glyphoglossus_yunnanensis:38.00672433):20.91507467):11.62728641,(Micryletta_steinegeri:10.78736653,Micryletta_inornata:10.78736653):59.76171889):3.805026946,Chaperina_fusca:74.35411237):2.867187262,(((((((((Kaloula_walteri:10.38814959,Kaloula_rigida:10.38814959):6.628558868,Kaloula_conjuncta:17.01670846):2.315476319,(Kaloula_kokacii:12.92089749,Kaloula_kalingensis:12.92089749):6.41128729):1.550656912,Kaloula_picta:20.88284169):3.193142357,(Kaloula_baleata:19.94940378,Kaloula_mediolineata:19.94940378):4.126580267):14.45007265,Kaloula_pulchra:38.5260567):14.36232373,((Kaloula_verrucosa:7.642660266,Kaloula_rugifera:7.642660266):6.868376792,Kaloula_borealis:14.51103706):38.37734337):9.785377103,((((Uperodon_obscurus:27.63034303,Uperodon_montanus:27.63034303):0.3125857853,Uperodon_variegatus:27.94292882):8.248469284,Uperodon_systoma:36.1913981):16.07177764,Uperodon_taprobanicus:52.26317574):10.41058179):5.255649004,((Metaphrynella_sundana:21.12013594,Metaphrynella_pollicaris:21.12013594):18.38038522,Phrynella_pulchra:39.50052116):28.42888537):9.291893097):3.466806766,((Dyscophus_guineti:4.314981,Dyscophus_antongilii:4.314981):29.9786865,Dyscophus_insularis:34.2936675):46.39443889):2.247399448):8.384400123,(((((((Kalophrynus_subterrestris:0.7642273623,Kalophrynus_intermedius:0.7642273623):17.43351298,Kalophrynus_baluensis:18.19774034):6.112831275,Kalophrynus_heterochirus:24.31057162):1.223024802,Kalophrynus_palmatissimus:25.53359642):1.574595226,Kalophrynus_interlineatus:27.10819164):3.272612903,Kalophrynus_yongi:30.38080455):0.1602246361,Kalophrynus_pleurostigma:30.54102918):60.77887678):1.753737934,((((Otophryne_robusta:6.166250244,Otophryne_pyburni:6.166250244):3.936852596,Otophryne_steyermarki:10.10310284):41.58656102,(Synapturanus_salseri:16.83016789,Synapturanus_mirandaribeiroi:16.83016789):34.85949597):33.24952384,Melanobatrachus_indicus:84.9391877):8.134456195):5.1337768,(((((((((Anilany_helenae:31.05712876,Rhombophryne_minuta:31.05712876):7.792612497,(Cophyla_phyllodactyla:12.30030251,Cophyla_berara:12.30030251):26.54943875):2.130851125,((Plethodontohyla_guentheri:21.7351508,Plethodontohyla_fonetana:21.7351508):5.481587752,Plethodontohyla_notosticta:27.21673855):13.76385383):10.54785663,(((Plethodontohyla_bipunctata:18.17802121,Plethodontohyla_tuberata:18.17802121):10.79839831,(Plethodontohyla_ocellata:9.317785475,Plethodontohyla_brevipes:9.317785475):19.65863405):8.102764615,(Plethodontohyla_mihanika:34.37920578,Plethodontohyla_inguinalis:34.37920578):2.699978357):14.44926488):1.20563831,(((((((Cophyla_pollicaris:17.870221,Cophyla_barbouri:17.870221):3.104848574,Cophyla_mavomavo:20.97506957):4.295133564,(Cophyla_tetra:21.76824518,Cophyla_tuberifera:21.76824518):3.501957956):0.1566732759,Cophyla_milloti:25.42687641):6.97207497,Cophyla_alticola:32.39895138):0.03134054582,Cophyla_tsaratananaensis:32.43029193):4.567597034,Cophyla_grandis:36.99788896):15.73619836):2.84411579,(((((Anodonthyla_theoi:4.219956658,Anodonthyla_pollicaris:4.219956658):24.09172261,(Anodonthyla_nigrigularis:7.711953883,Anodonthyla_moramora:7.711953883):20.59972538):4.718018118,((Anodonthyla_vallani:18.06103967,Anodonthyla_boulengerii:18.06103967):3.420250833,Anodonthyla_hutchisoni:21.4812905):11.54840688):6.88821705,Anodonthyla_jeanbai:39.91791443):2.096847791,((Anodonthyla_rouxae:29.17684275,Anodonthyla_montana:29.17684275):12.08886294,Anodonthyla_emilei:41.26570569):0.749056539):13.56344089):5.384221787,((((((((Stumpffia_megsoni:8.002600418,Stumpffia_hara:8.002600418):2.266764213,Stumpffia_be:10.26936463):8.235810366,Stumpffia_staffordi:18.505175):7.784594059,((Stumpffia_madagascariensis:18.700249,Stumpffia_pygmaea:18.700249):7.41591843,(Stumpffia_gimmeli:18.90493308,Stumpffia_psologlossa:18.90493308):7.21123435):0.1736016258):5.409111807,((Stumpffia_roseifemoralis:17.04252577,Stumpffia_grandis:17.04252577):5.137631223,Stumpffia_tetradactyla:22.18015699):9.51872387):4.446455151,Stumpffia_tridactyla:36.14533601):4.434992964,(Rhombophryne_coronata:32.05388794,Rhombophryne_serratopalpebrosa:32.05388794):8.526441038):2.397635021,((Plethodontohyla_alluaudi:22.85889527,Rhombophryne_laevipes:22.85889527):11.84423227,(Rhombophryne_testudo:26.93720508,Rhombophryne_coudreaui:26.93720508):7.765922461):8.274836458):17.9844609):8.382960038,((((((((Scaphiophryne_menabensis:2.685929557,Scaphiophryne_madagascariensis:2.685929557):1.866870661,Scaphiophryne_boribory:4.552800218):2.302176698,Scaphiophryne_marmorata:6.854976916):1.503601829,Scaphiophryne_gottlebei:8.358578745):0.1405191574,Scaphiophryne_spinosa:8.499097902):10.04584702,Scaphiophryne_calcarata:18.54494492):3.911562123,Scaphiophryne_brevis:22.45650704):24.02192854,(Paradoxophyla_palmata:20.44062048,Paradoxophyla_tiarano:20.44062048):26.0378151):22.86694936):23.48379951,(((((((((((((Hypopachus_ustus:15.32935963,Hypopachus_barberi:15.32935963):3.593845849,Hypopachus_variolosus:18.92320548):3.172354137,Hypopachus_pictiventris:22.09555962):15.27628483,((Gastrophryne_carolinensis:7.731836496,Gastrophryne_olivacea:7.731836496):17.8920189,Gastrophryne_elegans:25.6238554):11.74798905):5.742217573,(((Elachistocleis_ovalis:3.485054826,Elachistocleis_cesarii:3.485054826):4.118763141,Elachistocleis_surinamensis:7.603817968):2.413231535,Elachistocleis_bicolor:10.0170495):33.09701251):3.321812188,Dermatonotus_muelleri:46.4358742):9.05585709,Arcovomer_passarellii:55.49173129):0.3256204592,Hamptophryne_boliviana:55.81735175):4.766046627,Stereocyclops_incrassatus:60.58339838):2.916828311,(Dasypops_schirchi:46.53663426,Myersiella_microps:46.53663426):16.96359243):11.72284755,(((((((Chiasmocleis_alagoana:3.405886158,Chiasmocleis_cordeiroi:3.405886158):4.724437351,(Chiasmocleis_crucis:7.857780461,Chiasmocleis_schubarti:7.857780461):0.2725430483):5.118471283,(Chiasmocleis_carvalhoi:6.295553329,Chiasmocleis_capixaba:6.295553329):6.953241463):9.941096188,((Chiasmocleis_mantiqueira:10.05238132,Chiasmocleis_leucosticta:10.05238132):6.780111995,Chiasmocleis_albopunctata:16.83249332):6.357397665):18.67064078,((Chiasmocleis_devriesi:15.28450455,Chiasmocleis_ventrimaculata:15.28450455):21.67397398,Chiasmocleis_anatipes:36.95847853):4.902053225):7.261413749,(Chiasmocleis_shudikarensis:22.93195524,Chiasmocleis_avilapiresae:22.93195524):26.18999027):3.964226598,((Chiasmocleis_antenori:30.03398463,Chiasmocleis_bassleri:30.03398463):10.75698967,Chiasmocleis_hudsoni:40.7909743):12.29519781):22.13690213):3.082091191,(Ctenophryne_aequatorialis:30.77979954,Ctenophryne_geayi:30.77979954):47.52536589):11.36874584,(Hoplophryne_rogersi:14.63490754,Hoplophryne_uluguruensis:14.63490754):75.03900373):3.155273183):5.378236246):14.42258434,((Phrynomantis_microps:3.528029739,Phrynomantis_bifasciatus:3.528029739):25.3527077,Phrynomantis_annectens:28.88073744):83.7492676):13.3436203,((((((((((((((((((((Hyperolius_thomensis:2.408814111,Hyperolius_molleri:2.408814111):8.947260982,(Hyperolius_veithi:8.440288449,Hyperolius_cinnamomeoventris:8.440288449):2.915786644):10.84288778,(Hyperolius_concolor:17.9873654,Hyperolius_zonatus:17.9873654):4.211597477):1.393559266,(((Hyperolius_substriatus:3.202721281,Hyperolius_puncticulatus:3.202721281):17.12246038,Hyperolius_mitchelli:20.32518166):1.442286459,Hyperolius_montanus:21.76746812):1.825054022):3.220037578,((Hyperolius_tanneri:4.195284895,Hyperolius_spinigularis:4.195284895):8.192317782,Hyperolius_minutissimus:12.38760268):14.42495704):7.467852484,(((Hyperolius_bobirensis:1.024135005,Hyperolius_picturatus:1.024135005):12.43394173,(Hyperolius_baumanni:1.573271448,Hyperolius_sylvaticus:1.573271448):11.88480528):10.8359623,((Hyperolius_chlorosteus:0.583461751,Hyperolius_laurenti:0.583461751):15.57910761,Hyperolius_torrentis:16.16256936):8.131469675):9.986373169):1.904107567,(((((Hyperolius_frontalis:10.61666105,Hyperolius_castaneus:10.61666105):6.461863928,Hyperolius_cystocandicans:17.07852497):2.204226302,Hyperolius_jackie:19.28275128):1.493395614,(Hyperolius_discodactylus:12.96748336,Hyperolius_lateralis:12.96748336):7.808663525):14.87982009,(Hyperolius_chelaensis:9.391699903,Hyperolius_cinereus:9.391699903):26.26426708):0.5285527876):0.2428317905,(Hyperolius_mosaicus:9.597393074,Hyperolius_ocellatus:9.597393074):26.82995848):3.080096031,(((Hyperolius_quinquevittatus:11.21722373,Hyperolius_kivuensis:11.21722373):24.46853668,Hyperolius_tuberilinguis:35.68576041):0.5609767352,Alexteroon_obstetricans:36.24673714):3.260710447):11.27279013,(((((((((Hyperolius_tuberculatus:6.716518479,Hyperolius_nitidulus:6.716518479):3.544427475,Hyperolius_parallelus:10.26094595):0.4800264743,Hyperolius_spatzi:10.74097243):1.868330612,(Hyperolius_phantasticus:0.1519213622,Hyperolius_glandicolor:0.1519213622):12.45738168):1.934218363,(Hyperolius_marmoratus:3.556512394,Hyperolius_viridiflavus:3.556512394):10.98700901):7.338493293,Hyperolius_lamottei:21.8820147):5.522910679,Hyperolius_argus:27.40492537):2.888520144,((Hyperolius_fusciventris:14.38018552,Hyperolius_guttulatus:14.38018552):10.27184864,Hyperolius_pardalis:24.65203415):5.641411366):5.851796965,Hyperolius_riggenbachi:36.14524248):14.63499524):4.876475834,((((((((Hyperolius_howelli:1.697259078,Hyperolius_microps:1.697259078):1.794377228,Hyperolius_friedemanni:3.491636306):4.356112144,(Hyperolius_adspersus:7.259086206,Hyperolius_dartevellei:7.259086206):0.5886622438):0.02591497373,((Hyperolius_igbettensis:5.316121029,Hyperolius_jacobseni:5.316121029):0.9945470086,Hyperolius_poweri:6.310668038):1.562995386):1.493425203,Hyperolius_rwandae:9.367088627):2.67370996,((Hyperolius_benguellensis:5.983675005,Hyperolius_nasutus:5.983675005):4.239465629,Hyperolius_inyangae:10.22314063):1.817657954):4.014553414,Hyperolius_viridis:16.055352):2.967893647,Hyperolius_pusillus:19.02324565):36.6334679):0.5825516472,Hyperolius_lupiroensis:56.2392652):2.497072914,(Hyperolius_horstockii:32.83536272,Hyperolius_semidiscus:32.83536272):25.90097539):2.976273603,Morerella_cyanophthalma:61.71261172):2.648184744,((((((Heterixalus_rutenbergi:11.19664514,Heterixalus_luteostriatus:11.19664514):0.9407934388,(Heterixalus_carbonei:4.943310199,Heterixalus_betsileo:4.943310199):7.19412838):6.502378101,((Heterixalus_variabilis:1.51259096,Heterixalus_tricolor:1.51259096):6.682353916,Heterixalus_andrakata:8.194944876):10.4448718):2.704962232,(((Heterixalus_boettgeri:2.933449045,Heterixalus_alboguttatus:2.933449045):4.641957304,Heterixalus_madagascariensis:7.575406349):11.5810835,Heterixalus_punctatus:19.15648985):2.18828906):10.66584336,Tachycnemis_seychellensis:32.01062227):16.30882304,((((Afrixalus_dorsalis:5.348793463,Afrixalus_paradorsalis:5.348793463):21.71665331,Afrixalus_quadrivittatus:27.06544677):4.378157719,(Afrixalus_laevis:24.15675288,Afrixalus_fornasini:24.15675288):7.286851609):4.960799947,((Afrixalus_stuhlmanni:3.714382705,Afrixalus_delicatus:3.714382705):13.0252627,Afrixalus_knysnae:16.73964541):19.66475903):11.91504087):16.04135115):3.491928751,Opisthothylax_immaculatus:67.85272521):3.989914755,((((Kassina_senegalensis:8.18168281,Kassina_maculosa:8.18168281):12.14308959,Semnodactylus_wealii:20.3247724):8.709128616,((Phlyctimantis_verrucosus:18.41750982,Phlyctimantis_maculatus:18.41750982):1.578762103,Phlyctimantis_leonardi:19.99627192):9.037629098):25.82399742,(Acanthixalus_spinosus:2.0810406,Acanthixalus_sonjae:2.0810406):52.77685784):16.98474153):17.09437898,Cryptothylax_greshoffii:88.93701895):19.62480235,(((((((((((((Arthroleptis_bioko:10.10819844,Arthroleptis_brevipes:10.10819844):1.381943367,Arthroleptis_adelphus:11.49014181):7.998051136,Arthroleptis_poecilonotus:19.48819294):15.23969239,((Arthroleptis_nimbaensis:5.414524795,Arthroleptis_crusculum:5.414524795):28.20575081,Arthroleptis_langeri:33.6202756):1.10760973):2.513555277,((((Arthroleptis_palava:8.748057378,Arthroleptis_krokosua:8.748057378):11.79583875,Arthroleptis_variabilis:20.54389612):1.818212492,Arthroleptis_perreti:22.36210862):9.468750788,Arthroleptis_adolfifriederici:31.8308594):5.410581206):2.303565111,Arthroleptis_tanneri:39.54500572):1.65730258,Arthroleptis_stenodactylus:41.2023083):2.549232587,((Arthroleptis_nikeae:16.56545648,Arthroleptis_affinis:16.56545648):13.40316739,Arthroleptis_reichei:29.96862387):13.78291702):4.042614823,(Arthroleptis_wahlbergii:44.20586725,Arthroleptis_francei:44.20586725):3.588288463):20.96333707,(((Arthroleptis_formosus:10.19410769,Arthroleptis_aureoli:10.19410769):44.21525047,Arthroleptis_sylvaticus:54.40935816):7.94166378,Arthroleptis_taeniatus:62.35102194):6.40647084):9.075559272,(((Arthroleptis_xenodactyloides:38.03445252,Arthroleptis_schubotzi:38.03445252):13.66782077,Arthroleptis_xenodactylus:51.70227329):15.66410236,(Arthroleptis_kidogo:35.01866732,Arthroleptis_fichika:35.01866732):32.34770833):10.4666764):6.200323868,(((((Cardioglossa_manengouba:5.386550512,Cardioglossa_oreas:5.386550512):8.718781359,Cardioglossa_pulchra:14.10533187):6.225293656,((Cardioglossa_occidentalis:10.67320879,Cardioglossa_leucomystax:10.67320879):2.908234791,Cardioglossa_elegans:13.58144358):6.749181947):5.391533031,Cardioglossa_gratiosa:25.72215856):40.72516536,((Cardioglossa_melanogaster:25.89774259,Cardioglossa_schioetzi:25.89774259):22.31936775,Cardioglossa_gracilis:48.21711034):18.23021358):17.586052):13.77677393,((((((((((Leptopelis_fiziensis:4.191137097,Leptopelis_karissimbensis:4.191137097):7.256578441,(Leptopelis_millsoni:9.011565064,Leptopelis_kivuensis:9.011565064):2.436150475):3.224955054,((Leptopelis_bocagii:3.78492787,Leptopelis_concolor:3.78492787):7.217003896,Leptopelis_vermiculatus:11.00193177):3.670738827):3.38338145,Leptopelis_modestus:18.05605204):2.37102698,(Leptopelis_brevirostris:15.74309746,Leptopelis_palmatus:15.74309746):4.683981565):5.24952179,Leptopelis_calcaratus:25.67660081):2.61606179,Leptopelis_natalensis:28.2926626):9.747868012,Leptopelis_argenteus:38.04053061):22.66483661,Leptopelis_flavomaculatus:60.70536722):22.22674925,((((((Astylosternus_schioetzi:5.920174542,Astylosternus_batesi:5.920174542):13.95578107,Astylosternus_diadematus:19.87595561):14.32486933,Trichobatrachus_robustus:34.20082494):16.35586083,(Astylosternus_occidentalis:7.661583579,Astylosternus_laticephalus:7.661583579):42.89510219):20.68857007,(Scotobleps_gabonicus:64.46805063,Nyctibates_corrugatus:64.46805063):6.777205206):11.14772497,((Leptodactylodon_perreti:19.01887034,Leptodactylodon_axillaris:19.01887034):12.76307868,Leptodactylodon_bicolor:31.78194903):50.61103178):0.5391356699):14.87803338):10.75167145):3.30652803,(((((((((Callulina_shengena:9.6815583,Callulina_laphami:9.6815583):4.905973932,Callulina_kanga:14.58753223):2.503951783,Callulina_dawida:17.09148402):2.874420146,((Callulina_kreffti:1.354085114,Callulina_kisiwamsitu:1.354085114):10.16185125,Callulina_stanleyi:11.51593636):8.4499678):16.85715691,Spelaeophryne_methneri:36.82306107):4.673259099,(((Probreviceps_loveridgei:3.590310589,Probreviceps_macrodactylus:3.590310589):12.6057104,Probreviceps_uluguruensis:16.19602098):7.649432547,(Probreviceps_rungwensis:8.265265663,Probreviceps_durirostris:8.265265663):15.58018787):17.65086664):4.11392098,Balebreviceps_hillmani:45.61024115):25.67881988,((((Breviceps_namaquensis:6.872924676,Breviceps_macrops:6.872924676):1.854317677,Breviceps_branchi:8.727242354):8.580599903,Breviceps_fuscus:17.30784226):16.91514277,((Breviceps_mossambicus:17.61851185,Breviceps_fichus:17.61851185):3.60640777,Breviceps_adspersus:21.22491962):12.9980654):37.06607601):12.01548546,Hemisus_marmoratus:83.30454649):28.56380285):14.105276):9.195182859):42.5751596,(((Sechellophryne_gardineri:22.928948,Sechellophryne_pipilodryas:22.928948):10.297863,(Sooglossus_sechellensis:14.329549,Sooglossus_thomasseti:14.329549):18.897262):64.857624,Nasikabatrachus_sahyadrensis:98.084435):79.65953279):5.591453828):2.223124776,((Heleophryne_regis:8.522882483,Heleophryne_purcelli:8.522882483):31.21641006,Hadromophryne_natalensis:39.73929254):145.8192539):10.74192575,(((((((((((((((Leptobrachium_guangxiense:1.586384023,Leptobrachium_hainanense:1.586384023):10.00824553,(Leptobrachium_buchardi:10.90775286,Leptobrachium_ngoclinhense:10.90775286):0.6868766957):0.4668499442,(Leptobrachium_pullum:6.777592396,Leptobrachium_mouhoti:6.777592396):5.283887104):0.8527724017,Leptobrachium_xanthops:12.9142519):2.916388528,Leptobrachium_xanthospilum:15.83064043):0.3464373351,Leptobrachium_leucops:16.17707776):2.567180085,Leptobrachium_banae:18.74425785):23.82612032,(((((Leptobrachium_leishanense:7.61520027,Leptobrachium_liui:7.61520027):2.161878109,Leptobrachium_boringii:9.777078379):1.380374085,Leptobrachium_ailaonicum:11.15745246):1.184659207,(Leptobrachium_chapaense:6.117701833,Leptobrachium_huashen:6.117701833):6.224409839):5.924173423,Leptobrachium_promustache:18.2662851):24.30409307):11.12470038,((((((Leptobrachium_nigrops:2.808663466,Leptobrachium_kanowitense:2.808663466):12.29700927,Leptobrachium_ingeri:15.10567274):12.30970341,Leptobrachium_hendricksoni:27.41537615):7.003294649,((Leptobrachium_hasseltii:4.771637743,Leptobrachium_smithi:4.771637743):4.725712257,Leptobrachium_rakhinense:9.49735):24.92132079):1.52833072,(((Leptobrachium_abbotti:8.81784226,Leptobrachium_waysepuntiense:8.81784226):2.15639436,Leptobrachium_gunungense:10.97423662):4.588492708,(Leptobrachium_montanum:14.17830899,Leptobrachium_lumadorum:14.17830899):1.384420339):20.38427219):9.3849412,(Leptobrachium_mangyanorum:7.413661647,Leptobrachium_tagbanorum:7.413661647):37.91828107):8.363135835):6.403639846,(((((((Oreolalax_popei:1.546736857,Oreolalax_omeimontis:1.546736857):3.92988593,(Oreolalax_chuanbeiensis:4.681076208,Oreolalax_nanjiangensis:4.681076208):0.7955465793):3.809396951,Oreolalax_multipunctatus:9.286019738):4.422507863,((((Oreolalax_major:2.546657237,Oreolalax_liangbeiensis:2.546657237):0.88056132,Oreolalax_rugosus:3.427218557):2.812561504,Oreolalax_xiangchengensis:6.239780061):2.681176376,Oreolalax_jingdongensis:8.920956437):4.787571164):6.782478648,((Oreolalax_pingii:0.9833303677,Oreolalax_schmidti:0.9833303677):3.058768228,Oreolalax_lichuanensis:4.042098595):16.44890765):1.973070914,Oreolalax_rhodostigmatus:22.46407716):18.08354761,(((((((Scutiger_tuberculatus:3.572420523,Scutiger_muliensis:3.572420523):1.31597789,Scutiger_boulengeri:4.888398413):0.005936143401,Scutiger_mammatus:4.894334557):0.7971208058,Scutiger_liupanensis:5.691455362):1.114150473,Scutiger_glandulatus:6.805605836):3.573555401,Scutiger_chintingensis:10.37916124):7.521102085,Scutiger_ningshanensis:17.90026332):22.64736145):19.55109362):25.57626061,(((((((((Leptobrachella_pelodytoides:4.501093669,Leptobrachella_ventripunctata:4.501093669):9.829933243,Leptobrachella_bourreti:14.33102691):3.947594456,Leptobrachella_aerea:18.27862137):11.26072623,Leptobrachella_minima:29.53934759):2.561293559,Leptobrachella_pluvialis:32.10064115):9.576432248,((Leptobrachella_eos:13.44269634,Leptobrachella_oshanensis:13.44269634):17.31129466,Leptobrachella_liui:30.753991):10.9230824):13.49209944,Leptobrachella_firthi:55.16917284):12.31034528,(((Leptobrachella_bidoupensis:15.26963331,Leptobrachella_applebyi:15.26963331):2.671235185,Leptobrachella_melica:17.9408685):37.51255104,Leptobrachella_heteropus:55.45341953):12.02609859):3.149748057,(((((Leptobrachella_sabahmontana:16.57459542,Leptobrachella_dringi:16.57459542):3.351769803,(Leptobrachella_fritinniens:12.61939297,Leptobrachella_picta:12.61939297):7.306972255):3.609178297,Leptobrachella_maura:23.53554352):2.665602084,Leptobrachella_arayai:26.2011456):12.66752176,Leptobrachella_gracilis:38.86866737):31.76059881):15.04571282):16.10919832,(((((((((Megophrys_omeimontis:5.878516571,Megophrys_spinata:5.878516571):6.31529017,Megophrys_parva:12.19380674):2.627926223,(Megophrys_jinggangensis:11.84056091,Megophrys_huangshanensis:11.84056091):2.98117205):2.014737357,((Megophrys_brachykolos:3.993739654,Megophrys_kuatunensis:3.993739654):5.092007453,Megophrys_boettgeri:9.085747108):7.750723214):4.218767697,Megophrys_minor:21.05523802):11.42733964,(Megophrys_microstoma:14.84265555,Megophrys_hansi:14.84265555):17.63992211):7.249624371,(((Megophrys_mangshanensis:3.991940462,Megophrys_major:3.991940462):22.69337554,Megophrys_lekaguli:26.685316):10.50410909,(Megophrys_longipes:16.99327454,Megophrys_aceras:16.99327454):20.19615055):2.542776944):3.194081528,(((Megophrys_intermedia:4.777888501,Megophrys_carinense:4.777888501):3.724178023,Megophrys_feae:8.502066524):30.41160924,(Megophrys_nankiangensis:19.07611193,Megophrys_shapingensis:19.07611193):19.83756383):4.012607802):3.732295433,(Megophrys_baluensis:28.86438385,Megophrys_nasuta:28.86438385):17.79419515):55.12559833):4.211980459,(((Pelobates_varaldii:11.028166,Pelobates_cultripes:11.028166):10.871972,Pelobates_syriacus:21.900138):2.532743,Pelobates_fuscus:24.432881):81.56327678):24.91347044,((Pelodytes_punctatus:3.51399,Pelodytes_ibericus:3.51399):26.6276045,Pelodytes_caucasicus:30.1415945):100.7680337):25.87903654,((((Spea_intermontana:4.833758,Spea_bombifrons:4.833758):13.2912315,Spea_hammondii:18.1249895):16.6635965,Spea_multiplicata:34.788586):24.17818892,((Scaphiopus_holbrookii:19.321038,Scaphiopus_hurterii:19.321038):7.1446805,Scaphiopus_couchii:26.4657185):32.50105642):97.82188984):39.51180739):6.706879475,(((((((((((((Xenopus_longipes:4.821333305,Xenopus_amieti:4.821333305):1.289706538,Xenopus_boumbaensis:6.111039843):2.445072355,Xenopus_itombwensis:8.556112198):2.2564845,Xenopus_wittei:10.8125967):1.796722057,Xenopus_andrei:12.60931876):9.195934582,(Xenopus_pygmaeus:6.889586928,Xenopus_fraseri:6.889586928):14.91566641):7.135079684,((((Xenopus_victorianus:6.947067132,Xenopus_petersii:6.947067132):3.562269151,Xenopus_laevis:10.50933628):6.186758247,Xenopus_gilli:16.69609453):7.988255594,(Xenopus_vestitus:13.29981445,Xenopus_lenduensis:13.29981445):11.38453567):4.255982897):3.253241897,(Xenopus_clivii:27.26378521,Xenopus_borealis:27.26378521):4.929789708):19.23325719,((Xenopus_ruwenzoriensis:27.45605021,Xenopus_largeni:27.45605021):7.812567315,Xenopus_muelleri:35.26861752):16.15821459):20.58831313,(Xenopus_tropicalis:33.44637834,Xenopus_epitropicalis:33.44637834):38.5687669):62.09366544,(Pseudhymenochirus_merlini:84.71107228,Hymenochirus_boettgeri:84.71107228):49.3977384):27.46524723,((Pipa_pipa:46.58134838,Pipa_parva:46.58134838):27.59023219,Pipa_carvalhoi:74.17158057):87.40247735):2.401863438,Rhinophrynus_dorsalis:163.9759214):39.03143026):6.492770878,(((((((Discoglossus_pictus:14.071103,Discoglossus_sardus:14.071103):10.334031,Discoglossus_scovazzi:24.405134):7.464703167,Discoglossus_galganoi:31.86983717):3.008873458,Discoglossus_montalentii:34.87871062):1.751133575,Latonia_nigriventer:36.6298442):87.20910507,((((Alytes_dickhilleni:4.25594,Alytes_muletensis:4.25594):5.357588,Alytes_maurus:9.613528):7.0445725,Alytes_obstetricans:16.6581005):13.79789938,Alytes_cisternasii:30.45599987):93.38294939):39.63875877,(((((Bombina_variegata:2.732449,Bombina_pachypus:2.732449):2.3736775,Bombina_bombina:5.1061265):19.26583333,Bombina_orientalis:24.37195983):10.95611492,(Bombina_microdeladigitora:17.1981055,Bombina_maxima:17.1981055):18.12996925):52.93863362,(Barbourula_busuangensis:24.80409,Barbourula_kalimantanensis:24.80409):63.46261837):75.21099966):46.02241446):3.323213443,((((Leiopelma_hamiltoni:2.940191,Leiopelma_pakeka:2.940191):17.719781,Leiopelma_archeyi:20.659972):40.8468175,Leiopelma_hochstetteri:61.5067895):100.7631221,(Ascaphus_truei:4.47069,Ascaphus_montanus:4.47069):157.7992216):50.55342431):69.56914698,(((((((((((((((((((((((Bolitoglossa_altamazonica:1.938633458,Bolitoglossa_peruviana:1.938633458):4.282284027,Bolitoglossa_palmata:6.220917485):1.948173423,(Bolitoglossa_equatoriana:8.027532031,Bolitoglossa_paraensis:8.027532031):0.1415588771):1.750606642,(Bolitoglossa_adspersa:8.763595464,Bolitoglossa_medemi:8.763595464):1.156102086):0.6276410736,(Bolitoglossa_sima:4.381883678,Bolitoglossa_biseriata:4.381883678):6.165454946):0.3626857636,(((Bolitoglossa_tamaense:2.644088651,Bolitoglossa_orestes:2.644088651):1.819568996,Bolitoglossa_mucuyensis:4.463657647):4.356118497,(Bolitoglossa_nicefori:6.138540245,Bolitoglossa_leandrae:6.138540245):2.6812359):2.090248243):3.674954309,(((Bolitoglossa_compacta:5.723554706,Bolitoglossa_robusta:5.723554706):2.225713627,Bolitoglossa_schizodactyla:7.949268333):3.419441096,(Bolitoglossa_colonnea:10.24122859,Bolitoglossa_nigrescens:10.24122859):1.127480839):3.216269268):0.815916183,((Bolitoglossa_jugivagans:3.317255151,Bolitoglossa_aureogularis:3.317255151):0.9121927141,Bolitoglossa_robinsoni:4.229447865):11.17144702):1.510833325,(((((Bolitoglossa_subpalmata:3.498146616,Bolitoglossa_tica:3.498146616):1.626640572,Bolitoglossa_gracilis:5.124787188):0.2470351887,Bolitoglossa_splendida:5.371822377):1.182201059,(((Bolitoglossa_pesrubra:3.510842898,Bolitoglossa_bramei:3.510842898):1.278242372,Bolitoglossa_kamuk:4.78908527):0.8258676097,Bolitoglossa_gomezi:5.61495288):0.9390705555):6.588363911,(((Bolitoglossa_epimela:5.062807306,Bolitoglossa_cerroensis:5.062807306):0.8470741299,Bolitoglossa_marmorea:5.909881436):2.775374805,(Bolitoglossa_minutula:7.643420153,Bolitoglossa_sooyorum:7.643420153):1.041836088):4.457131105):3.769340859):5.38719685,(((((((Bolitoglossa_mombachoensis:0.5942350156,Bolitoglossa_striatula:0.5942350156):2.758790415,Bolitoglossa_mulleri:3.353025431):2.12007097,Bolitoglossa_yucatana:5.4730964):0.3321619079,Bolitoglossa_lignicolor:5.805258308):1.001245279,(Bolitoglossa_odonnelli:6.417500267,Bolitoglossa_mexicana:6.417500267):0.3890033207):4.5378606,(Bolitoglossa_platydactyla:9.463704414,Bolitoglossa_flaviventris:9.463704414):1.880659773):6.980311541,((((Bolitoglossa_nympha:4.754896091,Bolitoglossa_rufescens:4.754896091):5.432949208,Bolitoglossa_chinanteca:10.1878453):2.734656268,Bolitoglossa_occidentalis:12.92250157):3.266598008,((Bolitoglossa_stuarti:5.700276724,Bolitoglossa_xibalba:5.700276724):2.410816451,Bolitoglossa_hartwegi:8.111093174):8.078006402):2.135576153):3.974249326):0.9383094032,((((((((((((Bolitoglossa_eremia:1.061691852,Bolitoglossa_suchitanensis:1.061691852):2.323037905,(Bolitoglossa_daryorum:2.71062983,Bolitoglossa_kaqchikelorum:2.71062983):0.6740999267):1.28904262,Bolitoglossa_morio:4.673772377):1.446006891,Bolitoglossa_flavimembris:6.119779268):2.995223752,(((Bolitoglossa_dunni:5.81411463,Bolitoglossa_diaphora:5.81411463):0.3596884606,Bolitoglossa_conanti:6.173803091):1.286259213,(Bolitoglossa_carri:5.25181911,Bolitoglossa_oresbia:5.25181911):2.208243194):1.654940717):0.1652496612,Bolitoglossa_meliana:9.280252681):0.3890292438,((Bolitoglossa_celaque:4.386543231,Bolitoglossa_synoria:4.386543231):2.456929606,Bolitoglossa_heiroreias:6.843472837):2.825809088):0.7371978026,((Bolitoglossa_porrasorum:8.793771114,Bolitoglossa_longissima:8.793771114):1.590786545,Bolitoglossa_decora:10.38455766):0.02192206937):1.271750155,(Bolitoglossa_franklini:4.29897999,Bolitoglossa_lincolni:4.29897999):7.379249893):3.456142736,(Bolitoglossa_dofleini:10.30813905,Bolitoglossa_alvaradoi:10.30813905):4.826233569):1.9376187,(((((((Bolitoglossa_huehuetenanguensis:2.457397035,Bolitoglossa_ninadormida:2.457397035):0.05761811693,Bolitoglossa_centenorum:2.515015152):0.1963732721,Bolitoglossa_nussbaumi:2.711388424):1.144389516,(Bolitoglossa_cuchumatana:2.037926692,Bolitoglossa_helmrichi:2.037926692):1.817851248):0.1071307603,Bolitoglossa_rostrata:3.9629087):1.589623915,Bolitoglossa_zacapensis:5.552532614):1.508888536,Bolitoglossa_engelhardti:7.061421151):10.01057017):3.287418808,(((Bolitoglossa_hermosa:6.699605564,Bolitoglossa_riletti:6.699605564):3.21419051,Bolitoglossa_zapoteca:9.913796074):3.056798086,(Bolitoglossa_macrinii:1.716585465,Bolitoglossa_oaxacensis:1.716585465):11.25400869):7.388815967):2.877824331):6.073478484,(((((((((Pseudoeurycea_obesa:6.582578201,Pseudoeurycea_mystax:6.582578201):1.023791714,Pseudoeurycea_werleri:7.606369915):1.036740595,Pseudoeurycea_conanti:8.64311051):2.698014868,Pseudoeurycea_orchileucos:11.34112538):0.2545034739,((((Pseudoeurycea_leprosa:3.593767248,Pseudoeurycea_firscheini:3.593767248):0.06057281584,Pseudoeurycea_nigromaculata:3.654340064):1.324718821,Pseudoeurycea_lynchi:4.979058885):3.715871696,Pseudoeurycea_lineola:8.694930581):2.900698271):0.9739408379,(((Pseudoeurycea_juarezi:0.2340397806,Pseudoeurycea_saltator:0.2340397806):0.4168270052,Pseudoeurycea_aurantia:0.6508667858):6.719677017,(Pseudoeurycea_unguidentis:6.250085523,Pseudoeurycea_ruficauda:6.250085523):1.12045828):5.199025887):1.866934061,((((((Pseudoeurycea_cochranae:0.1491233274,Pseudoeurycea_anitae:0.1491233274):4.250930607,(Pseudoeurycea_gadovii:0.8371219682,Pseudoeurycea_melanomolga:0.8371219682):3.562931967):0.1781707379,(((Pseudoeurycea_robertsi:1.709237184,Pseudoeurycea_altamontana:1.709237184):0.1926478572,Pseudoeurycea_longicauda:1.901885041):1.440173705,Pseudoeurycea_tenchalli:3.342058746):1.236165927):0.9960668976,(Pseudoeurycea_papenfussi:1.893099834,Pseudoeurycea_smithi:1.893099834):3.681191736):1.284601889,((Pseudoeurycea_rex:4.361500386,Pseudoeurycea_goebeli:4.361500386):1.082003486,Pseudoeurycea_brunnata:5.443503872):1.415389587):1.89955148,Pseudoeurycea_exspectata:8.758444939):5.678058812):4.536914802,((((Aquiloeurycea_quetzalanensis:1.74790765,Aquiloeurycea_cephalica:1.74790765):4.567249285,Aquiloeurycea_cafetalera:6.315156936):1.398197307,(Aquiloeurycea_galeanae:5.608496738,Aquiloeurycea_scandens:5.608496738):2.104857505):4.784629442,(((Isthmura_naucampatepetl:2.500837838,Isthmura_gigantea:2.500837838):2.890984736,Isthmura_bellii:5.391822574):4.310316741,(Isthmura_maxima:6.033501371,Isthmura_boneti:6.033501371):3.668637944):2.795844369):6.475434869):2.625602893,((Ixalotriton_niger:4.848051983,Ixalotriton_parvus:4.848051983):10.99489669,Parvimolge_townsendi:15.84294867):5.756072775):7.711691496):16.11601079,(((((((((((((Oedipina_pacificensis:2.083173243,Oedipina_uniformis:2.083173243):2.615972409,Oedipina_gracilis:4.699145653):4.489760567,Oedipina_collaris:9.18890622):1.829069382,(Oedipina_grandis:9.755839796,Oedipina_poelzi:9.755839796):1.262135806):1.301716875,((Oedipina_pseudouniformis:2.488592718,Oedipina_cyclocauda:2.488592718):0.2685791737,Oedipina_koehleri:2.757171892):9.562520585):0.5231886219,Oedipina_leptopoda:12.8428811):0.1293492723,(Oedipina_stenopodia:5.503677786,Oedipina_taylori:5.503677786):7.468552585):4.478958199,(((((Oedipina_maritima:5.439554528,Oedipina_complex:5.439554528):1.854134382,Oedipina_parvipes:7.29368891):4.180089215,(Oedipina_savagei:3.614323311,Oedipina_alleni:3.614323311):7.859454814):1.999030311,(Oedipina_carablanca:10.27841951,Oedipina_elongata:10.27841951):3.194388926):2.985197628,(Oedipina_gephyra:5.26760959,Oedipina_tomasi:5.26760959):11.19039647):0.9931825056):4.360359811,((Oedipina_nica:2.460977316,Oedipina_kasios:2.460977316):7.684949812,Oedipina_quadra:10.14592713):11.66562125):4.913067813,Bradytriton_silus:26.72461619):3.925327008,((((((((Nototriton_barbouri:1.571714205,Nototriton_brodiei:1.571714205):0.8032159056,Nototriton_stuarti:2.374930111):3.588948332,Nototriton_picucha:5.963878443):0.5198954927,Nototriton_limnospectator:6.483773935):0.7999357321,Nototriton_lignicola:7.283709668):2.210904896,Nototriton_tomamorum:9.494614564):0.9589158878,Nototriton_richardi:10.45353045):0.760167565,((((Nototriton_picadoi:1.237434465,Nototriton_matama:1.237434465):0.9670441034,(Nototriton_abscondens:1.585184662,Nototriton_gamezi:1.585184662):0.6192939064):0.708637946,Nototriton_guanacaste:2.913116514):2.210052623,Nototriton_saslaya:5.123169137):6.090528879):19.43624519):6.030477233,(((((Dendrotriton_megarhinus:5.63311348,Dendrotriton_xolocalcae:5.63311348):1.655152253,Dendrotriton_bromeliacius:7.288265733):1.948175966,Dendrotriton_sanctibarbarus:9.236441699):2.130757575,((Dendrotriton_rabbi:2.559876868,Dendrotriton_kekchiorum:2.559876868):3.797513889,(Dendrotriton_cuchumatanus:5.013070677,Dendrotriton_chujorum:5.013070677):1.34432008):5.009808517):20.04378704,Nyctanolis_pernix:31.41098632):5.269434119):6.846286783,((((((((Thorius_omiltemi:1.614679998,Thorius_grandis:1.614679998):1.272748197,Thorius_pulmonaris:2.887428195):3.442011288,(Thorius_aureus:3.961991738,Thorius_boreas:3.961991738):2.367447745):1.949275167,((Thorius_narisovalis:5.964623602,Thorius_minutissimus:5.964623602):1.277708452,Thorius_papaloae:7.242332054):1.036382597):1.7107774,(Thorius_arboreus:5.983905421,Thorius_macdougalli:5.983905421):4.005586629):3.473039789,(((((Thorius_spilogaster:0.91967242,Thorius_minydemus:0.91967242):6.794027127,Thorius_insperatus:7.713699548):0.3648502452,(Thorius_pennatulus:3.626876716,Thorius_smithi:3.626876716):4.451673077):0.6695922998,(Thorius_troglodytes:5.649555341,Thorius_dubitus:5.649555341):3.098586752):0.2348047464,(Thorius_magnipes:4.916615092,Thorius_schmidti:4.916615092):4.066331746):4.479585):3.878177819,(Thorius_lunaris:5.024437103,Thorius_munificus:5.024437103):12.31627256):20.613562,(((((((Chiropterotriton_multidentatus:3.925423984,Chiropterotriton_cracens:3.925423984):6.701833347,Chiropterotriton_arboreus:10.62725733):4.427749546,Chiropterotriton_terrestris:15.05500688):0.1074048973,Chiropterotriton_priscus:15.16241177):5.691031456,(Chiropterotriton_magnipes:15.41152127,Chiropterotriton_chondrostega:15.41152127):5.44192196):3.933753813,((Chiropterotriton_orculus:18.60057211,Chiropterotriton_dimidiatus:18.60057211):4.254954601,Chiropterotriton_lavae:22.85552671):1.931670333):10.79155492,(((Cryptotriton_sierraminensis:3.03204898,Cryptotriton_veraepacis:3.03204898):4.2455862,Cryptotriton_nasalis:7.27763518):4.433950323,Cryptotriton_alvarezdeltoroi:11.7115855):23.86716646):2.375519697):5.572435556):1.900016514):6.759795166,((((((((Batrachoseps_gregarius:1.979813286,Batrachoseps_bramei:1.979813286):1.71135858,(Batrachoseps_stebbinsi:3.083963387,Batrachoseps_nigriventris:3.083963387):0.607208479):0.09165479154,Batrachoseps_simatus:3.782826658):6.748235316,(Batrachoseps_relictus:5.457093246,Batrachoseps_kawia:5.457093246):5.073968727):2.828714651,(Batrachoseps_diabolicus:9.244113249,Batrachoseps_regius:9.244113249):4.115663375):3.284255728,(((((Batrachoseps_minor:2.210148812,Batrachoseps_incognitus:2.210148812):2.863135785,(Batrachoseps_major:3.739378172,Batrachoseps_pacificus:3.739378172):1.333906425):1.317451815,Batrachoseps_gavilanensis:6.390736412):0.6677033396,Batrachoseps_luciae:7.058439752):3.882786256,Batrachoseps_gabrieli:10.94122601):5.702806344):2.838287671,Batrachoseps_attenuatus:19.48232002):15.59455735,(Batrachoseps_campi:6.094443965,Batrachoseps_wrighti:6.094443965):28.98243341):17.10964153):1.642342623,(((((((((((((Eurycea_pterophila:0.5194196563,Eurycea_neotenes:0.5194196563):0.7636068126,Eurycea_sosorum:1.283026469):0.227730652,Eurycea_nana:1.510757121):1.625582211,Eurycea_latitans:3.136339332):1.196353728,Eurycea_troglodytes:4.332693059):1.504594421,(Eurycea_waterlooensis:1.236774917,Eurycea_rathbuni:1.236774917):4.600512563):4.507142794,((Eurycea_chisholmensis:0.3950924869,Eurycea_tonkawae:0.3950924869):1.655672113,Eurycea_naufragia:2.050764599):8.293665675):1.19825149,Eurycea_quadridigitata:11.54268176):2.777382831,Eurycea_chamberlaini:14.32006459):2.278457607,((((Eurycea_aquatica:3.78703021,Eurycea_junaluska:3.78703021):1.946556176,Eurycea_wallacei:5.733586386):3.200535488,((Eurycea_wilderae:5.173249442,Eurycea_cirrigera:5.173249442):1.946923061,Eurycea_bislineata:7.120172503):1.81394937):6.328693678,((Eurycea_longicauda:3.765679705,Eurycea_guttolineata:3.765679705):3.588148768,Eurycea_lucifuga:7.353828473):7.908987079):1.33570665):1.633610691,((Eurycea_spelaea:10.157921,Eurycea_tynerensis:10.157921):2.94248568,Eurycea_multiplicata:13.10040668):5.131726213):9.41048138,Urspelerpes_brucei:27.64261427):2.223953795,((((Gyrinophilus_palleucus:1.17301307,Gyrinophilus_gulolineatus:1.17301307):1.684050996,Gyrinophilus_subterraneus:2.857064066):0.4242890223,Gyrinophilus_porphyriticus:3.281353088):11.86984037,((Pseudotriton_ruber:8.787272371,Pseudotriton_montanus:8.787272371):4.871771281,Stereochilus_marginatus:13.65904365):1.492149806):14.71537461):23.96229345):6.573489672,Hemidactylium_scutatum:60.40235119):9.630891347,((((((((((((((((Plethodon_variolatus:1.526055917,Plethodon_chlorobryonis:1.526055917):5.306793726,(Plethodon_teyahalee:2.518960571,Plethodon_cylindraceus:2.518960571):4.313889072):1.211252147,(((Plethodon_glutinosus:2.739597746,Plethodon_aureolus:2.739597746):3.145930009,Plethodon_cheoah:5.885527754):1.480465275,Plethodon_chattahoochee:7.36599303):0.6781087606):3.368699419,((Plethodon_meridianus:3.311339518,Plethodon_amplus:3.311339518):5.682361522,(Plethodon_montanus:0.5570680961,Plethodon_metcalfi:0.5570680961):8.436632944):2.419100169):0.6569921236,Plethodon_shermani:12.06979333):0.6204812524,(((((Plethodon_savannah:1.814750529,Plethodon_ocmulgee:1.814750529):2.715421163,Plethodon_grobmani:4.530171691):0.4654106036,(Plethodon_mississippi:4.140344891,Plethodon_kisatchie:4.140344891):0.8552374041):1.27321039,(Plethodon_albagula:4.916113951,Plethodon_sequoyah:4.916113951):1.352678734):1.260782656,Plethodon_kiamichi:7.529575341):5.160699244):0.4729367971,Plethodon_jordani:13.16321138):0.5935140832,((Plethodon_ouachitae:10.97483484,Plethodon_fourchensis:10.97483484):1.882955009,Plethodon_caddoensis:12.85778985):0.8989356165):0.675174809,Plethodon_kentucki:14.43190027):0.8142659935,Plethodon_petraeus:15.24616627):1.648651433,Plethodon_yonahlossee:16.8948177):8.670867505,(((((Plethodon_dorsalis:6.607291148,Plethodon_ventralis:6.607291148):2.63654712,Plethodon_angusticlavius:9.243838268):7.213030871,Plethodon_welleri:16.45686914):5.599802967,(Plethodon_punctatus:4.144239127,Plethodon_wehrlei:4.144239127):17.91243298):2.97208615,Plethodon_websteri:25.02875826):0.5369269488):3.995511756,((((((Plethodon_richmondi:3.792716424,Plethodon_electromorphus:3.792716424):2.022900899,Plethodon_hubrichti:5.815617323):3.767812499,Plethodon_nettingi:9.583429822):2.684214554,(Plethodon_shenandoah:8.093661402,Plethodon_cinereus:8.093661402):4.173982974):0.2354687483,(Plethodon_virginia:5.111241857,Plethodon_hoffmani:5.111241857):7.391871267):7.667656441,(Plethodon_sherando:13.23531385,Plethodon_serratus:13.23531385):6.935455715):9.390427396):14.3235074,((((Plethodon_stormi:11.19077914,Plethodon_elongatus:11.19077914):4.728883584,Plethodon_asupak:15.91966272):10.70036389,(Plethodon_vehiculum:17.51771758,Plethodon_dunni:17.51771758):9.102309034):5.662474557,(((Plethodon_vandykei:5.864841239,Plethodon_idahoensis:5.864841239):21.46639252,Plethodon_larselli:27.33123376):4.178998415,Plethodon_neomexicanus:31.51023217):0.7722689963):11.60220319):9.296224525,((((((((((((Desmognathus_auriculatus:6.445474313,Desmognathus_conanti:6.445474313):3.794888148,Desmognathus_santeetlah:10.24036246):1.852836551,(Desmognathus_brimleyorum:9.477828149,Desmognathus_apalachicolae:9.477828149):2.615370863):0.9165732703,(Desmognathus_monticola:8.356639511,Desmognathus_carolinensis:8.356639511):4.653132772):2.68681582,(((Desmognathus_ocoee:6.20565964,Desmognathus_ochrophaeus:6.20565964):4.992990781,Desmognathus_orestes:11.19865042):3.791929094,((Desmognathus_fuscus:10.37362372,Desmognathus_planiceps:10.37362372):0.6290844012,Desmognathus_welteri:11.00270812):3.987871396):0.7060085871):2.296182942,Desmognathus_imitator:17.99277104):4.553888888,Desmognathus_aeneus:22.54665993):2.493789331,((Desmognathus_folkertsi:13.22754558,Desmognathus_quadramaculatus:13.22754558):4.926382778,Desmognathus_marmoratus:18.15392836):6.886520905):9.220008676,Desmognathus_wrighti:34.26045794):7.002455152,Phaeognathus_hubrichti:41.26291309):7.906467561,(((((Aneides_vagrans:3.66728323,Aneides_ferreus:3.66728323):17.96010163,Aneides_flavipunctatus:21.62738485):1.411847673,Aneides_lugubris:23.03923253):8.644635076,Aneides_hardii:31.6838676):4.342683483,Aneides_aeneus:36.02655109):13.14282957):2.141099404,Ensatina_eschscholtzii:51.31048006):1.870448829):5.709168449,((((((Speleomantes_sarrabusensis:13.46828129,Speleomantes_imperialis:13.46828129):0.9573679312,(Speleomantes_supramontis:10.11470951,Speleomantes_flavus:10.11470951):4.310939711):7.159711307,Speleomantes_genei:21.58536053):3.797756532,((Speleomantes_italicus:4.178297537,Speleomantes_ambrosii:4.178297537):6.693073422,Speleomantes_strinatii:10.87137096):14.5117461):15.09664143,((Hydromantes_platycephalus:4.745842099,Hydromantes_brunus:4.745842099):2.949515671,Hydromantes_shastae:7.69535777):32.78440072):17.64317996,Karsenia_koreana:58.12293845):0.7671588867):11.14314521):40.03066614,((Amphiuma_means:13.022032,Amphiuma_pholeter:13.022032):5.203312,Amphiuma_tridactylum:18.225344):91.83856469):16.97393757,((Rhyacotriton_cascadae:9.410886,Rhyacotriton_kezeri:9.410886):6.882378,(Rhyacotriton_variegatus:3.187548,Rhyacotriton_olympicus:3.187548):13.105716):110.7445823):12.79697048,((((Necturus_alabamensis:4.735621,Necturus_beyeri:4.735621):1.901431,Necturus_maculosus:6.637052):31.5716915,(Necturus_lewisi:13.911132,Necturus_punctatus:13.911132):24.2976115):69.3390455,Proteus_anguinus:107.547789):32.28702773):20.80657046,(((((((((((((((Paramesotriton_yunwuensis:1.996756454,Paramesotriton_guangxiensis:1.996756454):1.696503321,Paramesotriton_fuzhongensis:3.693259775):4.852152285,Paramesotriton_deloustali:8.54541206):5.258062992,Paramesotriton_hongkongensis:13.80347505):0.549827303,(Paramesotriton_labiatus:0.4092388425,Paramesotriton_chinensis:0.4092388425):13.94406351):3.150908207,(((Paramesotriton_maolanensis:1.113524345,Paramesotriton_longliensis:1.113524345):0.7704231822,Paramesotriton_zhijinensis:1.883947527):7.41268697,(Paramesotriton_wulingensis:1.504864749,Paramesotriton_caudopunctatus:1.504864749):7.791769748):8.207576065):2.722967387,(((((Pachytriton_granulosus:6.511372223,Pachytriton_brevipes:6.511372223):1.351223995,Pachytriton_feii:7.862596219):1.760500423,Pachytriton_archospotus:9.623096641):3.206261735,(Pachytriton_moi:11.95979737,Pachytriton_inexpectatus:11.95979737):0.8695610072):5.086492923,Laotriton_laoensis:17.9158513):2.31132665):4.095923722,((((Cynops_fudingensis:8.271318635,Cynops_orientalis:8.271318635):4.28729738,Cynops_orphicus:12.55861601):6.354018118,(Cynops_cyanurus:17.39749701,Cynops_glaucus:17.39749701):1.515137119):4.458451777,(Cynops_pyrrhogaster:20.93257294,Cynops_ensicauda:20.93257294):2.438512969):0.9520157625):20.83067248,((((((((Triturus_cristatus:5.537932886,Triturus_dobrogicus:5.537932886):1.219128711,Triturus_karelinii:6.757061597):0.2833636629,(Triturus_macedonicus:5.16614058,Triturus_carnifex:5.16614058):1.87428468):10.22190165,(Triturus_marmoratus:3.565389526,Triturus_pygmaeus:3.565389526):13.69693738):14.59128897,(Calotriton_asper:4.09098825,Calotriton_arnoldi:4.09098825):27.76262762):4.052455019,(((Neurergus_crocatus:5.909753948,Neurergus_kaiseri:5.909753948):9.234543143,Neurergus_strauchii:15.14429709):14.81596357,(Ommatotriton_vittatus:11.40060701,Ommatotriton_ophryticus:11.40060701):18.55965365):5.945810236):6.41364391,((((Lissotriton_vulgaris:0.7851373898,Lissotriton_montandoni:0.7851373898):18.7026967,Lissotriton_italicus:19.48783409):5.407749042,Lissotriton_helveticus:24.89558313):1.761908018,Lissotriton_boscai:26.65749115):15.66222365):1.517609076,Ichthyosaura_alpestris:43.83732388):1.316450277):4.073387081,(Euproctus_platycephalus:16.91522,Euproctus_montanus:16.91522):32.31194124):6.435854543,(((Taricha_torosa:9.699224006,Taricha_granulosa:9.699224006):3.254650032,Taricha_rivularis:12.95387404):27.34085557,((Notophthalmus_viridescens:11.57923149,Notophthalmus_perstriatus:11.57923149):2.216769186,Notophthalmus_meridionalis:13.79600068):26.49872893):15.36828617):6.657168709,(((((((Tylototriton_notialis:4.04371592,Tylototriton_asperrimus:4.04371592):0.708472754,Tylototriton_ziegleri:4.752188674):1.185952527,Tylototriton_hainanensis:5.938141201):8.208271159,((Tylototriton_lizhengchangi:8.36273054,Tylototriton_wenxianensis:8.36273054):4.855505171,(Tylototriton_vietnamensis:10.74927023,Tylototriton_panhai:10.74927023):2.468965485):0.9281766492):2.809448309,(((((Tylototriton_uyenoi:3.523526162,Tylototriton_yangi:3.523526162):1.376778286,Tylototriton_shanjing:4.900304448):0.7943222935,Tylototriton_verrucosus:5.694626741):1.088758151,Tylototriton_kweichowensis:6.783384892):5.262599557,Tylototriton_taliangensis:12.04598445):4.90987622):6.573341138,(Echinotriton_chinhaiensis:18.12588668,Echinotriton_andersoni:18.12588668):5.403315127):18.3260702,((Pleurodeles_poireti:7.926786029,Pleurodeles_nebulosus:7.926786029):7.214278358,Pleurodeles_waltl:15.14106439):26.71420762):20.46491248):17.89002347,(Salamandrina_terdigitata:16.86089,Salamandrina_perspicillata:16.86089):63.34931796):5.66855673,(((((((Lyciasalamandra_helverseni:13.11415992,Lyciasalamandra_antalyana:13.11415992):1.701225551,Lyciasalamandra_billae:14.81538547):0.3038052201,(Lyciasalamandra_fazilae:14.74267728,Lyciasalamandra_flavimembris:14.74267728):0.3765134111):1.969620993,Lyciasalamandra_atifi:17.08881168):1.346228029,Lyciasalamandra_luschani:18.43503971):14.40018269,((((Salamandra_infraimmaculata:5.268534454,Salamandra_salamandra:5.268534454):6.354134444,Salamandra_algira:11.6226689):3.079711488,(Salamandra_corsica:12.1205532,Salamandra_lanzai:12.1205532):2.581827186):0.6699975659,Salamandra_atra:15.37237795):17.46284446):50.02396541,(Chioglossa_lusitanica:66.11369375,Mertensiella_caucasica:66.11369375):16.74549406):3.019576874):60.76445033,((((((((((((((Ambystoma_andersoni:0.939635186,Ambystoma_mexicanum:0.939635186):2.095992371,Ambystoma_rosaceum:3.035627557):2.594667935,(Ambystoma_dumerilii:2.254624011,Ambystoma_ordinarium:2.254624011):3.375671481):4.507848494,Ambystoma_tigrinum:10.13814399):4.436030805,Ambystoma_californiense:14.57417479):11.98145313,((Ambystoma_cingulatum:5.203172239,Ambystoma_bishopi:5.203172239):19.56457681,Ambystoma_annulatum:24.76774905):1.787878872):0.7418022983,((Ambystoma_barbouri:11.07063817,Ambystoma_texanum:11.07063817):12.69798103,Ambystoma_mabeei:23.7686192):3.52881102):0.8214222553,Ambystoma_macrodactylum:28.11885247):2.281086836,(Ambystoma_laterale:19.05394764,Ambystoma_jeffersonianum:19.05394764):11.34599167):0.6804899963,Ambystoma_opacum:31.08042931):4.908205147,Ambystoma_maculatum:35.98863445):5.380767092,Ambystoma_gracile:41.36940155):3.542655732,Ambystoma_talpoideum:44.91205728):84.72276488,(((Dicamptodon_copei:5.009167,Dicamptodon_aterrimus:5.009167):1.300956,Dicamptodon_ensatus:6.310123):12.89018717,Dicamptodon_tenebrosus:19.20031017):110.434512):17.00839287):13.99817217):35.70667204,((Pseudobranchus_axanthus:15.011395,Pseudobranchus_striatus:15.011395):37.624996,(Siren_lacertina:15.389217,Siren_intermedia:15.389217):37.247174):143.7116682):7.712101835,(((((((((((((((Hynobius_guabangshanensis:4.075581834,Hynobius_maoershanensis:4.075581834):2.61360861,Hynobius_chinensis:6.689190444):4.65564342,Hynobius_yiwuensis:11.34483386):3.353381761,Hynobius_amjiensis:14.69821563):4.547592604,((Hynobius_naevius:15.35265151,Hynobius_katoi:15.35265151):2.141063493,Hynobius_hidamontanus:17.49371501):1.752093222):2.352011179,((((Hynobius_dunni:5.949108641,Hynobius_nebulosus:5.949108641):3.837315085,Hynobius_tsuensis:9.786423726):5.384058337,Hynobius_okiensis:15.17048206):4.592614977,((Hynobius_leechii:5.045659325,Hynobius_yangi:5.045659325):10.03505711,Hynobius_quelpaertensis:15.08071643):4.682380608):1.834722368):0.8510899755,((((Hynobius_nigrescens:6.172619882,Hynobius_takedai:6.172619882):6.89518767,(Hynobius_lichenatus:11.16170042,Hynobius_tokyoensis:11.16170042):1.906107132):0.6199295343,Hynobius_abei:13.68773709):5.690562726,Hynobius_stejnegeri:19.37829981):3.070609571):4.859754882,((((Hynobius_arisanensis:1.751301082,Hynobius_sonani:1.751301082):1.939755324,Hynobius_formosanus:3.691056406):3.973642682,Hynobius_glacialis:7.664699088):10.64172451,Hynobius_fucus:18.30642359):9.002240672):2.419562914,(Hynobius_boulengeri:14.39007999,Hynobius_kimurae:14.39007999):15.33814719):5.008011665,Hynobius_retardatus:34.73623884):8.398453536,((((((Pseudohynobius_kuankuoshuiensis:11.12075517,Pseudohynobius_guizhouensis:11.12075517):4.90372791,Pseudohynobius_shuichengensis:16.02448308):4.207395413,(Pseudohynobius_jinfo:3.877745622,Pseudohynobius_flavomaculatus:3.877745622):16.35413287):3.391374681,Pseudohynobius_puxiongensis:23.62325317):10.89196275,(Liua_tsinpaensis:13.91484183,Liua_shihi:13.91484183):20.6003741):2.560656794,(((Batrachuperus_pinchonii:6.491670036,Batrachuperus_londongensis:6.491670036):3.992628083,(Batrachuperus_tibetanus:8.376115049,Batrachuperus_karlschmidti:8.376115049):2.10818307):4.473885541,Batrachuperus_yenyuanensis:14.95818366):22.11768906):6.058819658):1.348531973,((Salamandrella_tridactyla:12.39631075,Salamandrella_keyserlingii:12.39631075):29.8210518,Pachyhynobius_shangchengensis:42.21736255):2.265861803):1.471621598,((Afghanodon_mustersi:24.9418268,Paradactylodon_persicus:24.9418268):9.537138897,Ranodon_sibiricus:34.4789657):11.47588025):58.7646479,(((Onychodactylus_japonicus:7.89449499,Onychodactylus_nipponoborealis:7.89449499):5.057820211,Onychodactylus_zhangyapingi:12.9523152):3.442684634,((Onychodactylus_koreanus:0.8382644384,Onychodactylus_fischeri:0.8382644384):8.207243414,Onychodactylus_zhaoermii:9.045507853):7.349491983):88.32449402):43.65290338,((Andrias_davidianus:10.93585,Andrias_japonicus:10.93585):47.216459,Cryptobranchus_alleganiensis:58.152309):90.22008823):55.68776383):78.33232185):26.50809912,((((((((((((Gegeneophis_carnosus:33.5939612,Gegeneophis_seshachari:33.5939612):0.1875069995,Gegeneophis_krishni:33.7814682):1.161846804,Gegeneophis_ramaswamii:34.94331501):4.647638238,(((Gegeneophis_danieli:12.64234361,Gegeneophis_goaensis:12.64234361):5.766764472,Gegeneophis_mhadeiensis:18.40910808):9.681921401,Gegeneophis_madhavai:28.09102948):11.49992376):23.79116556,(Indotyphlus_battersbyi:21.07811261,Indotyphlus_maharashtraensis:21.07811261):42.30400619):15.12889404,(((((Grandisonia_alternans:1.04506273,Grandisonia_larvata:1.04506273):15.6608714,Grandisonia_sechellensis:16.70593413):8.47116599,Hypogeophis_brevis:25.17710012):6.525539958,Hypogeophis_rostratus:31.70264008):14.71711051,Praslinia_cooperi:46.41975059):32.09126226):18.3819071,((((((Dermophis_oaxacae:22.40441705,Dermophis_mexicanus:22.40441705):2.449687593,Dermophis_parviceps:24.85410464):11.12890324,Gymnopis_multiplicata:35.98300788):37.26938777,(Schistometopum_thomense:34.74072267,Schistometopum_gregorii:34.74072267):38.51167299):10.52818908,Geotrypetes_seraphini:83.78058473):5.669362904,((((Siphonops_annulatus:7.106762765,Siphonops_paulensis:7.106762765):14.1148305,Siphonops_hardyi:21.22159327):38.90248141,Luetkenotyphlus_brasiliensis:60.12407468):17.05998526,(Microcaecilia_unicolor:30.81229034,Microcaecilia_dermatophaga:30.81229034):46.37176961):12.26588769):7.442972311):14.9474371,((((Caecilia_tentaculata:34.56672605,Caecilia_gracilis:34.56672605):3.725922686,Caecilia_volcani:38.29264874):26.9527663,Oscaecilia_ochrocephala:65.24541504):8.110802375,((Typhlonectes_natans:24.45042043,Typhlonectes_compressicauda:24.45042043):39.28479339,Chthonerpeton_indistinctum:63.73521382):9.621003593):38.48413963):17.64833272,((((((Boulengerula_niedeni:13.13272566,Boulengerula_taitana:13.13272566):16.62575604,(Boulengerula_uluguruensis:12.88370019,Boulengerula_changamwensis:12.88370019):16.87478151):46.6547229,Boulengerula_fischeri:76.4132046):3.675218805,Boulengerula_boulengeri:80.0884234):27.69202644,Herpele_squalostoma:107.7804498):0.1631457065,Chikila_fulleri:107.9435956):21.54509422):5.073256085,((Crotaphatrema_tchabalmbaboensis:4.652724596,Crotaphatrema_lamottei:4.652724596):121.9983894,(Scolecomorphus_vittatus:41.01071941,Scolecomorphus_uluguruensis:41.01071941):85.64039462):7.910831824):8.749969311,(((((Ichthyophis_larutensis:37.60862608,Ichthyophis_biangularis:37.60862608):1.029545545,(Ichthyophis_bannanicus:29.24664727,Ichthyophis_asplenius:29.24664727):9.391524355):7.443061302,(Ichthyophis_longicephalus:16.48155468,Ichthyophis_tricolor:16.48155468):29.59967825):9.092917813,(Ichthyophis_orthoplicatus:10.41647827,Ichthyophis_glutinosus:10.41647827):44.75767247):18.88392297,((Uraeotyphlus_gansi:40.11081092,Uraeotyphlus_narayani:40.11081092):26.87609283,Ichthyophis_bombayensis:66.98690375):7.071169952):69.25384146):7.150930975,(((Rhinatrema_bivittatum:25.49220271,Rhinatrema_shiv:25.49220271):44.99558522,Rhinatrema_nigrum:70.48778793):23.22391917,Epicrionops_marmoratus:93.7117071):56.75113904):158.4377359);
