# Supplementary material for: The evolution of reproductive modes and life cycles in amphibians
Source: Nat Commun. 2022 Nov 17;13:7039. doi: 10.1038/s41467-022-34474-4 (PMC9672123; doi:10.1038/s41467-022-34474-4)
Supplement: Supplementary file 8 — Source Data [file 41467_2022_34474_MOESM8_ESM.xlsx]

## Sheet: Source Data Fig 1
Order	Family	Aquatic	Semi-terrestrial	Terrestrial	Direct developing	Live-bearing	Paedomorphism	unknown
Anura	Allophrynidae	3
Anura	Alsodidae	26	4
Anura	Alytidae	7	5
Anura	Aromobatidae		120	5
Anura	Arthroleptidae	30	70		50
Anura	Ascaphidae	2
Anura	Batrachylidae	7	5
Anura	Bombinatoridae	6						2
Anura	Brachycephalidae				73
Anura	Brevicipitidae			36
Anura	Bufonidae	548	15	1	21	14		11
Anura	Calyptocephalellidae	5
Anura	Centrolenidae		157
Anura	Ceratobatrachidae				98
Anura	Ceratophryidae	12
Anura	Conrauidae	6
Anura	Craugastoridae				836
Anura	Cycloramphidae		34	2
Anura	Dendrobatidae	1	198
Anura	Dicroglossidae	151	21			1		39
Anura	Eleutherodactylidae				227	1
Anura	Heleophrynidae	7
Anura	Hemiphractidae		40		77
Anura	Hemisotidae		9
Anura	Hylidae	612	51					55
Anura	Hylodidae	47
Anura	Hyperoliidae	52	99					75
Anura	Leiopelmatidae		1	3
Anura	Leptodactylidae	44	129	7				30
Anura	Limnodynastidae	13	24	6
Anura	Mantellidae	88	118	9				12
Anura	Megophryidae	241	1
Anura	Micrixalidae	4	1					19
Anura	Microhylidae	240	50	45	336			12
Anura	Myobatrachidae	53	24	7	5
Anura	Nasikabatrachidae	2
Anura	Nyctibatrachidae		36					3
Anura	Odontobatrachidae		5
Anura	Odontophrynidae	52
Anura	Pelobatidae	6
Anura	Pelodryadidae	165	14					36
Anura	Pelodytidae	5
Anura	Petropedetidae		13
Anura	Phrynobatrachidae	84	6	2
Anura	Phyllomedusidae		65
Anura	Pipidae	34	3		4
Anura	Ptychadenidae	59	1
Anura	Pyxicephalidae	58	12	13				2
Anura	Ranidae	354	19					28
Anura	Ranixalidae			17
Anura	Rhacophoridae	11	215		197
Anura	Rhinodermatidae	1		2
Anura	Rhinophrynidae	1
Anura	Scaphiopodidae	7
Anura	Sooglossidae			2	2
Anura	Telmatobiidae	63
Caudata	Ambystomatidae	28	3				6
Caudata	Amphiumidae						3
Caudata	Cryptobranchidae						3
Caudata	Hynobiidae	78
Caudata	Plethodontidae	27	19		414		17
Caudata	Proteidae						8
Caudata	Rhyacotritonidae	4
Caudata	Salamandridae	90	15			14		4
Caudata	Sirenidae						5
Gymnophiona	Caeciliidae				5			38
Gymnophiona	Chikilidae				4
Gymnophiona	Dermophiidae					14
Gymnophiona	Herpelidae				10
Gymnophiona	Ichthyophiidae		57
Gymnophiona	Indotyphlidae		5		19
Gymnophiona	Rhinatrematidae		13
Gymnophiona	Scolecomorphidae				3	3
Gymnophiona	Siphonopidae				27
Gymnophiona	Typhlonectidae					14

## Sheet: Source Data Fig 3
Anura
corHMM rates												joint estimate transitions							Stochastic character mapping transitions
	(1,R1)	(2,R1)	(3,R1)	(4,R1)	(5,R1)	(1,R2)	(2,R2)	(3,R2)	(4,R2)	(5,R2)			A	D	V	S	T			A	D	S	T	V
(1,R1)	NA	NA	0.000518872	NA	5.64224e-05	0.00233804	NA	NA	NA	NA		A		3	2	113	8		A		0	142.07	0	2.02202
(2,R1)	NA	NA	1e-09	NA	NA	NA	0.00233804	NA	NA	NA		D	0		0	0	0		D	0		0	0	0
(3,R1)	1e-09	0.0272567	NA	0.00595192	NA	NA	NA	0.00233804	NA	NA		V	0	0		0	0		S	7.94895	37.7137		24.6346	0
(4,R1)	NA	NA	0.00595192	NA	NA	NA	NA	NA	0.00233804	NA		S	4	29	0		15		T	0	0	2.46647		0
(5,R1)	5.64224e-05	NA	NA	NA	NA	NA	NA	NA	NA	0.00233804		T	0	0	0	1			V	0.002002	0	0	0
(1,R2)	0.00233804	NA	NA	NA	NA	NA	NA	0.0243735	NA	1e-09
(2,R2)	NA	0.00233804	NA	NA	NA	NA	NA	1e-09	NA	NA
(3,R2)	NA	NA	0.00233804	NA	NA	0.000456824	1e-09	NA	0.000874255	NA
(4,R2)	NA	NA	NA	0.00233804	NA	NA	NA	0.000874255	NA	NA
(5,R2)	NA	NA	NA	NA	0.00233804	1e-09	NA	NA	NA	NA
Cuadata
corHMM rates												joint estimate transitions							Stochastic character mapping transitions
	(1,R1)	(2,R1)	(3,R1)	(4,R1)	(5,R1)								D	P	A	S	V			A	D	S	P	V
(1,R1)	NA	NA	0.00258617	0.00160428	0.000235552							D		0	0	1	0		A		0	6.49249	10.4494	1.00801
(2,R1)	NA	NA	NA	0.000341566	NA							P	0		0	0	0		D	0		1.20921	0	0
(3,R1)	1e-09	NA	NA	NA	NA							A	0	10		5	1		S	8.19419	3.38438		0	0
(4,R1)	0.0150338	0.00621993	NA	NA	NA							S	3	0	6		0		P	0	0	0		0
(5,R1)	0.000235552	NA	NA	NA	NA							V	0	0	0	0			V	0.00800801	0	0	0
Gymnophiona
corHMM rates
	(1,R1)	(2,R1)	(3,R1)										D	S	V					D	S	V
(1,R1)	NA	0.00139957	0.00139957									D		2	3				D		2.18418	3.63564
(2,R1)	0.00139957	NA	NA									S	1		0				S	1.38438		0
(3,R1)	0.00139957	NA	NA									V	0	0					V	0.237237	0

## Sheet: Source Data Fig 4 - hisse
MuHiSSE Diversification rates at tips
Order	Species	state.00	state.01	state.10	state.11	Diversification rate
Anura	Ansonia_thinthinae	0	0	0	1	0.065611
Anura	Ansonia_kraensis	0	0	0	1	0.065611
Anura	Ansonia_inthanon	0	0	0	1	0.0605439
Anura	Ansonia_siamensis	0	0	0	1	0.0541577
Anura	Ansonia_endauensis	0	0	0	1	0.0535738
Anura	Ansonia_latirostra	0	0	0	1	0.053539
Anura	Ansonia_tiomanica	0	0	0	1	0.053539
Anura	Ansonia_malayana	0	0	0	1	0.0523492
Anura	Ansonia_penangensis	0	0	0	1	0.0523492
Anura	Ansonia_hanitschi	0	0	0	1	0.0629914
Anura	Ansonia_platysoma	0	0	0	1	0.0629914
Anura	Ansonia_minuta	0	0	0	1	0.0593481
Anura	Ansonia_spinulifer	0	0	0	1	0.0530383
Anura	Ansonia_latidisca	0	0	0	1	0.0487874
Anura	Ansonia_leptopus	0	0	0	1	0.0722851
Anura	Ansonia_torrentis	0	0	0	1	0.0722851
Anura	Ansonia_longidigita	0	0	0	1	0.0626179
Anura	Ansonia_albomaculata	0	0	0	1	0.0563947
Anura	Ansonia_fuliginea	0	0	0	1	0.0662363
Anura	Ansonia_guibei	0	0	0	1	0.0662363
Anura	Ansonia_mcgregori	0	0	0	1	0.0729415
Anura	Ansonia_muelleri	0	0	0	1	0.0729415
Anura	Pelophryne_signata	0	0	0	1	0.067323
Anura	Pelophryne_brevipes	0	0	0	1	0.067323
Anura	Pelophryne_misera	0	0	0	1	0.063022
Anura	Ghatophryne_ornata	0	0	0	1	0.0422089
Anura	Barbarophryne_brongersmai	0	0	0	1	0.0421792
Anura	Ingerophrynus_parvus	0	0	0	1	0.0507688
Anura	Ingerophrynus_biporcatus	0	0	0	1	0.0507688
Anura	Ingerophrynus_divergens	0	0	0	1	0.0498786
Anura	Ingerophrynus_philippinicus	0	0	0	1	0.0567976
Anura	Ingerophrynus_galeatus	0	0	0	1	0.0567976
Anura	Ingerophrynus_macrotis	0	0	0	1	0.054997
Anura	Ingerophrynus_celebensis	0	0	0	1	0.0481138
Anura	Phrynoidis_juxtasper	0	0	0	1	0.0534428
Anura	Phrynoidis_asper	0	0	0	1	0.0534428
Anura	Rentapia_everetti	0	0	0	1	0.0516519
Anura	Rentapia_hosii	0	0	0	1	0.0516519
Anura	Bufo_bankorensis	0	0	0	1	0.0840344
Anura	Bufo_gargarizans	0	0	0	1	0.0840344
Anura	Bufo_tuberculatus	0	0	0	1	0.0836206
Anura	Bufo_stejnegeri	0	0	0	1	0.0764984
Anura	Bufo_torrenticola	0	0	0	1	0.0799204
Anura	Bufo_japonicus	0	0	0	1	0.0799204
Anura	Bufo_cryptotympanicus	0	0	0	1	0.0818334
Anura	Bufo_aspinius	0	0	0	1	0.0818334
Anura	Bufo_tuberospinius	0	0	0	1	0.0760941
Anura	Bufo_bufo	0	0	0	1	0.0839463
Anura	Bufo_spinosus	0	0	0	1	0.0839463
Anura	Bufo_verrucosissimus	0	0	0	1	0.0818052
Anura	Bufo_eichwaldi	0	0	0	1	0.0648692
Anura	Strauchbufo_raddei	0	0	0	1	0.0417613
Anura	Sabahphrynus_maculatus	0	0	0	1	0.0417613
Anura	Werneria_mertensiana	0	0	0	1	0.072573
Anura	Werneria_tandyi	0	0	0	1	0.072573
Anura	Werneria_bambutensis	0	0	0	1	0.0499428
Anura	Wolterstorffina_parvipalmata	0	0	0	1	0.0462856
Anura	Didynamipus_sjostedti	0	1	0	0	0.0480891
Anura	Nimbaphrynoides_occidentalis	0	1	0	0	0.0480891
Anura	Nectophryne_batesii	0	0	0	1	0.0475622
Anura	Nectophryne_afra	0	0	0	1	0.0475622
Anura	Leptophryne_borbonica	0	0	0	1	0.0424932
Anura	Epidalea_calamita	0	0	0	1	0.0424932
Anura	Duttaphrynus_melanostictus	0	0	0	1	0.0710834
Anura	Duttaphrynus_parietalis	0	0	0	1	0.0710834
Anura	Duttaphrynus_brevirostris	0	0	0	1	0.0678659
Anura	Duttaphrynus_atukoralei	0	0	0	1	0.0732795
Anura	Duttaphrynus_scaber	0	0	0	1	0.0732795
Anura	Duttaphrynus_himalayanus	0	0	0	1	0.058285
Anura	Duttaphrynus_crocus	0	0	0	1	0.0553515
Anura	Duttaphrynus_stuarti	0	0	0	1	0.0553515
Anura	Duttaphrynus_hololius	0	0	0	1	0.0785177
Anura	Duttaphrynus_stomaticus	0	0	0	1	0.0785177
Anura	Duttaphrynus_dhufarensis	0	0	0	1	0.0709394
Anura	Xanthophryne_koynayensis	0	0	0	1	0.0476277
Anura	Adenomus_kelaartii	0	0	0	1	0.0439618
Anura	Pedostibes_tuberculosus	0	0	0	1	0.0406507
Anura	Nectophrynoides_tornieri	0	1	0	0	0.0760358
Anura	Nectophrynoides_minutus	0	1	0	0	0.0760358
Anura	Nectophrynoides_viviparus	0	1	0	0	0.0662813
Anura	Churamiti_maridadi	0	0	0	1	0.0538871
Anura	Schismaderma_carens	0	0	0	1	0.0428482
Anura	Bufotes_viridis	0	0	0	1	0.0837781
Anura	Bufotes_variabilis	0	0	0	1	0.0837781
Anura	Bufotes_balearicus	0	0	0	1	0.0836736
Anura	Bufotes_pewzowi	0	0	0	1	0.0872701
Anura	Bufotes_oblongus	0	0	0	1	0.0872701
Anura	Bufotes_boulengeri	0	0	0	1	0.0794941
Anura	Bufotes_siculus	0	0	0	1	0.0794941
Anura	Sclerophrys_kisoloensis	0	0	0	1	0.0665802
Anura	Sclerophrys_gracilipes	0	0	0	1	0.0665802
Anura	Sclerophrys_camerunensis	0	0	0	1	0.0673177
Anura	Sclerophrys_latifrons	0	0	0	1	0.0673177
Anura	Sclerophrys_xeros	0	0	0	1	0.0784388
Anura	Sclerophrys_garmani	0	0	0	1	0.0784388
Anura	Sclerophrys_gutturalis	0	0	0	1	0.0751152
Anura	Sclerophrys_regularis	0	0	0	1	0.0593043
Anura	Sclerophrys_maculata	0	0	0	1	0.0593043
Anura	Sclerophrys_tuberosa	0	0	0	1	0.0523435
Anura	Sclerophrys_pardalis	0	0	0	1	0.0774331
Anura	Sclerophrys_pantherina	0	0	0	1	0.0774331
Anura	Sclerophrys_poweri	0	0	0	1	0.061662
Anura	Sclerophrys_brauni	0	0	0	1	0.061662
Anura	Sclerophrys_lemairii	0	0	0	1	0.0621008
Anura	Sclerophrys_channingi	0	0	0	1	0.0621008
Anura	Sclerophrys_capensis	0	0	0	1	0.0559965
Anura	Sclerophrys_steindachneri	0	0	0	1	0.0499504
Anura	Sclerophrys_mauritanica	0	0	0	1	0.0448212
Anura	Vandijkophrynus_robinsoni	0	0	0	1	0.0850169
Anura	Vandijkophrynus_gariepensis	0	0	0	1	0.0850169
Anura	Vandijkophrynus_angusticeps	0	0	0	1	0.0776668
Anura	Vandijkophrynus_inyangae	0	0	0	1	0.0779946
Anura	Vandijkophrynus_amatolicus	0	0	0	1	0.0779946
Anura	Mertensophryne_loveridgei	0	0	0	1	0.0804344
Anura	Mertensophryne_anotis	0	0	0	1	0.0804344
Anura	Mertensophryne_lindneri	0	0	0	1	0.0682097
Anura	Mertensophryne_micranotis	0	0	0	1	0.0601192
Anura	Mertensophryne_taitana	0	0	0	1	0.0638822
Anura	Mertensophryne_uzunguensis	0	0	0	1	0.0638822
Anura	Poyntonophrynus_dombensis	0	0	0	1	0.0800144
Anura	Poyntonophrynus_damaranus	0	0	0	1	0.0800144
Anura	Poyntonophrynus_fenoulheti	0	0	0	1	0.0610223
Anura	Poyntonophrynus_hoeschi	0	0	0	1	0.0604497
Anura	Capensibufo_tradouwi	0	0	0	1	0.0591042
Anura	Capensibufo_rosei	0	0	0	1	0.0591042
Anura	Incilius_leucomyos	0	0	0	1	0.0882989
Anura	Incilius_campbelli	0	0	0	1	0.0882989
Anura	Incilius_macrocristatus	0	0	0	1	0.085341
Anura	Incilius_tutelarius	0	0	0	1	0.0820812
Anura	Incilius_cristatus	0	0	0	1	0.0776684
Anura	Incilius_cavifrons	0	0	0	1	0.0821907
Anura	Incilius_spiculatus	0	0	0	1	0.0821907
Anura	Incilius_valliceps	0	0	0	1	0.0754403
Anura	Incilius_nebulifer	0	0	0	1	0.0754403
Anura	Incilius_aucoinae	0	0	0	1	0.0698594
Anura	Incilius_melanochlorus	0	0	0	1	0.0698594
Anura	Incilius_luetkenii	0	0	0	1	0.0694635
Anura	Incilius_mazatlanensis	0	0	0	1	0.0694635
Anura	Incilius_signifer	0	0	0	1	0.0876466
Anura	Incilius_cycladen	0	0	0	1	0.0876466
Anura	Incilius_porteri	0	0	0	1	0.0849751
Anura	Incilius_ibarrai	0	0	0	1	0.0785887
Anura	Incilius_coccifer	0	0	0	1	0.0753224
Anura	Incilius_pisinnus	0	0	0	1	0.0688733
Anura	Incilius_karenlipsae	0	0	0	1	0.0843749
Anura	Incilius_coniferus	0	0	0	1	0.0843749
Anura	Incilius_chompipe	0	0	0	1	0.0765263
Anura	Incilius_fastidiosus	0	0	0	1	0.0675557
Anura	Incilius_perplexus	0	0	0	1	0.0723728
Anura	Incilius_canaliferus	0	0	0	1	0.0723728
Anura	Incilius_marmoreus	0	0	0	1	0.0657591
Anura	Incilius_occidentalis	0	0	0	1	0.0639047
Anura	Incilius_alvarius	0	0	0	1	0.0639047
Anura	Incilius_tacanensis	0	0	0	1	0.0560897
Anura	Incilius_bocourti	0	0	0	1	0.0448033
Anura	Anaxyrus_baxteri	0	0	0	1	0.091467
Anura	Anaxyrus_hemiophrys	0	0	0	1	0.091467
Anura	Anaxyrus_houstonensis	0	0	0	1	0.0900203
Anura	Anaxyrus_woodhousii	0	0	0	1	0.0869538
Anura	Anaxyrus_americanus	0	0	0	1	0.085659
Anura	Anaxyrus_fowleri	0	0	0	1	0.0833145
Anura	Anaxyrus_terrestris	0	0	0	1	0.0826907
Anura	Anaxyrus_microscaphus	0	0	0	1	0.0806623
Anura	Anaxyrus_californicus	0	0	0	1	0.078948
Anura	Anaxyrus_speciosus	0	0	0	1	0.0656981
Anura	Anaxyrus_debilis	0	0	0	1	0.080018
Anura	Anaxyrus_retiformis	0	0	0	1	0.080018
Anura	Anaxyrus_cognatus	0	0	0	1	0.0718801
Anura	Anaxyrus_quercicus	0	0	0	1	0.0537657
Anura	Anaxyrus_punctatus	0	0	0	1	0.0520712
Anura	Anaxyrus_canorus	0	0	0	1	0.08857
Anura	Anaxyrus_exsul	0	0	0	1	0.08857
Anura	Anaxyrus_nelsoni	0	0	0	1	0.0871029
Anura	Anaxyrus_boreas	0	0	0	1	0.0826835
Anura	Rhinella_cerradensis	0	0	0	1	0.0861815
Anura	Rhinella_diptycha	0	0	0	1	0.0861815
Anura	Rhinella_jimi	0	0	0	1	0.0843825
Anura	Rhinella_marina	0	0	0	1	0.0826472
Anura	Rhinella_poeppigii	0	0	0	1	0.082183
Anura	Rhinella_veredas	0	0	0	1	0.0751481
Anura	Rhinella_icterica	0	0	0	1	0.0887714
Anura	Rhinella_achavali	0	0	0	1	0.0887714
Anura	Rhinella_rubescens	0	0	0	1	0.0870203
Anura	Rhinella_arenarum	0	0	0	1	0.0801669
Anura	Rhinella_henseli	0	0	0	1	0.0673799
Anura	Rhinella_ornata	0	0	0	1	0.0903976
Anura	Rhinella_abei	0	0	0	1	0.0903976
Anura	Rhinella_crucifer	0	0	0	1	0.0868926
Anura	Rhinella_inopina	0	0	0	1	0.0863413
Anura	Rhinella_major	0	0	0	1	0.0877212
Anura	Rhinella_mirandaribeiroi	0	0	0	1	0.0877212
Anura	Rhinella_granulosa	0	0	0	1	0.0870877
Anura	Rhinella_centralis	0	0	0	1	0.071692
Anura	Rhinella_humboldti	0	0	0	1	0.071692
Anura	Rhinella_merianae	0	0	0	1	0.0630487
Anura	Rhinella_martyi	0	0	0	1	0.0864226
Anura	Rhinella_dapsilis	0	0	0	1	0.0864226
Anura	Rhinella_lescurei	0	0	0	1	0.0809746
Anura	Rhinella_hoogmoedi	0	0	0	1	0.0786703
Anura	Rhinella_margaritifera	0	0	0	1	0.0738151
Anura	Rhinella_castaneotica	0	0	0	1	0.0722706
Anura	Rhinella_ocellata	0	0	0	1	0.0634845
Anura	Rhinella_yunga	0	0	0	1	0.0616701
Anura	Rhinella_macrorhina	0	0	0	1	0.0757638
Anura	Rhinella_rostrata	0	0	0	1	0.0757638
Anura	Rhinella_festae	0	0	0	1	0.0668848
Anura	Rhinella_chavin	0	0	0	1	0.0669069
Anura	Rhinella_yanachaga	0	0	0	1	0.0669069
Anura	Rhinella_manu	0	1	0	0	0.0664018
Anura	Rhinella_nesiotes	0	0	0	1	0.0656684
Anura	Rhinella_veraguensis	0	0	0	1	0.0679223
Anura	Rhinella_amboroensis	0	0	0	1	0.0679223
Anura	Rhinella_arequipensis	0	0	0	1	0.0697817
Anura	Rhinella_spinulosa	0	0	0	1	0.0697817
Anura	Rhinella_vellardi	0	0	0	1	0.0652269
Anura	Rhinella_limensis	0	0	0	1	0.0652269
Anura	Rhinella_arunco	0	0	0	1	0.0561539
Anura	Rhinella_atacamensis	0	0	0	1	0.0561539
Anura	Peltophryne_peltocephala	0	0	0	1	0.0868215
Anura	Peltophryne_florentinoi	0	0	0	1	0.0868215
Anura	Peltophryne_fustiger	0	0	0	1	0.0758626
Anura	Peltophryne_empusa	0	0	0	1	0.0739715
Anura	Peltophryne_taladai	0	0	0	1	0.0701974
Anura	Peltophryne_cataulaciceps	0	0	0	1	0.0655796
Anura	Peltophryne_longinasus	0	0	0	1	0.0655796
Anura	Peltophryne_gundlachi	0	0	0	1	0.0609323
Anura	Peltophryne_guentheri	0	0	0	1	0.056924
Anura	Peltophryne_lemur	0	0	0	1	0.042275
Anura	Rhaebo_glaberrimus	0	0	0	1	0.0488191
Anura	Rhaebo_guttatus	0	0	0	1	0.0488191
Anura	Rhaebo_haematiticus	0	0	0	1	0.0474158
Anura	Rhaebo_nasicus	0	0	0	1	0.038948
Anura	Nannophryne_cophotis	0	0	0	1	0.0366073
Anura	Nannophryne_variegata	0	0	0	1	0.0366073
Anura	Dendrophryniscus_krausae	0	0	0	1	0.0802271
Anura	Dendrophryniscus_berthalutzae	0	0	0	1	0.0802271
Anura	Dendrophryniscus_leucomystax	0	0	0	1	0.0671949
Anura	Dendrophryniscus_brevipollicatus	0	0	0	1	0.0583198
Anura	Dendrophryniscus_oreites	0	0	0	1	0.056651
Anura	Dendrophryniscus_carvalhoi	0	0	0	1	0.056651
Anura	Dendrophryniscus_proboscideus	0	0	0	1	0.0511428
Anura	Amazophrynella_minuta	0	0	0	1	0.0366878
Anura	Amazophrynella_bokermanni	0	0	0	1	0.0366878
Anura	Atelopus_onorei	0	0	0	1	0.0891368
Anura	Atelopus_bomolochos	0	0	0	1	0.0891368
Anura	Atelopus_nanay	0	0	0	1	0.0880565
Anura	Atelopus_exiguus	0	0	0	1	0.0880565
Anura	Atelopus_halihelos	0	0	0	1	0.0831655
Anura	Atelopus_podocarpus	0	0	0	1	0.0831655
Anura	Atelopus_ignescens	0	0	0	1	0.0727497
Anura	Atelopus_longirostris	0	0	0	1	0.0682804
Anura	Atelopus_peruensis	0	0	0	1	0.0630796
Anura	Atelopus_varius	0	0	0	1	0.0857326
Anura	Atelopus_senex	0	0	0	1	0.0857326
Anura	Atelopus_limosus	0	0	0	1	0.0785858
Anura	Atelopus_zeteki	0	0	0	1	0.0775706
Anura	Atelopus_chiriquiensis	0	0	0	1	0.074504
Anura	Atelopus_spurrelli	0	0	0	1	0.0647849
Anura	Atelopus_flavescens	0	0	0	1	0.0861793
Anura	Atelopus_franciscus	0	0	0	1	0.0861793
Anura	Atelopus_barbotini	0	0	0	1	0.0859385
Anura	Atelopus_hoogmoedi	0	0	0	1	0.0843916
Anura	Atelopus_spumarius	0	0	0	1	0.0796725
Anura	Atelopus_seminiferus	0	0	0	1	0.0744611
Anura	Atelopus_pulcher	0	0	0	1	0.071264
Anura	Atelopus_oxapampae	0	0	0	1	0.060063
Anura	Atelopus_tricolor	0	0	0	1	0.060063
Anura	Osornophryne_sumacoensis	0	1	0	0	0.0733838
Anura	Osornophryne_occidentalis	0	1	0	0	0.0733838
Anura	Osornophryne_simpsoni	0	1	0	0	0.0723068
Anura	Osornophryne_guacamayo	0	1	0	0	0.0716314
Anura	Osornophryne_cofanorum	0	1	0	0	0.0662689
Anura	Osornophryne_bufoniformis	0	1	0	0	0.083685
Anura	Osornophryne_angel	0	1	0	0	0.083685
Anura	Osornophryne_antisana	0	1	0	0	0.0828526
Anura	Osornophryne_percrassa	0	1	0	0	0.0796727
Anura	Osornophryne_puruanta	0	1	0	0	0.0796727
Anura	Oreophrynella_nigra	0	1	0	0	0.0847049
Anura	Oreophrynella_quelchii	0	1	0	0	0.0847049
Anura	Oreophrynella_vasquezi	0	1	0	0	0.0715915
Anura	Oreophrynella_seegobini	0	1	0	0	0.0662718
Anura	Oreophrynella_macconnelli	0	1	0	0	0.0526263
Anura	Frostius_erythrophthalmus	0	0	0	1	0.0335626
Anura	Melanophryniscus_klappenbachi	0	0	0	1	0.0816646
Anura	Melanophryniscus_stelzneri	0	0	0	1	0.0816646
Anura	Melanophryniscus_rubriventris	0	0	0	1	0.072911
Anura	Melanophryniscus_fulvoguttatus	0	0	0	1	0.0585561
Anura	Melanophryniscus_devincenzii	0	0	0	1	0.0535931
Anura	Melanophryniscus_pachyrhynus	0	0	0	1	0.0428072
Anura	Melanophryniscus_setiba	0	0	0	1	0.0337704
Anura	Proceratophrys_renalis	0	0	0	1	0.0772946
Anura	Proceratophrys_boiei	0	0	0	1	0.0772946
Anura	Proceratophrys_laticeps	0	0	0	1	0.0722616
Anura	Proceratophrys_cururu	0	0	0	1	0.0673674
Anura	Proceratophrys_concavitympanum	0	0	0	1	0.0709212
Anura	Proceratophrys_moratoi	0	0	0	1	0.0709212
Anura	Proceratophrys_goyana	0	0	0	1	0.0661452
Anura	Proceratophrys_appendiculata	0	0	0	1	0.0545754
Anura	Proceratophrys_melanopogon	0	0	0	1	0.0545754
Anura	Proceratophrys_minuta	0	0	0	1	0.0644117
Anura	Proceratophrys_redacta	0	0	0	1	0.0644117
Anura	Proceratophrys_cristiceps	0	0	0	1	0.051332
Anura	Proceratophrys_schirchi	0	0	0	1	0.0512804
Anura	Proceratophrys_bigibbosa	0	0	0	1	0.0428644
Anura	Proceratophrys_avelinoi	0	0	0	1	0.0384822
Anura	Odontophrynus_occidentalis	0	0	0	1	0.0647292
Anura	Odontophrynus_americanus	0	0	0	1	0.0647292
Anura	Odontophrynus_cultripes	0	0	0	1	0.0635186
Anura	Odontophrynus_carvalhoi	0	0	0	1	0.0561342
Anura	Macrogenioglottus_alipioi	0	0	0	1	0.0505304
Anura	Centrolene_sabini	0	0	0	1	0.0847389
Anura	Centrolene_lynchi	0	0	0	1	0.0847389
Anura	Centrolene_hesperia	0	0	0	1	0.0837146
Anura	Centrolene_venezuelensis	0	0	0	1	0.0836831
Anura	Centrolene_muelleri	0	0	0	1	0.080042
Anura	Centrolene_huilensis	0	0	0	1	0.079757
Anura	Centrolene_altitudinalis	0	0	0	1	0.0852521
Anura	Centrolene_notosticta	0	0	0	1	0.0852521
Anura	Centrolene_ballux	0	0	0	1	0.08589
Anura	Centrolene_buckleyi	0	0	0	1	0.08589
Anura	Centrolene_heloderma	0	0	0	1	0.0753547
Anura	Centrolene_hybrida	0	0	0	1	0.0855812
Anura	Centrolene_pipilata	0	0	0	1	0.0855812
Anura	Centrolene_bacata	0	0	0	1	0.0798826
Anura	Centrolene_condor	0	0	0	1	0.0585459
Anura	Centrolene_antioquiensis	0	0	0	1	0.0802324
Anura	Centrolene_peristicta	0	0	0	1	0.0802324
Anura	Centrolene_savagei	0	0	0	1	0.0706601
Anura	Centrolene_daidalea	0	0	0	1	0.0678369
Anura	Centrolene_geckoidea	0	0	0	1	0.0482479
Anura	Nymphargus_siren	0	0	0	1	0.0752422
Anura	Nymphargus_vicenteruedai	0	0	0	1	0.0752422
Anura	Nymphargus_megacheirus	0	0	0	1	0.0740088
Anura	Nymphargus_anomalus	0	0	0	1	0.0740088
Anura	Nymphargus_rosada	0	0	0	1	0.0618637
Anura	Nymphargus_lasgralarias	0	0	0	1	0.0794419
Anura	Nymphargus_griffithsi	0	0	0	1	0.0794419
Anura	Nymphargus_cochranae	0	0	0	1	0.0627666
Anura	Nymphargus_wileyi	0	0	0	1	0.0573267
Anura	Nymphargus_mariae	0	0	0	1	0.0710218
Anura	Nymphargus_chancas	0	0	0	1	0.0710218
Anura	Nymphargus_grandisonae	0	0	0	1	0.0603676
Anura	Nymphargus_ocellatus	0	0	0	1	0.07953
Anura	Nymphargus_pluvialis	0	0	0	1	0.07953
Anura	Nymphargus_posadae	0	0	0	1	0.0783049
Anura	Nymphargus_bejaranoi	0	0	0	1	0.0696308
Anura	Nymphargus_mixomaculatus	0	0	0	1	0.0650023
Anura	Rulyrana_saxiscandens	0	0	0	1	0.0835853
Anura	Rulyrana_flavopunctata	0	0	0	1	0.0835853
Anura	Rulyrana_spiculata	0	0	0	1	0.0708681
Anura	Rulyrana_susatamai	0	0	0	1	0.0819623
Anura	Rulyrana_adiazeta	0	0	0	1	0.0819623
Anura	Sachatamia_orejuela	0	0	0	1	0.0672096
Anura	Sachatamia_ilex	0	0	0	1	0.0672096
Anura	Sachatamia_punctulata	0	0	0	1	0.0622108
Anura	Sachatamia_albomaculata	0	0	0	1	0.0622108
Anura	Espadarana_durrellorum	0	0	0	1	0.066122
Anura	Espadarana_audax	0	0	0	1	0.066122
Anura	Espadarana_prosoblepon	0	0	0	1	0.0693688
Anura	Espadarana_callistomma	0	0	0	1	0.0693688
Anura	Espadarana_andina	0	0	0	1	0.0651442
Anura	Chimerella_mariaelenae	0	0	0	1	0.0485036
Anura	Cochranella_mache	0	0	0	1	0.0740185
Anura	Cochranella_euknemos	0	0	0	1	0.0740185
Anura	Cochranella_granulosa	0	0	0	1	0.0659126
Anura	Cochranella_resplendens	0	0	0	1	0.0659126
Anura	Cochranella_litoralis	0	0	0	1	0.0601419
Anura	Cochranella_nola	0	0	0	1	0.0587847
Anura	Vitreorana_helenae	0	0	0	1	0.0611416
Anura	Vitreorana_ritae	0	0	0	1	0.0611416
Anura	Vitreorana_gorzulae	0	0	0	1	0.0486881
Anura	Vitreorana_eurygnatha	0	0	0	1	0.0465842
Anura	Vitreorana_antisthenesi	0	0	0	1	0.0581915
Anura	Vitreorana_castroviejoi	0	0	0	1	0.0581915
Anura	Vitreorana_uranoscopa	0	0	0	1	0.0534044
Anura	Teratohyla_midas	0	0	0	1	0.06808
Anura	Teratohyla_adenocheira	0	0	0	1	0.06808
Anura	Teratohyla_spinosa	0	0	0	1	0.0598568
Anura	Teratohyla_pulverata	0	0	0	1	0.0542128
Anura	Teratohyla_amelie	0	0	0	1	0.0542128
Anura	Ikakogi_tayrona	0	0	0	1	0.0378399
Anura	Hyalinobatrachium_orocostale	0	0	0	1	0.0735298
Anura	Hyalinobatrachium_fragile	0	0	0	1	0.0735298
Anura	Hyalinobatrachium_orientale	0	0	0	1	0.0615253
Anura	Hyalinobatrachium_pallidum	0	0	0	1	0.0801858
Anura	Hyalinobatrachium_ibama	0	0	0	1	0.0801858
Anura	Hyalinobatrachium_duranti	0	0	0	1	0.0733524
Anura	Hyalinobatrachium_carlesvilai	0	0	0	1	0.0625772
Anura	Hyalinobatrachium_kawense	0	0	0	1	0.0625772
Anura	Hyalinobatrachium_fleischmanni	0	0	0	1	0.0769537
Anura	Hyalinobatrachium_tatayoi	0	0	0	1	0.0769537
Anura	Hyalinobatrachium_mondolfii	0	0	0	1	0.066172
Anura	Hyalinobatrachium_munozorum	0	0	0	1	0.066172
Anura	Hyalinobatrachium_iaspidiense	0	0	0	1	0.0580934
Anura	Hyalinobatrachium_tricolor	0	0	0	1	0.0580934
Anura	Hyalinobatrachium_cappellei	0	0	0	1	0.0616783
Anura	Hyalinobatrachium_taylori	0	0	0	1	0.0616783
Anura	Hyalinobatrachium_colymbiphyllum	0	0	0	1	0.065805
Anura	Hyalinobatrachium_chirripoi	0	0	0	1	0.065805
Anura	Hyalinobatrachium_pellucidum	0	0	0	1	0.0624723
Anura	Hyalinobatrachium_bergeri	0	0	0	1	0.0670678
Anura	Hyalinobatrachium_talamancae	0	0	0	1	0.0670678
Anura	Hyalinobatrachium_valerioi	0	0	0	1	0.0641735
Anura	Hyalinobatrachium_aureoguttatum	0	0	0	1	0.0641735
Anura	Celsiella_vozmedianoi	0	0	0	1	0.0513
Anura	Celsiella_revocata	0	0	0	1	0.0513
Anura	Allophryne_ruthveni	0	0	0	1	0.0417438
Anura	Allophryne_resplendens	0	0	0	1	0.0417438
Anura	Allophryne_relicta	0	0	0	1	0.0338909
Anura	Leptodactylus_didymus	0	0	0	1	0.0745276
Anura	Leptodactylus_notoaktites	0	0	0	1	0.0745276
Anura	Leptodactylus_mystaceus	0	0	0	1	0.0672929
Anura	Leptodactylus_spixi	0	0	0	1	0.0633811
Anura	Leptodactylus_elenae	0	0	0	1	0.0567717
Anura	Leptodactylus_gracilis	0	0	0	1	0.0583055
Anura	Leptodactylus_plaumanni	0	0	0	1	0.0583055
Anura	Leptodactylus_bufonius	0	0	0	1	0.0591104
Anura	Leptodactylus_fragilis	0	0	0	1	0.0591104
Anura	Leptodactylus_fuscus	0	0	0	1	0.0548871
Anura	Leptodactylus_longirostris	0	0	0	1	0.0526943
Anura	Leptodactylus_poecilochilus	0	0	0	1	0.0570771
Anura	Leptodactylus_albilabris	0	0	0	1	0.0570771
Anura	Leptodactylus_mystacinus	0	0	0	1	0.0426961
Anura	Leptodactylus_rhodonotus	0	0	0	1	0.0389618
Anura	Leptodactylus_labyrinthicus	0	0	0	1	0.0591979
Anura	Leptodactylus_fallax	0	0	0	1	0.0591979
Anura	Leptodactylus_myersi	0	0	0	1	0.0551129
Anura	Leptodactylus_pentadactylus	0	0	0	1	0.0586312
Anura	Leptodactylus_knudseni	0	0	0	1	0.0586312
Anura	Leptodactylus_stenodema	0	0	0	1	0.0449244
Anura	Leptodactylus_vastus	0	0	0	1	0.0430418
Anura	Leptodactylus_griseigularis	0	0	0	1	0.0598561
Anura	Leptodactylus_discodactylus	0	0	0	1	0.0598561
Anura	Leptodactylus_podicipinus	0	0	0	1	0.0529302
Anura	Leptodactylus_diedrus	0	0	0	1	0.0490699
Anura	Leptodactylus_wagneri	0	0	0	1	0.0579962
Anura	Leptodactylus_validus	0	0	0	1	0.0579962
Anura	Leptodactylus_leptodactyloides	0	0	0	1	0.0427846
Anura	Leptodactylus_melanonotus	0	0	0	1	0.0409253
Anura	Leptodactylus_latrans	0	0	0	1	0.0404113
Anura	Leptodactylus_insularum	0	0	0	1	0.068383
Anura	Leptodactylus_bolivianus	0	0	0	1	0.068383
Anura	Leptodactylus_chaquensis	0	0	0	1	0.0438124
Anura	Leptodactylus_silvanimbus	0	0	0	1	0.040103
Anura	Leptodactylus_riveroi	0	0	0	1	0.040103
Anura	Leptodactylus_rhodomystax	0	0	0	1	0.0373773
Anura	Hydrolaetare_caparu	0	0	0	1	0.0348164
Anura	Leptodactylus_syphax	0	0	0	1	0.0344539
Anura	Adenomera_araucaria	0	0	0	1	0.0557113
Anura	Adenomera_engelsi	0	0	0	1	0.0557113
Anura	Adenomera_thomei	0	0	0	1	0.0508491
Anura	Adenomera_diptyx	0	0	0	1	0.0632889
Anura	Adenomera_hylaedactyla	0	0	0	1	0.0632889
Anura	Adenomera_martinezi	0	0	0	1	0.0553149
Anura	Adenomera_andreae	0	0	0	1	0.0459765
Anura	Adenomera_lutzi	0	0	0	1	0.0488722
Anura	Adenomera_heyeri	0	0	0	1	0.0488722
Anura	Lithodytes_lineatus	0	0	0	1	0.0356053
Anura	Paratelmatobius_poecilogaster	0	0	0	1	0.0610927
Anura	Paratelmatobius_gaigeae	0	0	0	1	0.0610927
Anura	Paratelmatobius_cardosoi	0	0	0	1	0.0565649
Anura	Scythrophrys_sawayae	0	0	0	1	0.0423735
Anura	Crossodactylodes_bokermanni	0	0	0	1	0.0456553
Anura	Crossodactylodes_izecksohni	0	0	0	1	0.0456553
Anura	Paratelmatobius_mantiqueira	0	0	0	1	0.0354258
Anura	Rupirana_cardosoi	0	0	0	1	0.0343225
Anura	Physalaemus_gracilis	0	0	0	1	0.0518929
Anura	Physalaemus_barrioi	0	0	0	1	0.0518929
Anura	Physalaemus_biligonigerus	0	0	0	1	0.0515229
Anura	Physalaemus_riograndensis	0	0	0	1	0.0488325
Anura	Physalaemus_olfersii	0	0	0	1	0.0488159
Anura	Physalaemus_ephippifer	0	0	0	1	0.0633358
Anura	Physalaemus_cuvieri	0	0	0	1	0.0633358
Anura	Physalaemus_centralis	0	0	0	1	0.0512709
Anura	Physalaemus_albonotatus	0	0	0	1	0.0482663
Anura	Physalaemus_henselii	0	0	0	1	0.036993
Anura	Physalaemus_signifer	0	0	0	1	0.0639109
Anura	Physalaemus_crombiei	0	0	0	1	0.0639109
Anura	Physalaemus_atlanticus	0	0	0	1	0.0506209
Anura	Physalaemus_spiniger	0	0	0	1	0.0484417
Anura	Physalaemus_nattereri	0	0	0	1	0.0400012
Anura	Engystomops_randi	0	0	0	1	0.0734549
Anura	Engystomops_montubio	0	0	0	1	0.0734549
Anura	Engystomops_guayaco	0	0	0	1	0.0680935
Anura	Engystomops_coloradorum	0	0	0	1	0.0680935
Anura	Engystomops_puyango	0	0	0	1	0.0588637
Anura	Engystomops_pustulatus	0	0	0	1	0.0588637
Anura	Engystomops_petersi	0	0	0	1	0.0682596
Anura	Engystomops_freibergi	0	0	0	1	0.0682596
Anura	Engystomops_pustulosus	0	0	0	1	0.0474963
Anura	Edalorhina_perezi	0	0	0	1	0.0339679
Anura	Pleurodema_cordobae	0	0	0	1	0.0841862
Anura	Pleurodema_kriegi	0	0	0	1	0.0841862
Anura	Pleurodema_bibroni	0	0	0	1	0.0812468
Anura	Pleurodema_bufoninum	0	0	0	1	0.067794
Anura	Pleurodema_thaul	0	0	0	1	0.067794
Anura	Pleurodema_marmoratum	0	0	0	1	0.0459267
Anura	Pleurodema_nebulosum	0	0	0	1	0.0627422
Anura	Pleurodema_guayapae	0	0	0	1	0.0627422
Anura	Pleurodema_cinereum	0	0	0	1	0.0805476
Anura	Pleurodema_borellii	0	0	0	1	0.0805476
Anura	Pleurodema_tucumanum	0	0	0	1	0.0683149
Anura	Pleurodema_diplolister	0	0	0	1	0.0663845
Anura	Pleurodema_alium	0	0	0	1	0.0663845
Anura	Pleurodema_brachyops	0	0	0	1	0.0526356
Anura	Pseudopaludicola_falcipes	0	0	0	1	0.0339043
Anura	Pseudopaludicola_mystacalis	0	0	0	1	0.0339043
Anura	Dryophytes_euphorbiaceus	0	0	0	1	0.0817981
Anura	Dryophytes_plicatus	0	0	0	1	0.0817981
Anura	Dryophytes_eximius	0	0	0	1	0.0813601
Anura	Dryophytes_walkeri	0	0	0	1	0.0800387
Anura	Dryophytes_wrightorum	0	0	0	1	0.0781524
Anura	Dryophytes_arenicolor	0	0	0	1	0.0657622
Anura	Dryophytes_japonicus	0	0	0	1	0.0590714
Anura	Dryophytes_chrysoscelis	0	0	0	1	0.0826074
Anura	Dryophytes_avivoca	0	0	0	1	0.0826074
Anura	Dryophytes_versicolor	0	0	0	1	0.0781562
Anura	Dryophytes_femoralis	0	0	0	1	0.058112
Anura	Dryophytes_andersonii	0	0	0	1	0.054495
Anura	Dryophytes_cinereus	0	0	0	1	0.0551396
Anura	Dryophytes_gratiosus	0	0	0	1	0.0551396
Anura	Dryophytes_squirellus	0	0	0	1	0.0459129
Anura	Hyla_intermedia	0	0	0	1	0.0663913
Anura	Hyla_molleri	0	0	0	1	0.0663913
Anura	Hyla_sarda	0	0	0	1	0.0626166
Anura	Hyla_arborea	0	0	0	1	0.0578966
Anura	Hyla_savignyi	0	0	0	1	0.0779597
Anura	Hyla_felixarabica	0	0	0	1	0.0779597
Anura	Hyla_orientalis	0	0	0	1	0.0750017
Anura	Hyla_meridionalis	0	0	0	1	0.0476719
Anura	Hyla_tsinlingensis	0	0	0	1	0.0715596
Anura	Hyla_annectans	0	0	0	1	0.0715596
Anura	Hyla_chinensis	0	0	0	1	0.0628458
Anura	Smilisca_puma	0	0	0	1	0.0629518
Anura	Smilisca_phaeota	0	0	0	1	0.0629518
Anura	Smilisca_cyanosticta	0	0	0	1	0.0612658
Anura	Smilisca_fodiens	0	0	0	1	0.0518346
Anura	Smilisca_sordida	0	0	0	1	0.0497228
Anura	Smilisca_sila	0	0	0	1	0.0497228
Anura	Smilisca_baudinii	0	0	0	1	0.0425079
Anura	Triprion_petasatus	0	0	0	1	0.0483429
Anura	Triprion_spinosus	0	0	0	1	0.0483429
Anura	Triprion_spatulatus	0	0	0	1	0.0467868
Anura	Isthmohyla_rivularis	0	0	0	1	0.0521991
Anura	Isthmohyla_tica	0	0	0	1	0.0521991
Anura	Isthmohyla_pseudopuma	0	0	0	1	0.0457112
Anura	Isthmohyla_zeteki	0	0	0	1	0.0457112
Anura	Tlalocohyla_smithii	0	0	0	1	0.0399791
Anura	Tlalocohyla_picta	0	0	0	1	0.0399791
Anura	Tlalocohyla_loquax	0	0	0	1	0.0462333
Anura	Tlalocohyla_godmani	0	0	0	1	0.0462333
Anura	Charadrahyla_taeniopus	0	0	0	1	0.0404618
Anura	Charadrahyla_nephila	0	0	0	1	0.0404618
Anura	Megastomatohyla_mixe	0	0	0	1	0.0362729
Anura	Ptychohyla_leonhardschultzei	0	0	0	1	0.0852447
Anura	Ptychohyla_zophodes	0	0	0	1	0.0852447
Anura	Ptychohyla_euthysanota	0	0	0	1	0.0757235
Anura	Ptychohyla_hypomykter	0	0	0	1	0.064376
Anura	Ptychohyla_dendrophasma	0	0	0	1	0.0563944
Anura	Atlantihyla_spinipollex	0	0	0	1	0.0512073
Anura	Ptychohyla_salvadorensis	0	0	0	1	0.05274
Anura	Duellmanohyla_uranochroa	0	0	0	1	0.05274
Anura	Duellmanohyla_rufioculis	0	0	0	1	0.0466944
Anura	Duellmanohyla_soralia	0	0	0	1	0.0432782
Anura	Bromeliohyla_bromeliacia	0	0	0	1	0.0423672
Anura	Ecnomiohyla_miliaria	0	0	0	1	0.0614314
Anura	Ecnomiohyla_minera	0	0	0	1	0.0614314
Anura	Ecnomiohyla_rabborum	0	0	0	1	0.0374521
Anura	Rheohyla_miotympanum	0	0	0	1	0.036102
Anura	Sarcohyla_pentheter	0	0	0	1	0.0837474
Anura	Sarcohyla_labeculata	0	0	0	1	0.0837474
Anura	Sarcohyla_bistincta	0	0	0	1	0.0731211
Anura	Sarcohyla_ameibothalame	0	0	0	1	0.0711916
Anura	Sarcohyla_arborescandens	0	0	0	1	0.0721726
Anura	Sarcohyla_cyclada	0	0	0	1	0.0721726
Anura	Sarcohyla_siopela	0	0	0	1	0.0619385
Anura	Plectrohyla_matudai	0	0	0	1	0.0742486
Anura	Plectrohyla_guatemalensis	0	0	0	1	0.0742486
Anura	Plectrohyla_glandulosa	0	0	0	1	0.0700204
Anura	Plectrohyla_chrysopleura	0	0	0	1	0.0608732
Anura	Exerodonta_sumichrasti	0	0	0	1	0.0684732
Anura	Exerodonta_melanomma	0	0	0	1	0.0684732
Anura	Exerodonta_perkinsi	0	0	0	1	0.0766398
Anura	Exerodonta_abdivita	0	0	0	1	0.0766398
Anura	Exerodonta_chimalapa	0	0	0	1	0.0826372
Anura	Exerodonta_smaragdina	0	0	0	1	0.0826372
Anura	Exerodonta_xera	0	0	0	1	0.0825167
Anura	Pseudacris_maculata	0	0	0	1	0.0844939
Anura	Pseudacris_clarkii	0	0	0	1	0.0844939
Anura	Pseudacris_triseriata	0	0	0	1	0.0784205
Anura	Pseudacris_feriarum	0	0	0	1	0.0769385
Anura	Pseudacris_nigrita	0	0	0	1	0.0823242
Anura	Pseudacris_kalmi	0	0	0	1	0.0823242
Anura	Pseudacris_fouquettei	0	0	0	1	0.0663183
Anura	Pseudacris_brimleyi	0	0	0	1	0.0761289
Anura	Pseudacris_brachyphona	0	0	0	1	0.0761289
Anura	Pseudacris_streckeri	0	0	0	1	0.0716043
Anura	Pseudacris_illinoensis	0	0	0	1	0.0716043
Anura	Pseudacris_ornata	0	0	0	1	0.0532412
Anura	Pseudacris_ocularis	0	0	0	1	0.0518996
Anura	Pseudacris_crucifer	0	0	0	1	0.0518996
Anura	Pseudacris_regilla	0	0	0	1	0.0476554
Anura	Pseudacris_cadaverina	0	0	0	1	0.0476554
Anura	Acris_crepitans	0	0	0	1	0.0591332
Anura	Acris_blanchardi	0	0	0	1	0.0591332
Anura	Acris_gryllus	0	0	0	1	0.0497075
Anura	Osteocephalus_verruciger	0	0	0	1	0.083004
Anura	Osteocephalus_cannatellai	0	0	0	1	0.083004
Anura	Osteocephalus_buckleyi	0	0	0	1	0.0787643
Anura	Osteocephalus_helenae	0	0	0	1	0.0715961
Anura	Osteocephalus_cabrerai	0	0	0	1	0.0688803
Anura	Osteocephalus_festae	0	0	0	1	0.0650355
Anura	Osteocephalus_carri	0	0	0	1	0.072986
Anura	Osteocephalus_mutabor	0	0	0	1	0.072986
Anura	Osteocephalus_mimeticus	0	0	0	1	0.0584979
Anura	Osteocephalus_deridens	0	0	0	1	0.069554
Anura	Osteocephalus_fuscifacies	0	0	0	1	0.069554
Anura	Osteocephalus_leoniae	0	0	0	1	0.0637748
Anura	Osteocephalus_planiceps	0	0	0	1	0.0625637
Anura	Osteocephalus_castaneicola	0	0	0	1	0.0596748
Anura	Osteocephalus_yasuni	0	0	0	1	0.0692111
Anura	Osteocephalus_leprieurii	0	0	0	1	0.0692111
Anura	Osteocephalus_subtilis	0	0	0	1	0.0658529
Anura	Osteocephalus_heyeri	0	0	0	1	0.0658529
Anura	Osteocephalus_alboguttatus	0	0	0	1	0.0630577
Anura	Osteocephalus_oophagus	0	0	0	1	0.0624634
Anura	Osteocephalus_taurinus	0	0	0	1	0.0624634
Anura	Tepuihyla_rodriguezi	0	0	0	1	0.0723816
Anura	Tepuihyla_edelcae	0	0	0	1	0.0723816
Anura	Tepuihyla_aecii	0	0	0	1	0.0722938
Anura	Tepuihyla_exophthalma	0	0	0	1	0.0522958
Anura	Osteopilus_marianae	0	0	0	1	0.0600146
Anura	Osteopilus_wilderi	0	0	0	1	0.0600146
Anura	Osteopilus_crucialis	0	0	0	1	0.0524466
Anura	Osteopilus_dominicensis	0	0	0	1	0.0499785
Anura	Osteopilus_pulchrilineatus	0	0	0	1	0.0499785
Anura	Osteopilus_septentrionalis	0	0	0	1	0.0451129
Anura	Osteopilus_vastus	0	0	0	1	0.0414537
Anura	Phyllodytes_luteolus	0	0	0	1	0.0369743
Anura	Itapotihyla_langsdorffii	0	0	0	1	0.0363353
Anura	Trachycephalus_imitatrix	0	0	0	1	0.0671216
Anura	Trachycephalus_mesophaeus	0	0	0	1	0.0671216
Anura	Trachycephalus_nigromaculatus	0	0	0	1	0.0596382
Anura	Trachycephalus_hadroceps	0	0	0	1	0.0703813
Anura	Trachycephalus_typhonius	0	0	0	1	0.0703813
Anura	Trachycephalus_resinifictrix	0	0	0	1	0.0646606
Anura	Trachycephalus_coriaceus	0	0	0	1	0.0491101
Anura	Trachycephalus_jordani	0	0	0	1	0.0453349
Anura	Corythomantis_greeningi	0	0	0	1	0.0365234
Anura	Argenteohyla_siemersi	0	0	0	1	0.043497
Anura	Nyctimantis_rugiceps	0	0	0	1	0.043497
Anura	Aparasphenodon_brunoi	0	0	0	1	0.0423289
Anura	Phytotriades_auratus	0	0	0	1	0.0340276
Anura	Dendropsophus_rubicundulus	0	0	0	1	0.0661986
Anura	Dendropsophus_sanborni	0	0	0	1	0.0661986
Anura	Dendropsophus_tritaeniatus	0	0	0	1	0.0600047
Anura	Dendropsophus_minusculus	0	0	0	1	0.0551956
Anura	Dendropsophus_juliani	0	0	0	1	0.0530801
Anura	Dendropsophus_berthalutzae	0	0	0	1	0.0519886
Anura	Dendropsophus_bipunctatus	0	0	0	1	0.0519886
Anura	Dendropsophus_nanus	0	0	0	1	0.0669485
Anura	Dendropsophus_walfordi	0	0	0	1	0.0669485
Anura	Dendropsophus_riveroi	0	0	0	1	0.0609193
Anura	Dendropsophus_reichlei	0	0	0	1	0.059189
Anura	Dendropsophus_gaucheri	0	0	0	1	0.0410982
Anura	Dendropsophus_branneri	0	0	0	1	0.0397603
Anura	Dendropsophus_microcephalus	0	0	0	1	0.0585415
Anura	Dendropsophus_phlebodes	0	0	0	1	0.0585415
Anura	Dendropsophus_rhodopeplus	0	0	0	1	0.0541721
Anura	Dendropsophus_sartori	0	0	0	1	0.0675545
Anura	Dendropsophus_robertmertensi	0	0	0	1	0.0675545
Anura	Dendropsophus_leali	0	0	0	1	0.0423649
Anura	Dendropsophus_anceps	0	0	0	1	0.0390181
Anura	Dendropsophus_schubarti	0	0	0	1	0.0390181
Anura	Dendropsophus_minutus	0	0	0	1	0.0356134
Anura	Dendropsophus_manonegra	0	0	0	1	0.0635009
Anura	Dendropsophus_bifurcus	0	0	0	1	0.0635009
Anura	Dendropsophus_sarayacuensis	0	0	0	1	0.0444947
Anura	Dendropsophus_ebraccatus	0	0	0	1	0.0427437
Anura	Dendropsophus_triangulum	0	0	0	1	0.0442518
Anura	Dendropsophus_leucophyllatus	0	0	0	1	0.0442518
Anura	Dendropsophus_elegans	0	0	0	1	0.0393897
Anura	Dendropsophus_salli	0	0	0	1	0.0393897
Anura	Dendropsophus_timbeba	0	0	0	1	0.0369665
Anura	Dendropsophus_miyatai	0	0	0	1	0.0358865
Anura	Dendropsophus_parviceps	0	0	0	1	0.0576915
Anura	Dendropsophus_koechlini	0	0	0	1	0.0576915
Anura	Dendropsophus_frosti	0	0	0	1	0.0626885
Anura	Dendropsophus_brevifrons	0	0	0	1	0.0626885
Anura	Dendropsophus_giesleri	0	0	0	1	0.0379718
Anura	Dendropsophus_meridensis	0	0	0	1	0.0807249
Anura	Dendropsophus_luddeckei	0	0	0	1	0.0807249
Anura	Dendropsophus_molitor	0	0	0	1	0.0750098
Anura	Dendropsophus_carnifex	0	0	0	1	0.0526968
Anura	Dendropsophus_marmoratus	0	0	0	1	0.0512946
Anura	Dendropsophus_melanargyreus	0	0	0	1	0.0512946
Anura	Dendropsophus_seniculus	0	0	0	1	0.0404307
Anura	Dendropsophus_aperomeus	0	0	0	1	0.0347534
Anura	Xenohyla_truncata	0	0	0	1	0.0340214
Anura	Pseudis_fusca	0	0	0	1	0.0575498
Anura	Pseudis_tocantins	0	0	0	1	0.0575498
Anura	Pseudis_paradoxa	0	0	0	1	0.0569473
Anura	Pseudis_bolbodactyla	0	0	0	1	0.0569473
Anura	Pseudis_cardosoi	0	0	0	1	0.0668071
Anura	Pseudis_minuta	0	0	0	1	0.0668071
Anura	Lysapsus_limellum	0	0	0	1	0.0746006
Anura	Lysapsus_bolivianus	0	0	0	1	0.0746006
Anura	Lysapsus_caraya	0	0	0	1	0.0658988
Anura	Lysapsus_laevis	0	0	0	1	0.0486136
Anura	Scarthyla_goinorum	0	0	0	1	0.0337152
Anura	Scinax_chiquitanus	0	0	0	1	0.0719725
Anura	Scinax_funereus	0	0	0	1	0.0719725
Anura	Scinax_oreites	0	0	0	1	0.0581745
Anura	Scinax_ictericus	0	0	0	1	0.0515788
Anura	Scinax_similis	0	0	0	1	0.0472397
Anura	Scinax_duartei	0	0	0	1	0.0472397
Anura	Scinax_hayii	0	0	0	1	0.0460659
Anura	Scinax_ruber	0	0	0	1	0.0725126
Anura	Scinax_x-signatus	0	0	0	1	0.0725126
Anura	Scinax_nasicus	0	0	0	1	0.0511357
Anura	Scinax_fuscovarius	0	0	0	1	0.0419947
Anura	Scinax_fuscomarginatus	0	0	0	1	0.0417084
Anura	Scinax_boesemani	0	0	0	1	0.0417084
Anura	Scinax_staufferi	0	0	0	1	0.0404329
Anura	Scinax_cruentomma	0	0	0	1	0.0404329
Anura	Scinax_elaeochroa	0	0	0	1	0.0396868
Anura	Scinax_squalirostris	0	0	0	1	0.0368475
Anura	Scinax_crospedospilus	0	0	0	1	0.0368475
Anura	Scinax_garbei	0	0	0	1	0.0774764
Anura	Scinax_proboscideus	0	0	0	1	0.0774764
Anura	Scinax_jolyi	0	0	0	1	0.0760144
Anura	Scinax_rostratus	0	0	0	1	0.0553515
Anura	Scinax_sugillatus	0	0	0	1	0.0613084
Anura	Scinax_boulengeri	0	0	0	1	0.0613084
Anura	Scinax_nebulosus	0	0	0	1	0.0400196
Anura	Scinax_quinquefasciatus	0	0	0	1	0.0400196
Anura	Scinax_acuminatus	0	0	0	1	0.0366609
Anura	Julianus_uruguayus	0	0	0	1	0.0338383
Anura	Ololygon_obtriangulata	0	0	0	1	0.0371183
Anura	Ololygon_berthae	0	0	0	1	0.0371183
Anura	Ololygon_catharinae	0	0	0	1	0.0360024
Anura	Ololygon_peixotoi	0	0	0	1	0.0707095
Anura	Ololygon_faivovichi	0	0	0	1	0.0707095
Anura	Ololygon_perpusilla	0	0	0	1	0.0678256
Anura	Sphaenorhynchus_dorisae	0	0	0	1	0.038151
Anura	Sphaenorhynchus_lacteus	0	0	0	1	0.038151
Anura	Sphaenorhynchus_platycephalus	0	0	0	1	0.037567
Anura	Boana_pulchella	0	0	0	1	0.0772495
Anura	Boana_cordobae	0	0	0	1	0.0772495
Anura	Boana_prasina	0	0	0	1	0.072946
Anura	Boana_caingua	0	0	0	1	0.0685822
Anura	Boana_marginata	0	0	0	1	0.0751454
Anura	Boana_bischoffi	0	0	0	1	0.0751454
Anura	Boana_guentheri	0	0	0	1	0.0693372
Anura	Boana_marianitae	0	0	0	1	0.0825108
Anura	Boana_balzani	0	0	0	1	0.0825108
Anura	Boana_callipleura	0	0	0	1	0.075017
Anura	Boana_riojana	0	0	0	1	0.0703827
Anura	Boana_curupi	0	0	0	1	0.0639308
Anura	Boana_latistriata	0	0	0	1	0.0823771
Anura	Boana_polytaenia	0	0	0	1	0.0823771
Anura	Boana_leptolineata	0	0	0	1	0.0653256
Anura	Boana_semiguttata	0	0	0	1	0.0751502
Anura	Boana_caipora	0	0	0	1	0.0751502
Anura	Boana_joaquini	0	0	0	1	0.0652202
Anura	Boana_aguilari	0	0	0	1	0.0772316
Anura	Boana_palaestes	0	0	0	1	0.0772316
Anura	Boana_gladiator	0	0	0	1	0.0683222
Anura	Boana_melanopleura	0	0	0	1	0.0596831
Anura	Boana_ericae	0	0	0	1	0.0465862
Anura	Boana_pardalis	0	0	0	1	0.0575814
Anura	Boana_lundii	0	0	0	1	0.0575814
Anura	Boana_faber	0	0	0	1	0.0489539
Anura	Boana_crepitans	0	0	0	1	0.0550014
Anura	Boana_rosenbergi	0	0	0	1	0.0550014
Anura	Boana_albomarginata	0	0	0	1	0.0418388
Anura	Boana_pellucens	0	0	0	1	0.0509751
Anura	Boana_rufitela	0	0	0	1	0.0509751
Anura	Boana_fasciata	0	0	0	1	0.0651084
Anura	Boana_maculateralis	0	0	0	1	0.0651084
Anura	Boana_tetete	0	0	0	1	0.0738508
Anura	Boana_alfaroi	0	0	0	1	0.0738508
Anura	Boana_dentei	0	0	0	1	0.0540656
Anura	Boana_almendarizae	0	0	0	1	0.0640755
Anura	Boana_calcarata	0	0	0	1	0.0640755
Anura	Boana_albopunctata	0	0	0	1	0.0727462
Anura	Boana_multifasciata	0	0	0	1	0.0727462
Anura	Boana_lanciformis	0	0	0	1	0.0622683
Anura	Boana_raniceps	0	0	0	1	0.0444848
Anura	Boana_heilprini	0	0	0	1	0.0372382
Anura	Boana_picturata	0	0	0	1	0.0360563
Anura	Boana_lemai	0	0	0	1	0.0496877
Anura	Boana_benitezi	0	0	0	1	0.0496877
Anura	Boana_ornatissima	0	0	0	1	0.0375796
Anura	Boana_microderma	0	0	0	1	0.0452169
Anura	Boana_nympha	0	0	0	1	0.0452169
Anura	Boana_roraima	0	0	0	1	0.0389184
Anura	Boana_geographica	0	0	0	1	0.0545875
Anura	Boana_semilineata	0	0	0	1	0.0545875
Anura	Boana_boans	0	0	0	1	0.041215
Anura	Boana_punctata	0	0	0	1	0.0385298
Anura	Boana_cinerascens	0	0	0	1	0.0385298
Anura	Boana_sibleszi	0	0	0	1	0.0351608
Anura	Aplastodiscus_leucopygius	0	0	0	1	0.0719218
Anura	Aplastodiscus_cavicola	0	0	0	1	0.0719218
Anura	Aplastodiscus_albosignatus	0	0	0	1	0.0640195
Anura	Aplastodiscus_cochranae	0	0	0	1	0.0676551
Anura	Aplastodiscus_perviridis	0	0	0	1	0.0676551
Anura	Aplastodiscus_weygoldti	0	0	0	1	0.0655302
Anura	Aplastodiscus_arildae	0	0	0	1	0.0655302
Anura	Aplastodiscus_eugenioi	0	0	0	1	0.0517494
Anura	Aplastodiscus_albofrenatus	0	0	0	1	0.0473125
Anura	Bokermannohyla_circumdata	0	0	0	1	0.0728468
Anura	Bokermannohyla_hylax	0	0	0	1	0.0728468
Anura	Bokermannohyla_astartea	0	0	0	1	0.063391
Anura	Bokermannohyla_martinsi	0	0	0	1	0.0483853
Anura	Bokermannohyla_itapoty	0	0	0	1	0.0373368
Anura	Bokermannohyla_oxente	0	0	0	1	0.0373368
Anura	Hyloscirtus_pacha	0	0	0	1	0.0877697
Anura	Hyloscirtus_staufferorum	0	0	0	1	0.0877697
Anura	Hyloscirtus_criptico	0	0	0	1	0.0824728
Anura	Hyloscirtus_psarolaimus	0	0	0	1	0.07907
Anura	Hyloscirtus_tigrinus	0	0	0	1	0.0783384
Anura	Hyloscirtus_ptychodactylus	0	0	0	1	0.0811993
Anura	Hyloscirtus_princecharlesi	0	0	0	1	0.0811993
Anura	Hyloscirtus_larinopygion	0	0	0	1	0.0766952
Anura	Hyloscirtus_pantostictus	0	0	0	1	0.0710377
Anura	Hyloscirtus_lindae	0	0	0	1	0.0636692
Anura	Hyloscirtus_tapichalaca	0	0	0	1	0.0409013
Anura	Hyloscirtus_armatus	0	0	0	1	0.0474905
Anura	Hyloscirtus_charazani	0	0	0	1	0.0474905
Anura	Hyloscirtus_simmonsi	0	0	0	1	0.0483158
Anura	Hyloscirtus_alytolylax	0	0	0	1	0.0483158
Anura	Hyloscirtus_colymba	0	0	0	1	0.0368254
Anura	Hyloscirtus_phyllognathus	0	0	0	1	0.0357451
Anura	Hyloscirtus_lascinius	0	0	0	1	0.0368407
Anura	Hyloscirtus_palmeri	0	0	0	1	0.0368407
Anura	Myersiohyla_inparquesi	0	0	0	1	0.0333689
Anura	Nesorohyla_kanaima	0	0	0	1	0.0333074
Anura	Ranoidea_maini	0	0	0	1	0.0870858
Anura	Ranoidea_maculosa	0	0	0	1	0.0870858
Anura	Ranoidea_longipes	0	0	0	1	0.082122
Anura	Ranoidea_vagitus	0	0	0	1	0.0857507
Anura	Ranoidea_cultripes	0	0	0	1	0.0857507
Anura	Ranoidea_manya	0	0	0	1	0.0775777
Anura	Ranoidea_cryptotis	0	0	0	1	0.0725047
Anura	Ranoidea_brevipes	0	0	0	1	0.0710549
Anura	Ranoidea_verrucosa	0	0	0	1	0.0626184
Anura	Ranoidea_novaehollandiae	0	0	0	1	0.0815973
Anura	Ranoidea_australis	0	0	0	1	0.0815973
Anura	Ranoidea_alboguttata	0	0	0	1	0.0631119
Anura	Ranoidea_platycephala	0	0	0	1	0.0562258
Anura	Ranoidea_dahlii	0	0	0	1	0.0480109
Anura	Ranoidea_phyllochroa	0	0	0	1	0.0769535
Anura	Ranoidea_nudidigita	0	0	0	1	0.0769535
Anura	Ranoidea_barringtonensis	0	0	0	1	0.0758678
Anura	Ranoidea_pearsoniana	0	0	0	1	0.0758678
Anura	Ranoidea_subglandulosa	0	0	0	1	0.0749973
Anura	Ranoidea_daviesae	0	0	0	1	0.0749973
Anura	Ranoidea_spenceri	0	0	0	1	0.0626622
Anura	Ranoidea_citropa	0	0	0	1	0.0626622
Anura	Litoria_thesaurensis	0	0	0	1	0.0713696
Anura	Ranoidea_impura	0	0	0	1	0.0713696
Anura	Ranoidea_moorei	0	0	0	1	0.0845642
Anura	Ranoidea_cyclorhynchus	0	0	0	1	0.0845642
Anura	Ranoidea_aurea	0	0	0	1	0.0783101
Anura	Ranoidea_raniformis	0	0	0	1	0.0749781
Anura	Ranoidea_nyakalensis	0	0	0	1	0.0651306
Anura	Ranoidea_rheocola	0	0	0	1	0.0651306
Anura	Ranoidea_nannotis	0	0	0	1	0.0532905
Anura	Ranoidea_dayi	0	0	0	1	0.0414304
Anura	Ranoidea_exopthalmia	0	0	0	1	0.0406829
Anura	Ranoidea_serrata	0	0	0	1	0.0626303
Anura	Ranoidea_genimaculata	0	0	0	1	0.0626303
Anura	Ranoidea_eucnemis	0	0	0	1	0.0481671
Anura	Ranoidea_wilcoxii	0	0	0	1	0.0869179
Anura	Ranoidea_jungguy	0	0	0	1	0.0869179
Anura	Ranoidea_booroolongensis	0	0	0	1	0.0864964
Anura	Ranoidea_lesueurii	0	0	0	1	0.0812751
Anura	Ranoidea_andiirrmalin	0	0	0	1	0.0399745
Anura	Ranoidea_gilleni	0	0	0	1	0.0784658
Anura	Ranoidea_caerulea	0	0	0	1	0.0784658
Anura	Ranoidea_splendida	0	0	0	1	0.0698119
Anura	Ranoidea_cavernicola	0	0	0	1	0.0641582
Anura	Ranoidea_xanthomera	0	0	0	1	0.077205
Anura	Ranoidea_chloris	0	0	0	1	0.077205
Anura	Ranoidea_gracilenta	0	0	0	1	0.0728782
Anura	Ranoidea_kumae	0	0	0	1	0.0545477
Anura	Nyctimystes_foricula	0	0	0	1	0.0710179
Anura	Nyctimystes_semipalmatus	0	0	0	1	0.0710179
Anura	Nyctimystes_zweifeli	0	0	0	1	0.0680448
Anura	Nyctimystes_humeralis	0	0	0	1	0.0680448
Anura	Nyctimystes_papua	0	0	0	1	0.0672456
Anura	Nyctimystes_pulcher	0	0	0	1	0.0672456
Anura	Nyctimystes_cheesmani	0	0	0	1	0.0593929
Anura	Nyctimystes_narinosus	0	0	0	1	0.0607788
Anura	Nyctimystes_kubori	0	0	0	1	0.0607788
Anura	Nyctimystes_brevipalmatus	0	0	0	1	0.0406193
Anura	Nyctimystes_infrafrenatus	0	0	0	1	0.0435687
Anura	Nyctimystes_dux	0	0	0	1	0.0435687
Anura	Litoria_amboinensis	0	0	0	1	0.0870578
Anura	Litoria_darlingtoni	0	0	0	1	0.0870578
Anura	Litoria_peronii	0	0	0	1	0.0851178
Anura	Litoria_tyleri	0	0	0	1	0.0703348
Anura	Litoria_rothii	0	0	0	1	0.0532628
Anura	Litoria_rubella	0	0	0	1	0.0668988
Anura	Litoria_electrica	0	0	0	1	0.0668988
Anura	Litoria_dentata	0	0	0	1	0.0643786
Anura	Litoria_congenita	0	0	0	1	0.0624248
Anura	Litoria_paraewingi	0	0	0	1	0.0889129
Anura	Litoria_verreauxii	0	0	0	1	0.0889129
Anura	Litoria_revelata	0	0	0	1	0.0828542
Anura	Litoria_littlejohni	0	0	0	1	0.0812401
Anura	Litoria_ewingii	0	0	0	1	0.0707461
Anura	Litoria_jervisiensis	0	0	0	1	0.0706916
Anura	Litoria_burrowsi	0	0	0	1	0.0450464
Anura	Litoria_adelaidensis	0	0	0	1	0.0416553
Anura	Litoria_freycineti	0	0	0	1	0.088299
Anura	Litoria_latopalmata	0	0	0	1	0.088299
Anura	Litoria_tornieri	0	0	0	1	0.0765243
Anura	Litoria_pallida	0	0	0	1	0.0781075
Anura	Litoria_inermis	0	0	0	1	0.0781075
Anura	Litoria_nasuta	0	0	0	1	0.056167
Anura	Litoria_watjulumensis	0	0	0	1	0.0570951
Anura	Litoria_coplandi	0	0	0	1	0.0570951
Anura	Litoria_nigrofrenata	0	0	0	1	0.056605
Anura	Litoria_personata	0	0	0	1	0.0442666
Anura	Litoria_longirostris	0	0	0	1	0.0499123
Anura	Litoria_meiriana	0	0	0	1	0.0499123
Anura	Litoria_microbelos	0	0	0	1	0.0509466
Anura	Litoria_dorsalis	0	0	0	1	0.0509466
Anura	Litoria_modica	0	0	0	1	0.0567274
Anura	Litoria_angiana	0	0	0	1	0.0567274
Anura	Litoria_micromembrana	0	0	0	1	0.0550046
Anura	Litoria_arfakiana	0	0	0	1	0.0631978
Anura	Litoria_wollastoni	0	0	0	1	0.0631978
Anura	Litoria_leucova	0	0	0	1	0.0501157
Anura	Litoria_majikthise	0	0	0	1	0.0637457
Anura	Litoria_iris	0	0	0	1	0.0637457
Anura	Litoria_pronimia	0	0	0	1	0.0548046
Anura	Litoria_spartacus	0	0	0	1	0.052629
Anura	Litoria_multiplica	0	0	0	1	0.0442717
Anura	Litoria_havina	0	0	0	1	0.0442717
Anura	Litoria_nigropunctata	0	0	0	1	0.0436328
Anura	Litoria_prora	0	0	0	1	0.0436328
Anura	Litoria_bicolor	0	0	0	1	0.0412694
Anura	Litoria_fallax	0	0	0	1	0.0490582
Anura	Litoria_olongburensis	0	0	0	1	0.0490582
Anura	Pithecopus_oreades	0	0	0	1	0.0867142
Anura	Pithecopus_centralis	0	0	0	1	0.0867142
Anura	Pithecopus_ayeaye	0	0	0	1	0.0849161
Anura	Pithecopus_megacephalus	0	0	0	1	0.0718988
Anura	Pithecopus_rohdei	0	0	0	1	0.0687432
Anura	Pithecopus_azureus	0	0	0	1	0.071198
Anura	Pithecopus_hypochondrialis	0	0	0	1	0.071198
Anura	Pithecopus_nordestinus	0	0	0	1	0.067502
Anura	Pithecopus_palliatus	0	0	0	1	0.0603507
Anura	Callimedusa_duellmani	0	0	0	1	0.0741513
Anura	Callimedusa_baltea	0	0	0	1	0.0741513
Anura	Callimedusa_ecuatoriana	0	0	0	1	0.0678217
Anura	Callimedusa_perinesos	0	0	0	1	0.0678217
Anura	Callimedusa_atelopoides	0	0	0	1	0.0531241
Anura	Callimedusa_tomopterna	0	0	0	1	0.0514241
Anura	Phyllomedusa_tetraploidea	0	0	0	1	0.0857676
Anura	Phyllomedusa_distincta	0	0	0	1	0.0857676
Anura	Phyllomedusa_iheringii	0	0	0	1	0.0841155
Anura	Phyllomedusa_burmeisteri	0	0	0	1	0.0798365
Anura	Phyllomedusa_bahiana	0	0	0	1	0.0758741
Anura	Phyllomedusa_sauvagii	0	0	0	1	0.0673481
Anura	Phyllomedusa_boliviana	0	0	0	1	0.0517558
Anura	Phyllomedusa_neildi	0	0	0	1	0.0891625
Anura	Phyllomedusa_trinitatis	0	0	0	1	0.0891625
Anura	Phyllomedusa_tarsius	0	0	0	1	0.0835843
Anura	Phyllomedusa_camba	0	0	0	1	0.0691438
Anura	Phyllomedusa_bicolor	0	0	0	1	0.0552552
Anura	Phyllomedusa_vaillantii	0	0	0	1	0.0552552
Anura	Phasmahyla_cruzi	0	0	0	1	0.0785419
Anura	Phasmahyla_guttata	0	0	0	1	0.0785419
Anura	Phasmahyla_jandaia	0	0	0	1	0.0679513
Anura	Phasmahyla_exilis	0	0	0	1	0.0685802
Anura	Phasmahyla_cochranae	0	0	0	1	0.0685802
Anura	Agalychnis_terranova	0	0	0	1	0.0727753
Anura	Agalychnis_callidryas	0	0	0	1	0.0727753
Anura	Agalychnis_moreletii	0	0	0	1	0.0747405
Anura	Agalychnis_annae	0	0	0	1	0.0747405
Anura	Agalychnis_saltator	0	0	0	1	0.0622935
Anura	Agalychnis_spurrelli	0	0	0	1	0.0610133
Anura	Agalychnis_dacnicolor	0	0	0	1	0.0502425
Anura	Agalychnis_lemur	0	0	0	1	0.0390683
Anura	Agalychnis_hulli	0	0	0	1	0.0381
Anura	Hylomantis_aspera	0	0	0	1	0.0443137
Anura	Hylomantis_granulosa	0	0	0	1	0.0443137
Anura	Phrynomedusa_marginata	0	0	0	1	0.0350248
Anura	Cruziohyla_calcarifer	0	0	0	1	0.0350248
Anura	Alsodes_barrioi	0	0	0	1	0.0895548
Anura	Alsodes_norae	0	0	0	1	0.0895548
Anura	Alsodes_kaweshkari	0	0	0	1	0.0884144
Anura	Alsodes_igneus	0	0	0	1	0.0856331
Anura	Alsodes_gargola	0	0	0	1	0.0868286
Anura	Alsodes_neuquensis	0	0	0	1	0.0868286
Anura	Alsodes_pehuenche	0	0	0	1	0.0820138
Anura	Alsodes_hugoi	0	0	0	1	0.0763633
Anura	Alsodes_tumultuosus	0	0	0	1	0.0763633
Anura	Alsodes_coppingeri	0	0	0	1	0.091124
Anura	Alsodes_australis	0	0	0	1	0.091124
Anura	Alsodes_verrucosus	0	0	0	1	0.0872096
Anura	Alsodes_monticola	0	0	0	1	0.0814983
Anura	Alsodes_valdiviensis	0	0	0	1	0.0774236
Anura	Alsodes_vanzolinii	0	0	0	1	0.0610082
Anura	Alsodes_nodosus	0	0	0	1	0.0610082
Anura	Eupsophus_septentrionalis	0	0	0	1	0.0880109
Anura	Eupsophus_roseus	0	0	0	1	0.0880109
Anura	Eupsophus_nahuelbutensis	0	0	0	1	0.0852181
Anura	Eupsophus_contulmoensis	0	0	0	1	0.0852181
Anura	Eupsophus_migueli	0	0	0	1	0.0867725
Anura	Eupsophus_altor	0	0	0	1	0.0867725
Anura	Eupsophus_insularis	0	0	0	1	0.0799619
Anura	Eupsophus_calcaratus	0	0	0	1	0.065935
Anura	Eupsophus_vertebralis	0	0	0	1	0.0680801
Anura	Eupsophus_emiliopugini	0	0	0	1	0.0680801
Anura	Limnomedusa_macroglossa	0	0	0	1	0.0335506
Anura	Hylodes_sazimai	0	0	0	1	0.0391531
Anura	Hylodes_ornatus	0	0	0	1	0.0391531
Anura	Hylodes_phyllodes	0	0	0	1	0.0349512
Anura	Hylodes_dactylocinus	0	0	0	1	0.0441518
Anura	Hylodes_perplicatus	0	0	0	1	0.0441518
Anura	Hylodes_meridionalis	0	0	0	1	0.0351648
Anura	Hylodes_nasus	0	0	0	1	0.0343423
Anura	Megaelosia_goeldii	0	0	0	1	0.0343423
Anura	Crossodactylus_schmidti	0	0	0	1	0.0359286
Anura	Crossodactylus_caramaschii	0	0	0	1	0.0359286
Anura	Batrachyla_antartandica	0	0	0	1	0.04655
Anura	Batrachyla_taeniata	0	0	0	1	0.04655
Anura	Batrachyla_leptopus	0	0	0	1	0.0424407
Anura	Hylorina_sylvatica	0	0	0	1	0.0391401
Anura	Atelognathus_nitoi	0	0	0	1	0.0543784
Anura	Atelognathus_patagonicus	0	0	0	1	0.0543784
Anura	Zachaenus_parvulus	0	0	0	1	0.0380613
Anura	Cycloramphus_organensis	0	0	0	1	0.0380613
Anura	Cycloramphus_boraceiensis	0	0	0	1	0.0367795
Anura	Cycloramphus_acangatan	0	0	0	1	0.0349513
Anura	Cycloramphus_eleutherodactylus	0	0	0	1	0.0349513
Anura	Cycloramphus_bandeirensis	0	0	0	1	0.0337438
Anura	Cycloramphus_fuliginosus	0	0	0	1	0.0337438
Anura	Thoropa_miliaris	0	0	0	1	0.053413
Anura	Thoropa_taophora	0	0	0	1	0.053413
Anura	Telmatobius_huayra	0	0	0	1	0.070883
Anura	Telmatobius_hintoni	0	0	0	1	0.070883
Anura	Telmatobius_gigas	0	0	0	1	0.0493815
Anura	Telmatobius_culeus	0	0	0	1	0.0493815
Anura	Telmatobius_pefauri	0	0	0	1	0.0442471
Anura	Telmatobius_marmoratus	0	0	0	1	0.0359914
Anura	Telmatobius_dankoi	0	0	0	1	0.0530002
Anura	Telmatobius_vilamensis	0	0	0	1	0.0530002
Anura	Telmatobius_yuracare	0	0	0	1	0.0453754
Anura	Telmatobius_bolivianus	0	0	0	1	0.0453754
Anura	Telmatobius_sibiricus	0	0	0	1	0.0452622
Anura	Telmatobius_simonsi	0	0	0	1	0.0369554
Anura	Telmatobius_chusmisensis	0	0	0	1	0.0344593
Anura	Telmatobius_verrucosus	0	0	0	1	0.0529242
Anura	Telmatobius_sanborni	0	0	0	1	0.0529242
Anura	Telmatobius_espadai	0	0	0	1	0.0480587
Anura	Telmatobius_truebae	0	0	0	1	0.0405799
Anura	Telmatobius_niger	0	0	0	1	0.0451783
Anura	Telmatobius_vellardi	0	0	0	1	0.0451783
Anura	Rhinoderma_darwinii	0	0	0	1	0.0333597
Anura	Insuetophrynus_acarpicus	0	0	0	1	0.0333597
Anura	Ceratophrys_ornata	0	0	0	1	0.0567781
Anura	Ceratophrys_cranwelli	0	0	0	1	0.0567781
Anura	Ceratophrys_cornuta	0	0	0	1	0.036119
Anura	Lepidobatrachus_laevis	0	0	0	1	0.0398478
Anura	Chacophrys_pierottii	0	0	0	1	0.0398478
Anura	Pristimantis_frater	0	1	0	0	0.0611018
Anura	Pristimantis_gryllus	0	1	0	0	0.0611018
Anura	Pristimantis_elegans	0	1	0	0	0.0781916
Anura	Pristimantis_bogotensis	0	1	0	0	0.0781916
Anura	Pristimantis_taeniatus	0	1	0	0	0.0627729
Anura	Pristimantis_yukpa	0	1	0	0	0.0627729
Anura	Pristimantis_miyatai	0	1	0	0	0.048983
Anura	Pristimantis_librarius	0	1	0	0	0.0659665
Anura	Pristimantis_ockendeni	0	1	0	0	0.0659665
Anura	Pristimantis_martiae	0	1	0	0	0.0571292
Anura	Pristimantis_zophus	0	1	0	0	0.0656996
Anura	Pristimantis_ptochus	0	1	0	0	0.0656996
Anura	Pristimantis_juanchoi	0	1	0	0	0.0628885
Anura	Pristimantis_palmeri	0	1	0	0	0.0628885
Anura	Pristimantis_unistrigatus	0	1	0	0	0.0464754
Anura	Pristimantis_ardalonychus	0	1	0	0	0.0464754
Anura	Pristimantis_ceuthospilus	0	1	0	0	0.0459852
Anura	Pristimantis_cajamarcensis	0	1	0	0	0.0459852
Anura	Pristimantis_luteolateralis	0	1	0	0	0.068995
Anura	Pristimantis_walkeri	0	1	0	0	0.068995
Anura	Pristimantis_parvillus	0	1	0	0	0.0547113
Anura	Pristimantis_chalceus	0	1	0	0	0.0472453
Anura	Pristimantis_pardalis	0	1	0	0	0.0716527
Anura	Pristimantis_altae	0	1	0	0	0.0716527
Anura	Pristimantis_pirrensis	0	1	0	0	0.0581465
Anura	Pristimantis_altamnis	0	1	0	0	0.0633563
Anura	Pristimantis_kichwarum	0	1	0	0	0.0633563
Anura	Pristimantis_luscombei	0	1	0	0	0.0511875
Anura	Pristimantis_yuruaniensis	0	1	0	0	0.0815365
Anura	Pristimantis_aureoventris	0	1	0	0	0.0815365
Anura	Pristimantis_jester	0	1	0	0	0.0691783
Anura	Pristimantis_saltissimus	0	1	0	0	0.0667861
Anura	Pristimantis_inguinalis	0	1	0	0	0.0663013
Anura	Pristimantis_marmoratus	0	1	0	0	0.057547
Anura	Pristimantis_pulvinatus	0	1	0	0	0.057547
Anura	Pristimantis_imitatrix	0	1	0	0	0.0618584
Anura	Pristimantis_lirellus	0	1	0	0	0.0618584
Anura	Pristimantis_croceoinguinis	0	1	0	0	0.0597962
Anura	Pristimantis_llojsintuta	0	1	0	0	0.0521909
Anura	Pristimantis_carvalhoi	0	1	0	0	0.0470845
Anura	Pristimantis_altamazonicus	0	1	0	0	0.0593166
Anura	Pristimantis_platydactylus	0	1	0	0	0.0593166
Anura	Pristimantis_ventrimarmoratus	0	1	0	0	0.0537143
Anura	Pristimantis_diadematus	0	1	0	0	0.0484309
Anura	Pristimantis_bambu	0	1	0	0	0.0599491
Anura	Pristimantis_simonbolivari	0	1	0	0	0.0599491
Anura	Pristimantis_orestes	0	1	0	0	0.0508885
Anura	Pristimantis_riveti	0	1	0	0	0.0597961
Anura	Pristimantis_versicolor	0	1	0	0	0.0597961
Anura	Pristimantis_phoxocephalus	0	1	0	0	0.055149
Anura	Pristimantis_spinosus	0	1	0	0	0.0508315
Anura	Pristimantis_cryophilius	0	1	0	0	0.0469598
Anura	Pristimantis_quaquaversus	0	1	0	0	0.0518218
Anura	Pristimantis_rhabdocnemus	0	1	0	0	0.0518218
Anura	Pristimantis_wiensi	0	1	0	0	0.046702
Anura	Pristimantis_melanogaster	0	1	0	0	0.0449058
Anura	Pristimantis_petrobardus	0	1	0	0	0.0410295
Anura	Pristimantis_simonsii	0	1	0	0	0.0420614
Anura	Pristimantis_rhodoplichus	0	1	0	0	0.0420614
Anura	Pristimantis_subsigillatus	0	1	0	0	0.0636881
Anura	Pristimantis_nyctophylax	0	1	0	0	0.0636881
Anura	Pristimantis_crucifer	0	1	0	0	0.0447069
Anura	Pristimantis_moro	0	1	0	0	0.0571945
Anura	Pristimantis_mindo	0	1	0	0	0.0571945
Anura	Pristimantis_galdi	0	1	0	0	0.0448319
Anura	Pristimantis_jorgevelosai	0	1	0	0	0.0478935
Anura	Pristimantis_acuminatus	0	1	0	0	0.0478935
Anura	Pristimantis_zeuctotylus	0	1	0	0	0.0461336
Anura	Pristimantis_schultei	0	1	0	0	0.0485104
Anura	Pristimantis_bromeliaceus	0	1	0	0	0.0485104
Anura	Pristimantis_calcarulatus	0	1	0	0	0.0582885
Anura	Pristimantis_dissimulatus	0	1	0	0	0.0582885
Anura	Pristimantis_appendiculatus	0	1	0	0	0.0524153
Anura	Pristimantis_pycnodermis	0	1	0	0	0.0500994
Anura	Pristimantis_orcesi	0	1	0	0	0.047949
Anura	Pristimantis_inusitatus	0	1	0	0	0.0559608
Anura	Pristimantis_glandulosus	0	1	0	0	0.0559608
Anura	Pristimantis_acerus	0	1	0	0	0.0531052
Anura	Pristimantis_devillei	0	1	0	0	0.061997
Anura	Pristimantis_surdus	0	1	0	0	0.061997
Anura	Pristimantis_buckleyi	0	1	0	0	0.0689234
Anura	Pristimantis_vertebralis	0	1	0	0	0.0689234
Anura	Pristimantis_gentryi	0	1	0	0	0.0871961
Anura	Pristimantis_truebae	0	1	0	0	0.0871961
Anura	Pristimantis_curtipes	0	1	0	0	0.0791413
Anura	Pristimantis_duellmani	0	1	0	0	0.0673757
Anura	Pristimantis_quinquagesimus	0	1	0	0	0.0673757
Anura	Pristimantis_thymalopsoides	0	1	0	0	0.059278
Anura	Pristimantis_ocreatus	0	1	0	0	0.0826857
Anura	Pristimantis_thymelensis	0	1	0	0	0.0826857
Anura	Pristimantis_pyrrhomerus	0	1	0	0	0.0730157
Anura	Pristimantis_leoni	0	1	0	0	0.061732
Anura	Pristimantis_celator	0	1	0	0	0.0580314
Anura	Pristimantis_verecundus	0	1	0	0	0.0580314
Anura	Pristimantis_jubatus	0	1	0	0	0.0490835
Anura	Pristimantis_hectus	0	1	0	0	0.0490835
Anura	Pristimantis_brevifrons	0	1	0	0	0.0685852
Anura	Pristimantis_angustilineatus	0	1	0	0	0.0685852
Anura	Pristimantis_myops	0	1	0	0	0.0623873
Anura	Pristimantis_quantus	0	1	0	0	0.0526444
Anura	Pristimantis_uranobates	0	1	0	0	0.0632267
Anura	Pristimantis_permixtus	0	1	0	0	0.0632267
Anura	Pristimantis_acatallelus	0	1	0	0	0.0526422
Anura	Pristimantis_boulengeri	0	1	0	0	0.0792507
Anura	Pristimantis_simoterus	0	1	0	0	0.0792507
Anura	Pristimantis_chloronotus	0	1	0	0	0.0656609
Anura	Pristimantis_supernatis	0	1	0	0	0.0603389
Anura	Pristimantis_eriphus	0	1	0	0	0.0387502
Anura	Pristimantis_rozei	0	1	0	0	0.0377748
Anura	Pristimantis_urichi	0	1	0	0	0.0377748
Anura	Pristimantis_prolatus	0	1	0	0	0.0378307
Anura	Pristimantis_suetus	0	1	0	0	0.0378307
Anura	Pristimantis_conspicillatus	0	1	0	0	0.0754938
Anura	Pristimantis_buccinator	0	1	0	0	0.0754938
Anura	Pristimantis_condor	0	1	0	0	0.0634111
Anura	Pristimantis_malkini	0	1	0	0	0.0689161
Anura	Pristimantis_citriogaster	0	1	0	0	0.0689161
Anura	Pristimantis_lymani	0	1	0	0	0.0639682
Anura	Pristimantis_achatinus	0	1	0	0	0.0639682
Anura	Pristimantis_bipunctatus	0	1	0	0	0.0423574
Anura	Pristimantis_skydmainos	0	1	0	0	0.0423574
Anura	Pristimantis_koehleri	0	1	0	0	0.0689683
Anura	Pristimantis_fenestratus	0	1	0	0	0.0689683
Anura	Pristimantis_samaipatae	0	1	0	0	0.0577755
Anura	Pristimantis_chiastonotus	0	1	0	0	0.0489248
Anura	Pristimantis_incertus	0	1	0	0	0.0403458
Anura	Pristimantis_gutturalis	0	1	0	0	0.0403458
Anura	Pristimantis_ramagii	0	1	0	0	0.0390448
Anura	Pristimantis_gaigei	0	1	0	0	0.0370384
Anura	Pristimantis_lynchi	0	1	0	0	0.0691606
Anura	Pristimantis_carranguerorum	0	1	0	0	0.0691606
Anura	Pristimantis_nervicus	0	1	0	0	0.0636036
Anura	Pristimantis_affinis	0	1	0	0	0.0634423
Anura	Pristimantis_savagei	0	1	0	0	0.0531211
Anura	Pristimantis_lutitus	0	1	0	0	0.0763566
Anura	Pristimantis_merostictus	0	1	0	0	0.0763566
Anura	Pristimantis_anolirex	0	1	0	0	0.0726543
Anura	Pristimantis_euphronides	0	1	0	0	0.0516929
Anura	Pristimantis_shrevei	0	1	0	0	0.0516929
Anura	Pristimantis_nicefori	0	1	0	0	0.0370853
Anura	Pristimantis_danae	0	1	0	0	0.0541735
Anura	Pristimantis_sagittulus	0	1	0	0	0.0541735
Anura	Pristimantis_rhabdolaemus	0	1	0	0	0.0613316
Anura	Pristimantis_toftae	0	1	0	0	0.0613316
Anura	Pristimantis_stictogaster	0	1	0	0	0.0615765
Anura	Pristimantis_aniptopalmatus	0	1	0	0	0.0615765
Anura	Pristimantis_reichlei	0	1	0	0	0.0679099
Anura	Pristimantis_peruvianus	0	1	0	0	0.0679099
Anura	Pristimantis_paramerus	0	1	0	0	0.0590461
Anura	Pristimantis_conservatio	0	1	0	0	0.0590461
Anura	Pristimantis_pleurostriatus	0	1	0	0	0.0536057
Anura	Pristimantis_caprifer	0	1	0	0	0.036742
Anura	Pristimantis_latidiscus	0	1	0	0	0.0742763
Anura	Pristimantis_colomai	0	1	0	0	0.0742763
Anura	Pristimantis_museosus	0	1	0	0	0.0515091
Anura	Pristimantis_erythropleura	0	1	0	0	0.0560924
Anura	Pristimantis_paisa	0	1	0	0	0.0560924
Anura	Pristimantis_cerasinus	0	1	0	0	0.0520966
Anura	Pristimantis_viejas	0	1	0	0	0.0520966
Anura	Pristimantis_cruentus	0	1	0	0	0.0437111
Anura	Pristimantis_caryophyllaceus	0	1	0	0	0.0393553
Anura	Pristimantis_kelephus	0	1	0	0	0.0567889
Anura	Pristimantis_calcaratus	0	1	0	0	0.0567889
Anura	Pristimantis_cremnobates	0	1	0	0	0.0385163
Anura	Pristimantis_ridens	0	1	0	0	0.0378592
Anura	Pristimantis_lanthanites	0	1	0	0	0.0558394
Anura	Pristimantis_thectopternus	0	1	0	0	0.0558394
Anura	Pristimantis_actites	0	1	0	0	0.0602989
Anura	Pristimantis_w-nigrum	0	1	0	0	0.0602989
Anura	Pristimantis_labiosus	0	1	0	0	0.046222
Anura	Pristimantis_crenunguis	0	1	0	0	0.046222
Anura	Yunganastes_ashkapara	0	1	0	0	0.0491946
Anura	Yunganastes_pluvicanorus	0	1	0	0	0.0491946
Anura	Yunganastes_mercedesae	0	1	0	0	0.0447993
Anura	Yunganastes_bisignatus	0	1	0	0	0.0513011
Anura	Yunganastes_fraudator	0	1	0	0	0.0513011
Anura	Oreobates_barituensis	0	1	0	0	0.0608357
Anura	Oreobates_discoidalis	0	1	0	0	0.0608357
Anura	Oreobates_ibischi	0	1	0	0	0.0500463
Anura	Oreobates_madidi	0	1	0	0	0.0466797
Anura	Oreobates_cruralis	0	1	0	0	0.0466797
Anura	Oreobates_remotus	0	1	0	0	0.046086
Anura	Oreobates_heterodactylus	0	1	0	0	0.046086
Anura	Oreobates_sanderi	0	1	0	0	0.065122
Anura	Oreobates_granulosus	0	1	0	0	0.065122
Anura	Oreobates_choristolemma	0	1	0	0	0.059197
Anura	Oreobates_sanctaecrucis	0	1	0	0	0.0468128
Anura	Oreobates_lehri	0	1	0	0	0.0590959
Anura	Oreobates_gemcare	0	1	0	0	0.0590959
Anura	Oreobates_machiguenga	0	1	0	0	0.0551586
Anura	Oreobates_pereger	0	1	0	0	0.0579941
Anura	Oreobates_ayacucho	0	1	0	0	0.0579941
Anura	Oreobates_quixensis	0	1	0	0	0.0616722
Anura	Oreobates_saxatilis	0	1	0	0	0.0616722
Anura	Oreobates_lundbergi	0	1	0	0	0.0367111
Anura	Lynchius_parkeri	0	1	0	0	0.0705868
Anura	Lynchius_flavomaculatus	0	1	0	0	0.0705868
Anura	Lynchius_nebulanastes	0	1	0	0	0.0682265
Anura	Lynchius_simmonsi	0	1	0	0	0.0444013
Anura	Phrynopus_kauneorum	0	1	0	0	0.0716714
Anura	Phrynopus_juninensis	0	1	0	0	0.0716714
Anura	Phrynopus_tautzorum	0	1	0	0	0.0708279
Anura	Phrynopus_pesantesi	0	1	0	0	0.0665331
Anura	Phrynopus_horstpauli	0	1	0	0	0.0668686
Anura	Phrynopus_barthlenae	0	1	0	0	0.0668686
Anura	Phrynopus_bufoides	0	1	0	0	0.0605056
Anura	Phrynopus_bracki	0	1	0	0	0.0512565
Anura	Phrynopus_heimorum	0	1	0	0	0.0453819
Anura	Niceforonia_elassodiscus	0	1	0	0	0.0423678
Anura	Niceforonia_peraccai	0	1	0	0	0.0423678
Anura	Niceforonia_brunnea	0	1	0	0	0.0412716
Anura	Niceforonia_dolops	0	1	0	0	0.035209
Anura	Euparkerella_cochranae	0	1	0	0	0.0603506
Anura	Euparkerella_brasiliensis	0	1	0	0	0.0603506
Anura	Euparkerella_tridactyla	0	1	0	0	0.0552324
Anura	Euparkerella_robusta	0	1	0	0	0.0447295
Anura	Holoaden_luederwaldti	0	1	0	0	0.0417594
Anura	Holoaden_bradei	0	1	0	0	0.0417594
Anura	Microkayla_wettsteini	0	1	0	0	0.0436395
Anura	Microkayla_iatamasi	0	1	0	0	0.0436395
Anura	Noblella_peruviana	0	1	0	0	0.0360648
Anura	Bryophryne_cophites	0	1	0	0	0.0354091
Anura	Noblella_heyeri	0	1	0	0	0.038769
Anura	Noblella_myrmecoides	0	1	0	0	0.038769
Anura	Noblella_lochites	0	1	0	0	0.0366508
Anura	Barycholos_ternetzi	0	1	0	0	0.036544
Anura	Barycholos_pulcher	0	1	0	0	0.036544
Anura	Eleutherodactylus_bilineatus	0	1	0	0	0.0354428
Anura	Strabomantis_anomalus	0	1	0	0	0.049972
Anura	Strabomantis_bufoniformis	0	1	0	0	0.049972
Anura	Strabomantis_necerus	0	1	0	0	0.04151
Anura	Strabomantis_sulcatus	0	1	0	0	0.0401272
Anura	Strabomantis_biporcatus	0	1	0	0	0.0401272
Anura	Craugastor_crassidigitus	0	1	0	0	0.0541971
Anura	Craugastor_talamancae	0	1	0	0	0.0541971
Anura	Craugastor_fitzingeri	0	1	0	0	0.0518514
Anura	Craugastor_raniformis	0	1	0	0	0.046006
Anura	Craugastor_longirostris	0	1	0	0	0.048913
Anura	Craugastor_tabasarae	0	1	0	0	0.048913
Anura	Craugastor_cuaquero	0	1	0	0	0.066389
Anura	Craugastor_andi	0	1	0	0	0.066389
Anura	Craugastor_melanostictus	0	1	0	0	0.0423409
Anura	Craugastor_emcelae	0	1	0	0	0.0408917
Anura	Craugastor_rugulosus	0	1	0	0	0.0710781
Anura	Craugastor_evanesco	0	1	0	0	0.0710781
Anura	Craugastor_ranoides	0	1	0	0	0.0692573
Anura	Craugastor_fleischmanni	0	1	0	0	0.0562327
Anura	Craugastor_rupinius	0	1	0	0	0.0532296
Anura	Craugastor_angelicus	0	1	0	0	0.052409
Anura	Craugastor_obesus	0	1	0	0	0.061051
Anura	Craugastor_punctariolus	0	1	0	0	0.061051
Anura	Craugastor_megacephalus	0	1	0	0	0.0440365
Anura	Craugastor_sandersoni	0	1	0	0	0.0397922
Anura	Craugastor_lauraster	0	1	0	0	0.0642719
Anura	Craugastor_stejnegerianus	0	1	0	0	0.0642719
Anura	Craugastor_persimilis	0	1	0	0	0.0561801
Anura	Craugastor_polyptychus	0	1	0	0	0.0681122
Anura	Craugastor_underwoodi	0	1	0	0	0.0681122
Anura	Craugastor_bransfordii	0	1	0	0	0.061138
Anura	Craugastor_podiciferus	0	1	0	0	0.039861
Anura	Craugastor_loki	0	1	0	0	0.0488172
Anura	Craugastor_rhodopis	0	1	0	0	0.0488172
Anura	Craugastor_saltator	0	1	0	0	0.0445078
Anura	Craugastor_mexicanus	0	1	0	0	0.0445078
Anura	Craugastor_pygmaeus	0	1	0	0	0.0353092
Anura	Craugastor_lineatus	0	1	0	0	0.0634164
Anura	Craugastor_chac	0	1	0	0	0.0634164
Anura	Craugastor_laticeps	0	1	0	0	0.0615422
Anura	Craugastor_noblei	0	1	0	0	0.0558148
Anura	Craugastor_mimus	0	1	0	0	0.0558148
Anura	Craugastor_gollmeri	0	1	0	0	0.0529361
Anura	Craugastor_bocourti	0	1	0	0	0.0525843
Anura	Craugastor_spatulatus	0	1	0	0	0.0525843
Anura	Craugastor_stuarti	0	1	0	0	0.0488239
Anura	Craugastor_uno	0	1	0	0	0.0464576
Anura	Craugastor_alfredi	0	1	0	0	0.0417351
Anura	Craugastor_tarahumaraensis	0	1	0	0	0.0488908
Anura	Craugastor_augusti	0	1	0	0	0.0488908
Anura	Craugastor_daryi	0	1	0	0	0.0362605
Anura	Craugastor_trachydermus	0	1	0	0	0.0362605
Anura	Haddadus_binotatus	0	1	0	0	0.0385819
Anura	Haddadus_aramunha	0	1	0	0	0.0385819
Anura	Eleutherodactylus_planirostris	0	1	0	0	0.0731668
Anura	Eleutherodactylus_casparii	0	1	0	0	0.0731668
Anura	Eleutherodactylus_guanahacabibes	0	1	0	0	0.067235
Anura	Eleutherodactylus_simulans	0	1	0	0	0.0795295
Anura	Eleutherodactylus_tonyi	0	1	0	0	0.0795295
Anura	Eleutherodactylus_rogersi	0	1	0	0	0.0643807
Anura	Eleutherodactylus_goini	0	1	0	0	0.0634082
Anura	Eleutherodactylus_blairhedgesi	0	1	0	0	0.0803715
Anura	Eleutherodactylus_thomasi	0	1	0	0	0.0803715
Anura	Eleutherodactylus_pinarensis	0	1	0	0	0.0715518
Anura	Eleutherodactylus_adelus	0	1	0	0	0.0653983
Anura	Eleutherodactylus_pezopetrus	0	1	0	0	0.0653983
Anura	Eleutherodactylus_jaumei	0	1	0	0	0.0839236
Anura	Eleutherodactylus_limbatus	0	1	0	0	0.0839236
Anura	Eleutherodactylus_iberia	0	1	0	0	0.0799012
Anura	Eleutherodactylus_orientalis	0	1	0	0	0.0750082
Anura	Eleutherodactylus_cubanus	0	1	0	0	0.0689725
Anura	Eleutherodactylus_etheridgei	0	1	0	0	0.0645807
Anura	Eleutherodactylus_varleyi	0	1	0	0	0.0827122
Anura	Eleutherodactylus_intermedius	0	1	0	0	0.0827122
Anura	Eleutherodactylus_feichtingeri	0	1	0	0	0.0757679
Anura	Eleutherodactylus_atkinsi	0	1	0	0	0.0616166
Anura	Eleutherodactylus_armstrongi	0	1	0	0	0.0636323
Anura	Eleutherodactylus_alcoae	0	1	0	0	0.0636323
Anura	Eleutherodactylus_leoncei	0	1	0	0	0.0796467
Anura	Eleutherodactylus_darlingtoni	0	1	0	0	0.0796467
Anura	Eleutherodactylus_gossei	0	1	0	0	0.077233
Anura	Eleutherodactylus_fuscus	0	1	0	0	0.077233
Anura	Eleutherodactylus_orcutti	0	1	0	0	0.0726066
Anura	Eleutherodactylus_junori	0	1	0	0	0.0726066
Anura	Eleutherodactylus_nubicola	0	1	0	0	0.0762395
Anura	Eleutherodactylus_alticola	0	1	0	0	0.0762395
Anura	Eleutherodactylus_andrewsi	0	1	0	0	0.0702026
Anura	Eleutherodactylus_griphus	0	1	0	0	0.0702026
Anura	Eleutherodactylus_glaucoreius	0	1	0	0	0.0746389
Anura	Eleutherodactylus_cundalli	0	1	0	0	0.0746389
Anura	Eleutherodactylus_pantoni	0	1	0	0	0.0744815
Anura	Eleutherodactylus_pentasyringos	0	1	0	0	0.0744815
Anura	Eleutherodactylus_jamaicensis	0	1	0	0	0.0628634
Anura	Eleutherodactylus_luteolus	0	1	0	0	0.062402
Anura	Eleutherodactylus_grabhami	0	1	0	0	0.0796914
Anura	Eleutherodactylus_cavernicola	0	1	0	0	0.0796914
Anura	Eleutherodactylus_sisyphodemus	0	1	0	0	0.0722982
Anura	Eleutherodactylus_gundlachi	0	1	0	0	0.0581768
Anura	Eleutherodactylus_riparius	0	1	0	0	0.0571443
Anura	Eleutherodactylus_rivularis	0	1	0	0	0.0571443
Anura	Eleutherodactylus_toa	0	1	0	0	0.0554911
Anura	Eleutherodactylus_turquinensis	0	1	0	0	0.0597163
Anura	Eleutherodactylus_cuneatus	0	1	0	0	0.0597163
Anura	Eleutherodactylus_weinlandi	0	1	0	0	0.0856379
Anura	Eleutherodactylus_rhodesi	0	1	0	0	0.0856379
Anura	Eleutherodactylus_grahami	0	1	0	0	0.0820828
Anura	Eleutherodactylus_pictissimus	0	1	0	0	0.081629
Anura	Eleutherodactylus_lentus	0	1	0	0	0.078394
Anura	Eleutherodactylus_monensis	0	1	0	0	0.068679
Anura	Eleutherodactylus_probolaeus	0	1	0	0	0.0641087
Anura	Eleutherodactylus_ricordii	0	1	0	0	0.0669058
Anura	Eleutherodactylus_bresslerae	0	1	0	0	0.0669058
Anura	Eleutherodactylus_acmonis	0	1	0	0	0.0624891
Anura	Eleutherodactylus_greyi	0	1	0	0	0.0423489
Anura	Eleutherodactylus_emiliae	0	1	0	0	0.0570688
Anura	Eleutherodactylus_dimidiatus	0	1	0	0	0.0570688
Anura	Eleutherodactylus_albipes	0	1	0	0	0.054832
Anura	Eleutherodactylus_maestrensis	0	1	0	0	0.054832
Anura	Eleutherodactylus_schmidti	0	1	0	0	0.0425778
Anura	Eleutherodactylus_caribe	0	1	0	0	0.0799904
Anura	Eleutherodactylus_eunaster	0	1	0	0	0.0799904
Anura	Eleutherodactylus_corona	0	1	0	0	0.0741279
Anura	Eleutherodactylus_heminota	0	1	0	0	0.0720776
Anura	Eleutherodactylus_amadeus	0	1	0	0	0.0706107
Anura	Eleutherodactylus_dolomedes	0	1	0	0	0.0764859
Anura	Eleutherodactylus_glaphycompus	0	1	0	0	0.0764859
Anura	Eleutherodactylus_thorectes	0	1	0	0	0.074586
Anura	Eleutherodactylus_bakeri	0	1	0	0	0.0669729
Anura	Eleutherodactylus_jugans	0	1	0	0	0.0586286
Anura	Eleutherodactylus_apostates	0	1	0	0	0.0672102
Anura	Eleutherodactylus_oxyrhyncus	0	1	0	0	0.0672102
Anura	Eleutherodactylus_furcyensis	0	1	0	0	0.0625083
Anura	Eleutherodactylus_rufifemoralis	0	1	0	0	0.0625083
Anura	Eleutherodactylus_glanduliferoides	0	1	0	0	0.0502705
Anura	Eleutherodactylus_paulsoni	0	1	0	0	0.0476926
Anura	Eleutherodactylus_brevirostris	0	1	0	0	0.0591994
Anura	Eleutherodactylus_ventrilineatus	0	1	0	0	0.0591994
Anura	Eleutherodactylus_sciagraphus	0	1	0	0	0.0731173
Anura	Eleutherodactylus_glandulifer	0	1	0	0	0.0731173
Anura	Eleutherodactylus_klinikowskii	0	1	0	0	0.0651627
Anura	Eleutherodactylus_zugi	0	1	0	0	0.0651627
Anura	Eleutherodactylus_pipilans	0	1	0	0	0.0556339
Anura	Eleutherodactylus_nitidus	0	1	0	0	0.0556339
Anura	Eleutherodactylus_cystignathoides	0	1	0	0	0.0460806
Anura	Eleutherodactylus_marnockii	0	1	0	0	0.0436072
Anura	Eleutherodactylus_zeus	0	1	0	0	0.0497431
Anura	Eleutherodactylus_symingtoni	0	1	0	0	0.0497431
Anura	Eleutherodactylus_schwartzi	0	1	0	0	0.0712557
Anura	Eleutherodactylus_coqui	0	1	0	0	0.0712557
Anura	Eleutherodactylus_portoricensis	0	1	0	0	0.0617663
Anura	Eleutherodactylus_wightmanae	0	1	0	0	0.0602713
Anura	Eleutherodactylus_gryllus	0	1	0	0	0.0522594
Anura	Eleutherodactylus_cochranae	0	1	0	0	0.066446
Anura	Eleutherodactylus_hedricki	0	1	0	0	0.066446
Anura	Eleutherodactylus_brittoni	0	1	0	0	0.0613107
Anura	Eleutherodactylus_antillensis	0	1	0	0	0.053748
Anura	Eleutherodactylus_locustus	0	1	0	0	0.0695306
Anura	Eleutherodactylus_eneidae	0	1	0	0	0.0695306
Anura	Eleutherodactylus_cooki	0	1	0	0	0.0660007
Anura	Eleutherodactylus_flavescens	0	1	0	0	0.0406184
Anura	Eleutherodactylus_martinicensis	0	1	0	0	0.0690928
Anura	Eleutherodactylus_amplinympha	0	1	0	0	0.0690928
Anura	Eleutherodactylus_johnstonei	0	1	0	0	0.0565477
Anura	Eleutherodactylus_pinchoni	0	1	0	0	0.068369
Anura	Eleutherodactylus_barlagnei	0	1	0	0	0.068369
Anura	Eleutherodactylus_auriculatus	0	1	0	0	0.0766136
Anura	Eleutherodactylus_principalis	0	1	0	0	0.0766136
Anura	Eleutherodactylus_glamyrus	0	1	0	0	0.0703873
Anura	Eleutherodactylus_bartonsmithi	0	1	0	0	0.0658063
Anura	Eleutherodactylus_mariposa	0	1	0	0	0.0697237
Anura	Eleutherodactylus_ronaldi	0	1	0	0	0.0697237
Anura	Eleutherodactylus_eileenae	0	1	0	0	0.0542471
Anura	Eleutherodactylus_audanti	0	1	0	0	0.0550397
Anura	Eleutherodactylus_parabates	0	1	0	0	0.0550397
Anura	Eleutherodactylus_haitianus	0	1	0	0	0.0527778
Anura	Eleutherodactylus_abbotti	0	1	0	0	0.0523449
Anura	Eleutherodactylus_pituinus	0	1	0	0	0.049476
Anura	Eleutherodactylus_poolei	0	1	0	0	0.0439897
Anura	Eleutherodactylus_minutus	0	1	0	0	0.0439897
Anura	Eleutherodactylus_guantanamera	0	1	0	0	0.080673
Anura	Eleutherodactylus_ionthus	0	1	0	0	0.080673
Anura	Eleutherodactylus_varians	0	1	0	0	0.07166
Anura	Eleutherodactylus_leberi	0	1	0	0	0.0597115
Anura	Eleutherodactylus_melacara	0	1	0	0	0.0597115
Anura	Eleutherodactylus_sommeri	0	1	0	0	0.0694491
Anura	Eleutherodactylus_wetmorei	0	1	0	0	0.0694491
Anura	Eleutherodactylus_montanus	0	1	0	0	0.0710566
Anura	Eleutherodactylus_patriciae	0	1	0	0	0.0710566
Anura	Eleutherodactylus_auriculatoides	0	1	0	0	0.0707619
Anura	Eleutherodactylus_lamprotes	0	1	0	0	0.0712648
Anura	Eleutherodactylus_fowleri	0	1	0	0	0.0712648
Anura	Eleutherodactylus_unicolor	0	1	0	0	0.0395069
Anura	Eleutherodactylus_richmondi	0	1	0	0	0.0395069
Anura	Eleutherodactylus_counouspeus	0	1	0	0	0.0364522
Anura	Eleutherodactylus_ruthae	0	1	0	0	0.0732387
Anura	Eleutherodactylus_bothroboans	0	1	0	0	0.0732387
Anura	Eleutherodactylus_parapelates	0	1	0	0	0.0614719
Anura	Eleutherodactylus_hypostenor	0	1	0	0	0.0614719
Anura	Eleutherodactylus_nortoni	0	1	0	0	0.0689593
Anura	Eleutherodactylus_chlorophenax	0	1	0	0	0.0689593
Anura	Eleutherodactylus_inoptatus	0	1	0	0	0.0446189
Anura	Diasporus_citrinobapheus	0	1	0	0	0.0574489
Anura	Diasporus_quidditus	0	1	0	0	0.0574489
Anura	Diasporus_diastema	0	1	0	0	0.0716427
Anura	Diasporus_hylaeformis	0	1	0	0	0.0716427
Anura	Diasporus_vocator	0	1	0	0	0.0465089
Anura	Adelophryne_maranguapensis	0	1	0	0	0.0383997
Anura	Adelophryne_baturitensis	0	1	0	0	0.0383997
Anura	Adelophryne_pachydactyla	0	1	0	0	0.0358101
Anura	Adelophryne_patamona	0	1	0	0	0.0435056
Anura	Adelophryne_gutturosa	0	1	0	0	0.0435056
Anura	Adelophryne_adiastola	0	1	0	0	0.039647
Anura	Phyzelaphryne_miriamae	0	1	0	0	0.0351969
Anura	Ischnocnema_nasuta	0	1	0	0	0.0702436
Anura	Ischnocnema_izecksohni	0	1	0	0	0.0702436
Anura	Ischnocnema_henselii	0	1	0	0	0.0703943
Anura	Ischnocnema_guentheri	0	1	0	0	0.0703943
Anura	Ischnocnema_oea	0	1	0	0	0.0484547
Anura	Ischnocnema_erythromera	0	1	0	0	0.0419087
Anura	Ischnocnema_venancioi	0	1	0	0	0.0424265
Anura	Ischnocnema_hoehnei	0	1	0	0	0.0424265
Anura	Ischnocnema_parva	0	1	0	0	0.0403794
Anura	Ischnocnema_octavioi	0	1	0	0	0.0583827
Anura	Ischnocnema_verrucosa	0	1	0	0	0.0583827
Anura	Ischnocnema_bolbodactyla	0	1	0	0	0.0514215
Anura	Ischnocnema_abdita	0	1	0	0	0.0514215
Anura	Ischnocnema_juipoca	0	1	0	0	0.0386192
Anura	Ischnocnema_vizottoi	0	1	0	0	0.0675777
Anura	Ischnocnema_concolor	0	1	0	0	0.0675777
Anura	Ischnocnema_spanios	0	1	0	0	0.0534561
Anura	Ischnocnema_melanopygia	0	1	0	0	0.0534561
Anura	Ischnocnema_lactea	0	1	0	0	0.0528026
Anura	Ischnocnema_holti	0	1	0	0	0.0528026
Anura	Ischnocnema_sambaqui	0	1	0	0	0.0394228
Anura	Ischnocnema_nanahallux	0	1	0	0	0.0394228
Anura	Brachycephalus_nodoterga	0	1	0	0	0.0847596
Anura	Brachycephalus_toby	0	1	0	0	0.0847596
Anura	Brachycephalus_pitanga	0	1	0	0	0.0853131
Anura	Brachycephalus_vertebralis	0	1	0	0	0.0853131
Anura	Brachycephalus_hermogenesi	0	1	0	0	0.0817022
Anura	Brachycephalus_alipioi	0	1	0	0	0.0817022
Anura	Brachycephalus_ephippium	0	1	0	0	0.0658132
Anura	Brachycephalus_didactylus	0	1	0	0	0.0366443
Anura	Brachycephalus_pernix	0	1	0	0	0.0811772
Anura	Brachycephalus_ferruginus	0	1	0	0	0.0811772
Anura	Brachycephalus_pombali	0	1	0	0	0.0762417
Anura	Brachycephalus_izecksohni	0	1	0	0	0.0630201
Anura	Brachycephalus_brunneus	0	1	0	0	0.0630201
Anura	Gastrotheca_coeruleomaculatus	0	1	0	0	0.0778343
Anura	Gastrotheca_christiani	0	0	0	1	0.0775211
Anura	Gastrotheca_gracilis	0	0	0	1	0.0777338
Anura	Gastrotheca_chrysosticta	0	0	0	1	0.0777338
Anura	Gastrotheca_griswoldi	0	1	0	0	0.0683145
Anura	Gastrotheca_marsupiata	0	0	0	1	0.0674506
Anura	Gastrotheca_lateonota	0	0	0	1	0.0795395
Anura	Gastrotheca_pseustes	0	0	0	1	0.0795395
Anura	Gastrotheca_peruana	0	0	0	1	0.0653703
Anura	Gastrotheca_zeugocystis	0	1	0	0	0.0582187
Anura	Gastrotheca_excubitor	0	1	0	0	0.0697226
Anura	Gastrotheca_ochoai	0	1	0	0	0.0697226
Anura	Gastrotheca_rebeccae	0	1	0	0	0.0745754
Anura	Gastrotheca_pachachacae	0	1	0	0	0.0745754
Anura	Gastrotheca_antoniiochoai	0	1	0	0	0.0598488
Anura	Gastrotheca_psychrophila	0	0	0	1	0.0566628
Anura	Gastrotheca_stictopleura	0	0	0	1	0.0566628
Anura	Gastrotheca_atympana	0	1	0	0	0.0776397
Anura	Gastrotheca_testudinea	0	1	0	0	0.0776397
Anura	Gastrotheca_nebulanastes	0	1	0	0	0.0681925
Anura	Gastrotheca_galeata	0	1	0	0	0.0502625
Anura	Gastrotheca_argenteovirens	0	0	0	1	0.0844023
Anura	Gastrotheca_trachyceps	0	0	0	1	0.0844023
Anura	Gastrotheca_aureomaculata	0	0	0	1	0.0814202
Anura	Gastrotheca_ruizi	0	0	0	1	0.0814202
Anura	Gastrotheca_dunni	0	0	0	1	0.0660732
Anura	Gastrotheca_riobambae	0	0	0	1	0.0609572
Anura	Gastrotheca_nicefori	0	1	0	0	0.0587711
Anura	Gastrotheca_ovifera	0	1	0	0	0.0538288
Anura	Gastrotheca_orophylax	0	1	0	0	0.0748202
Anura	Gastrotheca_plumbea	0	1	0	0	0.0748202
Anura	Gastrotheca_litonedis	0	0	0	1	0.0581779
Anura	Gastrotheca_monticola	0	0	0	1	0.0562178
Anura	Gastrotheca_microdiscus	0	1	0	0	0.0733853
Anura	Gastrotheca_fulvorufa	0	1	0	0	0.0733853
Anura	Gastrotheca_ernestoi	0	1	0	0	0.0567025
Anura	Gastrotheca_albolineata	0	1	0	0	0.0471717
Anura	Gastrotheca_dendronastes	0	1	0	0	0.0549893
Anura	Gastrotheca_cornuta	0	1	0	0	0.0549893
Anura	Gastrotheca_longipes	0	1	0	0	0.0555883
Anura	Gastrotheca_helenae	0	1	0	0	0.0555883
Anura	Gastrotheca_guentheri	0	1	0	0	0.0496006
Anura	Gastrotheca_weinlandii	0	1	0	0	0.0496006
Anura	Gastrotheca_walkeri	0	1	0	0	0.0374922
Anura	Gastrotheca_fissipes	0	1	0	0	0.0510746
Anura	Gastrotheca_prasina	0	1	0	0	0.0510746
Anura	Gastrotheca_recava	0	1	0	0	0.0465617
Anura	Gastrotheca_pulchra	0	1	0	0	0.0364681
Anura	Fritziana_ohausi	0	0	0	1	0.0441621
Anura	Fritziana_fissilis	0	0	0	1	0.0441621
Anura	Fritziana_goeldii	0	0	0	1	0.0409225
Anura	Stefania_coxi	0	1	0	0	0.0752566
Anura	Stefania_ayangannae	0	1	0	0	0.0752566
Anura	Stefania_riveroi	0	1	0	0	0.0717448
Anura	Stefania_riae	0	1	0	0	0.0532635
Anura	Stefania_scalae	0	1	0	0	0.0613712
Anura	Stefania_evansi	0	1	0	0	0.0613712
Anura	Stefania_woodleyi	0	1	0	0	0.0583861
Anura	Stefania_roraimae	0	1	0	0	0.0583861
Anura	Stefania_schuberti	0	1	0	0	0.0451549
Anura	Stefania_satelles	0	1	0	0	0.0450733
Anura	Stefania_ginesi	0	1	0	0	0.0450733
Anura	Flectonotus_pygmaeus	0	0	0	1	0.0362784
Anura	Flectonotus_fitzgeraldi	0	0	0	1	0.0362784
Anura	Hemiphractus_proboscideus	0	1	0	0	0.0469427
Anura	Hemiphractus_bubalus	0	1	0	0	0.0469427
Anura	Hemiphractus_fasciatus	0	1	0	0	0.0426694
Anura	Hemiphractus_scutatus	0	1	0	0	0.0404646
Anura	Hemiphractus_helioi	0	1	0	0	0.0387489
Anura	Cryptobatrachus_boulengeri	0	1	0	0	0.0357543
Anura	Ranitomeya_fantastica	0	0	0	1	0.0733249
Anura	Ranitomeya_summersi	0	0	0	1	0.0733249
Anura	Ranitomeya_benedicta	0	0	0	1	0.0656112
Anura	Ranitomeya_uakarii	0	0	0	1	0.0654927
Anura	Ranitomeya_reticulata	0	0	0	1	0.0654927
Anura	Ranitomeya_ventrimaculata	0	0	0	1	0.0600732
Anura	Ranitomeya_amazonica	0	0	0	1	0.0586997
Anura	Ranitomeya_variabilis	0	0	0	1	0.0578865
Anura	Ranitomeya_toraro	0	0	0	1	0.0578865
Anura	Ranitomeya_defleri	0	0	0	1	0.0556739
Anura	Ranitomeya_flavovittata	0	0	0	1	0.0774593
Anura	Ranitomeya_vanzolinii	0	0	0	1	0.0774593
Anura	Ranitomeya_imitator	0	0	0	1	0.0745142
Anura	Ranitomeya_sirensis	0	0	0	1	0.0534963
Anura	Andinobates_virolinensis	0	0	0	1	0.0866564
Anura	Andinobates_tolimensis	0	0	0	1	0.0866564
Anura	Andinobates_bombetes	0	0	0	1	0.0840484
Anura	Andinobates_opisthomelas	0	0	0	1	0.0812077
Anura	Andinobates_cassidyhornae	0	0	0	1	0.0800218
Anura	Andinobates_dorisswansonae	0	0	0	1	0.058987
Anura	Andinobates_claudiae	0	0	0	1	0.0671634
Anura	Andinobates_minutus	0	0	0	1	0.0671634
Anura	Andinobates_fulguritus	0	0	0	1	0.0555562
Anura	Excidobates_mysteriosus	0	0	0	1	0.0528243
Anura	Excidobates_condor	0	0	0	1	0.0528243
Anura	Excidobates_captivus	0	0	0	1	0.0420278
Anura	Oophaga_vicentei	0	0	0	1	0.0810156
Anura	Oophaga_pumilio	0	0	0	1	0.0810156
Anura	Oophaga_speciosa	0	0	0	1	0.0794506
Anura	Oophaga_arborea	0	0	0	1	0.0754918
Anura	Oophaga_sylvatica	0	0	0	1	0.0776816
Anura	Oophaga_lehmanni	0	0	0	1	0.0776816
Anura	Oophaga_histrionica	0	0	0	1	0.0699459
Anura	Oophaga_granulifera	0	0	0	1	0.0526671
Anura	Dendrobates_auratus	0	0	0	1	0.0604251
Anura	Dendrobates_truncatus	0	0	0	1	0.0604251
Anura	Dendrobates_tinctorius	0	0	0	1	0.0450689
Anura	Dendrobates_leucomelas	0	0	0	1	0.0450689
Anura	Adelphobates_galactonotus	0	0	0	1	0.0365018
Anura	Adelphobates_castaneoticus	0	0	0	1	0.0365018
Anura	Adelphobates_quinquevittatus	0	0	0	1	0.035615
Anura	Minyobates_steyermarki	0	0	0	1	0.0337944
Anura	Phyllobates_terribilis	0	0	0	1	0.0717398
Anura	Phyllobates_aurotaenia	0	0	0	1	0.0717398
Anura	Phyllobates_bicolor	0	0	0	1	0.0704694
Anura	Phyllobates_vittatus	0	0	0	1	0.0606202
Anura	Phyllobates_lugubris	0	0	0	1	0.0606202
Anura	Hyloxalus_toachi	0	0	0	1	0.0818006
Anura	Hyloxalus_awa	0	0	0	1	0.0818006
Anura	Hyloxalus_infraguttatus	0	0	0	1	0.0706016
Anura	Hyloxalus_elachyhistus	0	0	0	1	0.0594901
Anura	Hyloxalus_insulatus	0	0	0	1	0.0554184
Anura	Hyloxalus_idiomelus	0	0	0	1	0.0496244
Anura	Hyloxalus_azureiventris	0	0	0	1	0.0465342
Anura	Hyloxalus_chlorocraspedus	0	0	0	1	0.0465342
Anura	Hyloxalus_craspedoceps	0	0	0	1	0.0384699
Anura	Hyloxalus_nexipus	0	0	0	1	0.036659
Anura	Hyloxalus_sylvaticus	0	0	0	1	0.0448216
Anura	Hyloxalus_pulcherrimus	0	0	0	1	0.0448216
Anura	Hyloxalus_anthracinus	0	0	0	1	0.036517
Anura	Hyloxalus_pulchellus	0	0	0	1	0.0466622
Anura	Hyloxalus_delatorreae	0	0	0	1	0.0466622
Anura	Hyloxalus_vertebralis	0	0	0	1	0.0384356
Anura	Hyloxalus_italoi	0	0	0	1	0.0687757
Anura	Hyloxalus_maculosus	0	0	0	1	0.0687757
Anura	Hyloxalus_yasuni	0	0	0	1	0.0532771
Anura	Hyloxalus_bocagei	0	0	0	1	0.045694
Anura	Hyloxalus_sauli	0	0	0	1	0.045694
Anura	Hyloxalus_sordidatus	0	0	0	1	0.0401939
Anura	Hyloxalus_leucophaeus	0	0	0	1	0.0401939
Anura	Hyloxalus_subpunctatus	0	0	0	1	0.0340156
Anura	Ameerega_altamazonica	0	0	0	1	0.0766679
Anura	Ameerega_rubriventris	0	0	0	1	0.0766679
Anura	Ameerega_macero	0	0	0	1	0.0711025
Anura	Ameerega_cainarachi	0	0	0	1	0.0780386
Anura	Ameerega_petersi	0	0	0	1	0.0780386
Anura	Ameerega_trivittata	0	0	0	1	0.0617404
Anura	Ameerega_pulchripecta	0	0	0	1	0.0617404
Anura	Ameerega_simulans	0	0	0	1	0.0613489
Anura	Ameerega_hahneli	0	0	0	1	0.0664362
Anura	Ameerega_picta	0	0	0	1	0.0664362
Anura	Ameerega_flavopicta	0	0	0	1	0.0698353
Anura	Ameerega_braccata	0	0	0	1	0.0698353
Anura	Ameerega_pepperi	0	0	0	1	0.07663
Anura	Ameerega_ignipedis	0	0	0	1	0.07663
Anura	Ameerega_yoshina	0	0	0	1	0.0725073
Anura	Ameerega_bassleri	0	0	0	1	0.071915
Anura	Ameerega_bilinguis	0	0	0	1	0.0611892
Anura	Ameerega_parvula	0	0	0	1	0.0663435
Anura	Ameerega_pongoensis	0	0	0	1	0.0663435
Anura	Ameerega_silverstonei	0	0	0	1	0.0519308
Anura	Leucostethus_argyrogaster	0	0	0	1	0.0393973
Anura	Leucostethus_fugax	0	0	0	1	0.0393973
Anura	Leucostethus_fraterdanieli	0	0	0	1	0.035854
Anura	Colostethus_inguinalis	0	0	0	1	0.0572205
Anura	Colostethus_panamansis	0	0	0	1	0.0572205
Anura	Colostethus_imbricolus	0	0	0	1	0.0473095
Anura	Colostethus_pratti	0	0	0	1	0.0461271
Anura	Colostethus_latinasus	0	0	0	1	0.0461271
Anura	Epipedobates_anthonyi	0	0	0	1	0.082416
Anura	Epipedobates_tricolor	0	0	0	1	0.082416
Anura	Epipedobates_machalilla	0	0	0	1	0.0797539
Anura	Epipedobates_espinosai	0	0	0	1	0.07128
Anura	Epipedobates_boulengeri	0	0	0	1	0.0695734
Anura	Silverstoneia_flotator	0	0	0	1	0.0373287
Anura	Silverstoneia_nubicola	0	0	0	1	0.0373287
Anura	Mannophryne_larandina	0	0	0	1	0.0888631
Anura	Mannophryne_herminae	0	0	0	1	0.0888631
Anura	Mannophryne_yustizi	0	0	0	1	0.0843424
Anura	Mannophryne_lamarcai	0	0	0	1	0.0819136
Anura	Mannophryne_collaris	0	0	0	1	0.0803619
Anura	Mannophryne_cordilleriana	0	0	0	1	0.0631146
Anura	Mannophryne_caquetio	0	0	0	1	0.0443308
Anura	Mannophryne_venezuelensis	0	0	0	1	0.062459
Anura	Mannophryne_trinitatis	0	0	0	1	0.062459
Anura	Mannophryne_leonardoi	0	0	0	1	0.0544456
Anura	Mannophryne_riveroi	0	0	0	1	0.0599607
Anura	Mannophryne_olmonae	0	0	0	1	0.0599607
Anura	Mannophryne_oblitterata	0	0	0	1	0.0419874
Anura	Aromobates_cannatellai	0	0	0	1	0.0690282
Anura	Aromobates_saltuensis	0	0	0	1	0.0690282
Anura	Aromobates_ericksonae	0	0	0	1	0.0574497
Anura	Aromobates_meridensis	0	0	0	1	0.0494441
Anura	Aromobates_molinarii	0	0	0	1	0.0469177
Anura	Aromobates_nocturnus	0	0	0	1	0.0429736
Anura	Aromobates_ornatissimus	0	0	0	1	0.0360791
Anura	Anomaloglossus_kaiei	0	0	0	1	0.070861
Anura	Anomaloglossus_degranvillei	0	0	0	1	0.070861
Anura	Anomaloglossus_praderioi	0	0	0	1	0.0614834
Anura	Anomaloglossus_beebei	0	0	0	1	0.0686168
Anura	Anomaloglossus_roraima	0	0	0	1	0.0686168
Anura	Anomaloglossus_rufulus	0	0	0	1	0.0445833
Anura	Anomaloglossus_tepuyensis	0	0	0	1	0.0388747
Anura	Anomaloglossus_baeobatrachus	0	0	0	1	0.0400529
Anura	Anomaloglossus_stepheni	0	0	0	1	0.0400529
Anura	Anomaloglossus_verbeeksnyderorum	0	0	0	1	0.0585768
Anura	Anomaloglossus_wothuja	0	0	0	1	0.0585768
Anura	Rheobates_palmatus	0	0	0	1	0.0334701
Anura	Allobates_sumtuosus	0	0	0	1	0.0465854
Anura	Allobates_paleovarzensis	0	0	0	1	0.0465854
Anura	Allobates_trilineatus	0	0	0	1	0.0453018
Anura	Allobates_humilis	0	0	0	1	0.0613156
Anura	Allobates_pittieri	0	0	0	1	0.0613156
Anura	Allobates_chalcopis	0	0	0	1	0.0474017
Anura	Allobates_subfolionidificans	0	0	0	1	0.057286
Anura	Allobates_conspicuus	0	0	0	1	0.057286
Anura	Allobates_insperatus	0	0	0	1	0.0463682
Anura	Allobates_grillisimilis	0	0	0	1	0.0402582
Anura	Allobates_ornatus	0	0	0	1	0.0402582
Anura	Allobates_algorei	0	0	0	1	0.041298
Anura	Allobates_granti	0	0	0	1	0.041298
Anura	Allobates_marchesianus	0	0	0	1	0.0376449
Anura	Allobates_gasconi	0	0	0	1	0.0376449
Anura	Allobates_caeruleodactylus	0	0	0	1	0.0355695
Anura	Allobates_juanii	0	0	0	1	0.0349743
Anura	Allobates_femoralis	0	0	0	1	0.045156
Anura	Allobates_zaparo	0	0	0	1	0.045156
Anura	Allobates_hodli	0	0	0	1	0.0446962
Anura	Allobates_nidicola	0	0	0	1	0.0376025
Anura	Allobates_masniger	0	0	0	1	0.0376025
Anura	Allobates_brunneus	0	0	0	1	0.03887
Anura	Allobates_crombiei	0	0	0	1	0.03887
Anura	Allobates_kingsburyi	0	0	0	1	0.0342185
Anura	Allobates_talamancae	0	0	0	1	0.0336897
Anura	Allobates_undulatus	0	0	0	1	0.0334854
Anura	Uperoleia_inundata	0	0	0	1	0.0815723
Anura	Uperoleia_crassa	0	0	0	1	0.0815723
Anura	Uperoleia_russelli	0	0	0	1	0.0763556
Anura	Uperoleia_talpa	0	0	0	1	0.0763556
Anura	Uperoleia_borealis	0	0	0	1	0.0626777
Anura	Uperoleia_mjobergii	0	0	0	1	0.0669
Anura	Uperoleia_micromeles	0	0	0	1	0.0669
Anura	Uperoleia_micra	0	0	0	1	0.0515477
Anura	Uperoleia_trachyderma	0	0	0	1	0.0684797
Anura	Uperoleia_lithomoda	0	0	0	1	0.0684797
Anura	Uperoleia_aspera	0	0	0	1	0.0617575
Anura	Uperoleia_minima	0	0	0	1	0.0563452
Anura	Uperoleia_glandulosa	0	0	0	1	0.0527483
Anura	Uperoleia_littlejohni	0	0	0	1	0.055389
Anura	Uperoleia_altissima	0	0	0	1	0.055389
Anura	Uperoleia_rugosa	0	0	0	1	0.0511041
Anura	Uperoleia_fusca	0	0	0	1	0.0514479
Anura	Uperoleia_laevigata	0	0	0	1	0.0514479
Anura	Uperoleia_tyleri	0	0	0	1	0.0469116
Anura	Spicospina_flammocaerulea	0	0	0	1	0.0344187
Anura	Metacrinia_nichollsi	0	1	0	0	0.0509238
Anura	Arenophryne_rotunda	0	1	0	0	0.0509238
Anura	Myobatrachus_gouldii	0	1	0	0	0.0458671
Anura	Pseudophryne_coriacea	0	0	0	1	0.0400837
Anura	Pseudophryne_bibronii	0	0	0	1	0.0400837
Anura	Crinia_pseudinsignifera	0	0	0	1	0.0824216
Anura	Crinia_subinsignifera	0	0	0	1	0.0824216
Anura	Crinia_insignifera	0	0	0	1	0.0779599
Anura	Crinia_sloanei	0	0	0	1	0.0651786
Anura	Crinia_glauerti	0	0	0	1	0.0583101
Anura	Crinia_georgiana	0	0	0	1	0.0546003
Anura	Crinia_flindersensis	0	0	0	1	0.0596786
Anura	Crinia_riparia	0	0	0	1	0.0596786
Anura	Crinia_signifera	0	0	0	1	0.0535374
Anura	Crinia_parinsignifera	0	0	0	1	0.0505943
Anura	Crinia_tinnula	0	0	0	1	0.0505943
Anura	Crinia_deserticola	0	0	0	1	0.0425676
Anura	Crinia_bilingua	0	0	0	1	0.0467778
Anura	Crinia_remota	0	0	0	1	0.0467778
Anura	Crinia_fimbriata	0	0	0	1	0.0368135
Anura	Crinia_tasmaniensis	0	0	0	1	0.036143
Anura	Crinia_nimbus	0	1	0	0	0.0380034
Anura	Assa_darlingtoni	0	0	0	1	0.0363372
Anura	Geocrinia_victoriana	0	0	0	1	0.0363372
Anura	Paracrinia_haswelli	0	0	0	1	0.0341588
Anura	Taudactylus_acutirostris	0	0	0	1	0.033332
Anura	Mixophyes_coggeri	0	0	0	1	0.0815719
Anura	Mixophyes_carbinensis	0	0	0	1	0.0815719
Anura	Mixophyes_schevilli	0	0	0	1	0.0747933
Anura	Mixophyes_balbus	0	0	0	1	0.0600205
Anura	Mixophyes_fasciolatus	0	0	0	1	0.0569859
Anura	Rheobatrachus_silus	0	0	0	1	0.0332072
Anura	Limnodynastes_interioris	0	0	0	1	0.0813263
Anura	Limnodynastes_dumerilii	0	0	0	1	0.0813263
Anura	Limnodynastes_terraereginae	0	0	0	1	0.0799957
Anura	Limnodynastes_dorsalis	0	0	0	1	0.0799957
Anura	Limnodynastes_tasmaniensis	0	0	0	1	0.0565085
Anura	Limnodynastes_peronii	0	0	0	1	0.0565085
Anura	Limnodynastes_fletcheri	0	0	0	1	0.0595589
Anura	Limnodynastes_depressus	0	0	0	1	0.0595589
Anura	Limnodynastes_salmini	0	0	0	1	0.0466782
Anura	Limnodynastes_lignarius	0	0	0	1	0.0466782
Anura	Limnodynastes_convexiusculus	0	0	0	1	0.0405653
Anura	Philoria_sphagnicolus	0	0	0	1	0.0355057
Anura	Adelotus_brevis	0	0	0	1	0.0355057
Anura	Lechriodus_melanopyga	0	0	0	1	0.0622157
Anura	Platyplectrum_ornatum	0	0	0	1	0.0622157
Anura	Lechriodus_fletcheri	0	0	0	1	0.0480426
Anura	Platyplectrum_spenceri	0	0	0	1	0.0450798
Anura	Neobatrachus_sudelli	0	0	0	1	0.0447726
Anura	Neobatrachus_pictus	0	0	0	1	0.0447726
Anura	Neobatrachus_pelobatoides	0	0	0	1	0.0411563
Anura	Heleioporus_australiacus	0	0	0	1	0.0349054
Anura	Notaden_bennettii	0	0	0	1	0.0401834
Anura	Notaden_melanoscaphus	0	0	0	1	0.0401834
Anura	Telmatobufo_australis	0	0	0	1	0.0492454
Anura	Telmatobufo_venustus	0	0	0	1	0.0492454
Anura	Telmatobufo_bullocki	0	0	0	1	0.0437414
Anura	Calyptocephalella_gayi	0	0	0	1	0.0335465
Anura	Pseudophilautus_wynaadensis	0	1	0	0	0.0779536
Anura	Pseudophilautus_leucorhinus	0	1	0	0	0.0779536
Anura	Pseudophilautus_amboli	0	1	0	0	0.0749752
Anura	Pseudophilautus_kani	0	1	0	0	0.0638821
Anura	Pseudophilautus_folicola	0	1	0	0	0.0572876
Anura	Pseudophilautus_simba	0	1	0	0	0.0662224
Anura	Pseudophilautus_schneideri	0	1	0	0	0.0662224
Anura	Pseudophilautus_limbus	0	1	0	0	0.0585313
Anura	Pseudophilautus_zorro	0	1	0	0	0.0585313
Anura	Pseudophilautus_asankai	0	1	0	0	0.075539
Anura	Pseudophilautus_hoffmanni	0	1	0	0	0.075539
Anura	Pseudophilautus_pleurotaenia	0	1	0	0	0.0660825
Anura	Pseudophilautus_ocularis	0	1	0	0	0.0559374
Anura	Pseudophilautus_mittermeieri	0	1	0	0	0.0719444
Anura	Pseudophilautus_decoris	0	1	0	0	0.0719443
Anura	Pseudophilautus_tanu	0	1	0	0	0.0512747
Anura	Pseudophilautus_hankeni	0	1	0	0	0.0794322
Anura	Pseudophilautus_schmarda	0	1	0	0	0.0794322
Anura	Pseudophilautus_lunatus	0	1	0	0	0.0725547
Anura	Pseudophilautus_sarasinorum	0	1	0	0	0.0684622
Anura	Pseudophilautus_stuarti	0	1	0	0	0.0706354
Anura	Pseudophilautus_alto	0	1	0	0	0.0706354
Anura	Pseudophilautus_popularis	0	1	0	0	0.0629124
Anura	Pseudophilautus_cavirostris	0	1	0	0	0.0629124
Anura	Pseudophilautus_femoralis	0	1	0	0	0.0871706
Anura	Pseudophilautus_poppiae	0	1	0	0	0.0871706
Anura	Pseudophilautus_mooreorum	0	1	0	0	0.0777894
Anura	Pseudophilautus_stellatus	0	1	0	0	0.0585
Anura	Pseudophilautus_reticulatus	0	1	0	0	0.0741368
Anura	Pseudophilautus_papillosus	0	1	0	0	0.0741368
Anura	Pseudophilautus_steineri	0	1	0	0	0.0638396
Anura	Pseudophilautus_microtympanum	0	1	0	0	0.0638396
Anura	Mercurana_myristicapalustris	0	0	0	1	0.0360701
Anura	Raorchestes_munnarensis	0	1	0	0	0.0697168
Anura	Raorchestes_beddomii	0	1	0	0	0.0697168
Anura	Raorchestes_resplendens	0	1	0	0	0.0675377
Anura	Raorchestes_dubois	0	1	0	0	0.0663531
Anura	Raorchestes_luteolus	0	1	0	0	0.0787535
Anura	Raorchestes_travancoricus	0	1	0	0	0.0787535
Anura	Raorchestes_chlorosomma	0	1	0	0	0.0647478
Anura	Raorchestes_kaikatti	0	1	0	0	0.0742299
Anura	Raorchestes_sushili	0	1	0	0	0.0742299
Anura	Raorchestes_anili	0	1	0	0	0.0653174
Anura	Raorchestes_chotta	0	1	0	0	0.0504905
Anura	Raorchestes_jayarami	0	1	0	0	0.0732621
Anura	Raorchestes_glandulosus	0	1	0	0	0.0732621
Anura	Raorchestes_bobingeri	0	1	0	0	0.0678299
Anura	Raorchestes_akroparallagi	0	1	0	0	0.0644852
Anura	Raorchestes_graminirupes	0	1	0	0	0.0612479
Anura	Raorchestes_nerostagona	0	1	0	0	0.0542412
Anura	Raorchestes_griet	0	1	0	0	0.0629622
Anura	Raorchestes_charius	0	1	0	0	0.0629622
Anura	Raorchestes_coonoorensis	0	1	0	0	0.0541267
Anura	Raorchestes_tinniens	0	1	0	0	0.0625728
Anura	Raorchestes_signatus	0	1	0	0	0.0625728
Anura	Raorchestes_chromasynchysi	0	1	0	0	0.0577107
Anura	Raorchestes_marki	0	1	0	0	0.0529357
Anura	Raorchestes_gryllus	0	1	0	0	0.0603069
Anura	Raorchestes_menglaensis	0	1	0	0	0.0603069
Anura	Raorchestes_longchuanensis	0	1	0	0	0.059382
Anura	Raorchestes_tuberohumerus	0	1	0	0	0.0697948
Anura	Raorchestes_bombayensis	0	1	0	0	0.0697948
Anura	Raorchestes_ghatei	0	1	0	0	0.0587328
Anura	Raorchestes_ponmudi	0	1	0	0	0.0443701
Anura	Beddomixalus_bijui	0	0	0	1	0.0350827
Anura	Kurixalus_odontotarsus	0	0	0	1	0.0689916
Anura	Kurixalus_bisacculus	0	0	0	1	0.0689916
Anura	Kurixalus_verrucosus	0	0	0	1	0.059091
Anura	Kurixalus_banaensis	0	0	0	1	0.0456637
Anura	Kurixalus_eiffingeri	0	0	0	1	0.0452762
Anura	Kurixalus_idiootocus	0	0	0	1	0.0452762
Anura	Kurixalus_appendiculatus	0	0	0	1	0.035672
Anura	Theloderma_moloch	0	0	0	1	0.0338218
Anura	Philautus_mjobergi	0	1	0	0	0.0703076
Anura	Philautus_amoenus	0	1	0	0	0.0703076
Anura	Philautus_umbra	0	1	0	0	0.0628032
Anura	Philautus_juliandringi	0	1	0	0	0.0628032
Anura	Philautus_acutirostris	0	1	0	0	0.0768505
Anura	Philautus_surdus	0	1	0	0	0.0768505
Anura	Philautus_worcesteri	0	1	0	0	0.055735
Anura	Philautus_petersi	0	1	0	0	0.0490386
Anura	Philautus_refugii	0	1	0	0	0.0490386
Anura	Philautus_kakipanjang	0	1	0	0	0.0452395
Anura	Philautus_disgregus	0	1	0	0	0.0638323
Anura	Philautus_davidlabangi	0	1	0	0	0.0638323
Anura	Philautus_bunitus	0	1	0	0	0.0724561
Anura	Philautus_kerangae	0	1	0	0	0.0724561
Anura	Philautus_acutus	0	1	0	0	0.0701584
Anura	Philautus_aurantium	0	1	0	0	0.0701584
Anura	Philautus_abditus	0	1	0	0	0.0517325
Anura	Philautus_aurifasciatus	0	1	0	0	0.0428775
Anura	Philautus_everetti	0	1	0	0	0.0611249
Anura	Philautus_macroscelis	0	1	0	0	0.0611249
Anura	Philautus_hosii	0	1	0	0	0.0467834
Anura	Philautus_ingeri	0	1	0	0	0.0467834
Anura	Philautus_tectus	0	1	0	0	0.0398527
Anura	Gracixalus_waza	0	0	0	1	0.0742728
Anura	Gracixalus_nonggangensis	0	0	0	1	0.0742728
Anura	Gracixalus_ananjevae	0	0	0	1	0.062582
Anura	Gracixalus_jinxiuensis	0	0	0	1	0.057117
Anura	Gracixalus_carinensis	0	0	0	1	0.0489788
Anura	Gracixalus_quangi	0	0	0	1	0.0688945
Anura	Gracixalus_supercornutus	0	0	0	1	0.0688945
Anura	Gracixalus_gracilipes	0	0	0	1	0.0582178
Anura	Gracixalus_quyeti	0	0	0	1	0.0446444
Anura	Rhacophorus_vampyrus	0	0	0	1	0.034695
Anura	Zhangixalus_minimus	0	0	0	1	0.081629
Anura	Zhangixalus_hongchibaensis	0	0	0	1	0.081629
Anura	Zhangixalus_moltrechti	0	0	0	1	0.0794337
Anura	Zhangixalus_hungfuensis	0	0	0	1	0.0777826
Anura	Zhangixalus_wui	0	0	0	1	0.0777826
Anura	Zhangixalus_hui	0	0	0	1	0.0716129
Anura	Zhangixalus_puerensis	0	0	0	1	0.0778928
Anura	Zhangixalus_dugritei	0	0	0	1	0.0778928
Anura	Zhangixalus_omeimontis	0	0	0	1	0.0817051
Anura	Zhangixalus_duboisi	0	0	0	1	0.0817051
Anura	Zhangixalus_burmanus	0	0	0	1	0.0745689
Anura	Zhangixalus_schlegelii	0	0	0	1	0.0639609
Anura	Zhangixalus_arboreus	0	0	0	1	0.0639609
Anura	Zhangixalus_chenfui	0	0	0	1	0.0723612
Anura	Zhangixalus_nigropunctatus	0	0	0	1	0.0723612
Anura	Zhangixalus_dorsoviridis	0	0	0	1	0.0627597
Anura	Zhangixalus_smaragdinus	0	0	0	1	0.0495783
Anura	Zhangixalus_feae	0	0	0	1	0.0482701
Anura	Zhangixalus_dennysi	0	0	0	1	0.0411355
Anura	Leptomantis_gauni	0	0	0	1	0.0674786
Anura	Leptomantis_belalongensis	0	0	0	1	0.0674786
Anura	Leptomantis_gadingensis	0	0	0	1	0.0637363
Anura	Leptomantis_bimaculatus	0	0	0	1	0.061332
Anura	Leptomantis_angulirostris	0	0	0	1	0.0678616
Anura	Leptomantis_penanorum	0	0	0	1	0.0678616
Anura	Leptomantis_harrissoni	0	0	0	1	0.0737258
Anura	Leptomantis_fasciatus	0	0	0	1	0.0737258
Anura	Leptomantis_rufipes	0	0	0	1	0.0617937
Anura	Rhacophorus_monticola	0	0	0	1	0.0406047
Anura	Leptomantis_cyanopunctatus	0	0	0	1	0.0382257
[truncated: 2,027 more rows]

## Sheet: Source Data Fig 4 - secsse
SecSSE Diversification rates
Order	Reproductive Mode	Net Diversification Rate
Anura	Aquatic	0.0451686
Anura	Semi-terrestrial	0.0451686
Anura	Terrestrial	0.0451686
Anura	Direct developing	0.0451686
Anura	Live-bearing	0.0451686
Caudata	Aquatic	0.0440478
Caudata	Semi-terrestrial	0.042872
Caudata	Direct developing	0.0938708
Caudata	Live-bearing	0.0185645
Caudata	Paedomorphism	-0.00993864
Gymnophiona	Semi-terrestrial	0.0284997
Gymnophiona	Direct developing	0.0284997
Gymnophiona	Live-bearing	0.0284997
